# Supplementary material for: Activity-Based Protein Profiling for the Identification of Novel Carbohydrate-Active Enzymes Involved in Xylan Degradation in the Hyperthermophilic Euryarchaeon Thermococcus sp. Strain 2319x1E
Source: Front Microbiol. 2022 Jan 12;12:734039. doi: 10.3389/fmicb.2021.734039 (PMC8790579; doi:10.3389/fmicb.2021.734039)
Supplement: Supplementary file 3 [file Table_1.XLSX]

## Sheet: complete data
LFQ intensity_Glucose				LFQ intensity_Cellulose				LFQ intensity_Xylose				LFQ intensity_Xylan
1	2	3	4	5	6	7	8	9	10	11	12	13	14	15	16	N: Unique peptides	N: Unique sequence coverage [%]	N: Mol. weight [kDa]	N: Score	N: Intensity	N: MS/MS count	T: Majority protein IDs
NaN	NaN	NaN	NaN	NaN	NaN	NaN	NaN	NaN	NaN	NaN	NaN	NaN	NaN	NaN	22.1868	2	11.8	16.624	91.419	108190000	20	EGIDFPOO_00005Thermococcus_sp_09242019hypotheticalprotein
22.4848	22.1007	22.2096	22.3517	22.8384	22.426	22.3801	22.1842	23.1644	23.0394	22.8796	24.5716	23.3547	22.4867	23.328	22.5724	5	47.3	14.484	22.734	138370000	10	EGIDFPOO_00008Thermococcus_sp_092420192-iminobutanoate/2-iminopropanoatedeaminase
27.3225	26.8434	26.8476	26.6701	25.9999	25.2646	26.2889	25.852	25.5376	24.5855	25.5622	22.8119	26.3867	26.4279	25.528	26.9514	17	46.8	29.791	72.545	1269500000	111	EGIDFPOO_00009Thermococcus_sp_09242019hypotheticalprotein
26.09	24.0144	24.4473	23.4434	21.7234	22.9951	24.3262	23.2493	23.5533	24.2165	23.465	24.1308	23.8063	23.6241	24.8614	22.9247	18	18.6	124.36	96.304	290230000	37	EGIDFPOO_00010Thermococcus_sp_09242019Lonprotease
25.964	25.5538	25.6705	25.0446	23.8832	24.1736	24.8419	24.3207	24.5095	23.1454	23.0946	23.5673	24.9047	24.2797	24.8262	24.8138	5	43.9	10.886	29.233	442010000	26	EGIDFPOO_00011Thermococcus_sp_09242019hypotheticalprotein
NaN	NaN	NaN	NaN	NaN	NaN	NaN	NaN	NaN	NaN	NaN	NaN	NaN	NaN	NaN	23.2334	2	8.5	40.014	6.6628	278600000	7	EGIDFPOO_00012Thermococcus_sp_09242019Undecaprenyl-phosphate4-deoxy-4-formamido-L-arabinosetransferase
25.992	25.5507	25.8649	25.8463	25.6458	25.5955	25.8389	25.7293	26.087	25.2552	25.7914	24.7614	24.8864	25.1647	24.8294	24.8909	11	16.1	65.89	75.249	793410000	66	EGIDFPOO_00013Thermococcus_sp_09242019QueuinetRNA-ribosyltransferase
24.9939	24.8535	25.0406	24.7523	24.1751	23.6257	24.8344	24.8464	24.2069	23.1684	24.3387	22.0332	24.2134	23.8114	24.7078	24.6043	10	27	50.761	116.98	391750000	58	EGIDFPOO_00014Thermococcus_sp_09242019hypotheticalprotein
24.3229	24.5744	24.9957	24.2814	NaN	NaN	22.7493	21.7727	24.0906	22.5407	24.4775	NaN	22.6814	23.798	21.9312	23.062	12	14.7	104.55	109.38	181810000	48	EGIDFPOO_00015Thermococcus_sp_09242019ChromosomepartitionproteinSmc
21.0482	20.2541	20.4372	19.387	NaN	NaN	19.0074	NaN	22.9037	20.1126	21.4426	NaN	21.6325	21.3712	20.8066	21.0039	2	4.6	51.265	2.0242	24602000	9	EGIDFPOO_00016Thermococcus_sp_092420193,5-cyclicadenosinemonophosphatephosphodiesteraseCpdA
26.2653	26.734	26.5647	26.4434	25.9282	25.9429	26.3166	26.2258	24.863	24.767	25.9001	24.6688	26.5852	26.3713	26.4448	26.331	28	56.7	65.086	323.31	1346300000	148	EGIDFPOO_00017Thermococcus_sp_09242019hypotheticalprotein
23.8488	23.5599	23.8229	22.8159	22.0926	22.1932	23.5014	21.7575	NaN	22.1629	21.7921	22.114	24.922	25.3954	25.1485	25.2684	14	37.4	47.692	42.668	262860000	38	EGIDFPOO_00018Thermococcus_sp_09242019Alpha-amylase2
27.8831	29.4454	29.2486	29.7377	30.047	30.7411	29.4579	30.0914	28.5225	29.1745	29.414	30.5443	28.8197	28.9773	29.671	29.1118	35	67.8	43.972	323.31	14147000000	394	EGIDFPOO_00023Thermococcus_sp_09242019Putativepyridoxalphosphate-dependentacyltransferase
26.8022	26.7148	26.328	26.0344	25.1705	24.3816	25.0267	24.9647	25.0875	23.9999	25.0388	23.052	25.538	25.7083	25.9881	26.0439	12	14.8	107.48	30.879	874790000	56	EGIDFPOO_00024Thermococcus_sp_09242019HollidayjunctionATP-dependentDNAhelicaseRuvB
NaN	NaN	NaN	NaN	NaN	NaN	NaN	NaN	NaN	NaN	NaN	NaN	NaN	NaN	NaN	22.7316	3	7.9	55.385	2.0128	75860000	3	EGIDFPOO_00025Thermococcus_sp_09242019hypotheticalprotein
NaN	20.3907	20.4781	20.3757	19.8361	19.3209	19.4929	20.0956	NaN	NaN	19.754	18.4686	19.8832	NaN	18.5736	19.8777	2	8.3	39.049	44.153	12851000	22	EGIDFPOO_00026Thermococcus_sp_09242019hypotheticalprotein
NaN	NaN	NaN	NaN	NaN	NaN	NaN	NaN	NaN	NaN	NaN	NaN	22.2297	21.4831	22.7345	22.1054	6	27	35.924	44.933	42400000	17	EGIDFPOO_00028Thermococcus_sp_09242019GTP3,8-cyclase
NaN	NaN	NaN	NaN	NaN	NaN	NaN	NaN	NaN	NaN	NaN	NaN	NaN	NaN	15.2332	NaN	1	4.7	29.644	1.414	450280	3	EGIDFPOO_00029Thermococcus_sp_09242019hypotheticalprotein
26.6773	26.2706	26.4552	26.2339	26.6387	25.9706	26.6316	26.3166	27.5281	27.3453	26.8544	26.1025	26.5545	26.5474	26.3872	26.8096	28	55.2	54.051	173.56	1753200000	133	EGIDFPOO_00030Thermococcus_sp_09242019hypotheticalprotein
NaN	NaN	NaN	NaN	NaN	NaN	NaN	NaN	NaN	NaN	NaN	NaN	NaN	NaN	19.8836	NaN	1	7.1	24.298	1.5183	3182800	1	EGIDFPOO_00032Thermococcus_sp_09242019hypotheticalprotein
25.3794	25.4011	25.3976	25.5961	26.1918	25.9511	26.15	26.1793	26.3656	26.5889	25.9642	26.9445	25.8641	26.4526	25.2992	26.0032	16	60.9	31.337	74.541	1154000000	92	EGIDFPOO_00035Thermococcus_sp_09242019Ribose-phosphatepyrophosphokinase
NaN	21.4807	21.8971	21.6199	NaN	21.187	20.511	NaN	NaN	NaN	22.2556	20.6432	NaN	21.1907	20.9219	NaN	3	17	21.153	12.281	26567000	12	EGIDFPOO_00040Thermococcus_sp_09242019hypotheticalprotein
25.3775	25.3398	25.6132	25.4094	25.3888	25.5649	25.4424	25.4872	24.9993	25.6355	25.5185	23.3898	25.5483	25.4951	25.6604	25.6079	17	37.6	61.685	67.495	742170000	104	EGIDFPOO_00042Thermococcus_sp_09242019Lysine--tRNAligase
NaN	NaN	NaN	NaN	NaN	NaN	NaN	NaN	NaN	NaN	NaN	NaN	NaN	NaN	NaN	20.5686	1	4.8	26.617	13.273	25385000	12	EGIDFPOO_00043Thermococcus_sp_09242019Ubiquinone/menaquinonebiosynthesisC-methyltransferaseUbiE
NaN	21.4278	22.123	22.8157	23.4668	23.4171	22.0437	22.456	NaN	20.5007	NaN	21.0634	24.4366	25.0748	25.7428	23.997	7	56.5	21.227	57.682	270690000	30	EGIDFPOO_00044Thermococcus_sp_09242019hypotheticalprotein
NaN	21.7284	21.5793	21.372	NaN	NaN	21.6547	21.406	21.5649	NaN	21.1172	NaN	21.7519	21.6377	22.3065	21.3775	3	10.8	47.686	52.458	42303000	20	EGIDFPOO_00047Thermococcus_sp_09242019NAD-dependentmalicenzyme
NaN	22.354	NaN	NaN	22.6051	23.5743	NaN	21.7807	NaN	NaN	22.3437	23.9238	22.6788	23.215	22.8305	22.0796	5	26.5	29.538	6.5233	105170000	16	EGIDFPOO_00048Thermococcus_sp_09242019hypotheticalprotein
22.8387	23.5086	23.3305	23.3322	24.2327	24.8863	24.4594	24.3303	25.4256	25.6098	25.4504	25.8891	25.1372	25.6905	24.3519	25.3914	16	44.6	40.235	167.81	562870000	85	EGIDFPOO_00049Thermococcus_sp_09242019N(4)-bis(aminopropyl)spermidinesynthase
NaN	NaN	NaN	NaN	NaN	24.5212	NaN	NaN	NaN	NaN	NaN	25.6565	NaN	NaN	25.2114	NaN	2	44.1	6.0929	7.3587	459720000	9	EGIDFPOO_00051Thermococcus_sp_09242019Ferredoxin
26.3321	26.1951	26.3328	26.4147	26.7517	26.5077	26.7318	26.8532	28.059	28.1733	28.0698	27.9871	26.2328	26.2961	26.1595	26.566	17	49.2	43.236	148.78	2250900000	111	EGIDFPOO_00052Thermococcus_sp_09242019hypotheticalprotein
23.3066	22.7139	23.2673	23.6363	25.3178	25.2221	24.5537	25.1523	24.0682	25.7694	25.5407	24.2859	24.1737	23.7586	24.5555	24.2613	5	41.7	13.46	32.437	412250000	34	EGIDFPOO_00053Thermococcus_sp_092420196-carboxy-5,6,7,8-tetrahydropterinsynthase
27.2317	26.7894	26.8845	27.0402	25.8029	25.4015	26.6738	26.1312	26.2736	25.3382	25.6747	23.5763	26.6574	26.804	26.7953	26.9749	33	44.8	84.285	224.83	1690100000	192	EGIDFPOO_00055Thermococcus_sp_09242019Methionine--tRNAligase
19.0348	22.0354	21.0654	20.8189	22.3141	23.1655	20.6323	21.8146	NaN	20.4266	21.779	24.346	24.3124	23.8595	25.0886	24.1371	16	50.9	36.764	136.26	205860000	55	EGIDFPOO_00059Thermococcus_sp_09242019PutativeaminopeptidaseYsdC
27.9801	27.4312	27.5044	26.5586	25.1513	24.5717	26.9417	26.0137	26.1125	25.2253	25.6517	24.3752	27.2412	27.1808	26.7895	27.0759	10	45.7	20.866	50.65	1861400000	111	EGIDFPOO_00060Thermococcus_sp_09242019hypotheticalprotein
NaN	NaN	NaN	NaN	NaN	NaN	NaN	NaN	NaN	NaN	NaN	NaN	NaN	NaN	20.0239	NaN	3	11.4	37.165	17.602	6663100	12	EGIDFPOO_00061Thermococcus_sp_09242019Histonedeacetylase-likeamidohydrolase
27.7094	27.6811	27.187	27.1922	27.5694	27.6978	26.9207	27.6734	27.0291	26.4435	27.1404	25.2977	26.7099	26.3301	26.4295	26.5582	10	46	22.098	91.226	2420000000	83	EGIDFPOO_00062Thermococcus_sp_09242019hypotheticalprotein
28.3523	28.7456	28.9001	28.9221	29.212	29.5625	29.0273	29.3281	28.4857	28.2933	28.5299	26.7221	28.0359	28.0048	28.5436	28.2648	37	57	71.11	313.13	7134400000	290	EGIDFPOO_00063Thermococcus_sp_09242019hypotheticalprotein
26.3802	26.4098	26.2945	26.4158	27.5487	27.7119	27.0996	27.2471	28.0215	27.9167	27.9625	29.0266	26.8102	26.5668	26.7107	26.8829	17	42.6	49.206	135.84	2887800000	153	EGIDFPOO_00064Thermococcus_sp_09242019ProteinlysineacetyltransferasePat
NaN	NaN	NaN	NaN	NaN	NaN	NaN	NaN	NaN	NaN	NaN	NaN	21.4085	NaN	20.6541	20.8004	5	21.5	23.676	9.209	23251000	7	EGIDFPOO_00065Thermococcus_sp_09242019Thymidylatekinase
24.5148	25.2129	24.6965	25.053	25.2877	25.5345	25.3112	25.594	24.9665	24.1598	25.5391	25.4874	25.631	25.7608	26.5375	25.0237	8	39.8	26.841	131.5	731200000	44	EGIDFPOO_00066Thermococcus_sp_09242019hypotheticalprotein
NaN	20.6859	NaN	20.8024	20.7805	21.4051	NaN	20.7423	NaN	NaN	20.9461	20.377	21.3504	20.9691	22.2113	20.7329	5	17.5	40.374	71.516	36465000	15	EGIDFPOO_00067Thermococcus_sp_09242019UTP--glucose-1-phosphateuridylyltransferase
25.158	24.2917	24.4536	24.7108	25.6519	24.9993	25.8749	25.5893	26.21	26.0065	25.7041	25.4704	24.2987	24.1685	24.0427	24.4871	14	23.6	71.906	60.666	630270000	76	EGIDFPOO_00068Thermococcus_sp_09242019Phosphoenolpyruvatecarboxykinase[GTP]
NaN	NaN	NaN	NaN	NaN	NaN	NaN	NaN	22.2879	21.7414	21.973	21.3588	22.5806	23.8502	24.4602	22.5877	7	43.9	22.821	43.426	110220000	23	EGIDFPOO_00070Thermococcus_sp_09242019hypotheticalprotein
25.9883	25.6488	25.7152	24.7789	23.1578	22.5378	25.087	24.2752	24.259	23.0013	24.1884	23.4285	24.801	25.1106	24.737	25.1975	7	33.2	22.707	323.31	526130000	91	EGIDFPOO_00071Thermococcus_sp_09242019hypotheticalprotein
NaN	NaN	NaN	NaN	NaN	NaN	NaN	NaN	NaN	NaN	NaN	NaN	NaN	NaN	19.8082	NaN	1	16.7	17.708	6.8182	3568300	5	EGIDFPOO_00072Thermococcus_sp_09242019hypotheticalprotein
NaN	NaN	NaN	NaN	NaN	NaN	NaN	20.2047	NaN	NaN	NaN	NaN	20.2939	20.1785	22.216	19.8733	3	11.1	57.678	8.1137	18559000	6	EGIDFPOO_00073Thermococcus_sp_092420193,5-cyclicadenosinemonophosphatephosphodiesteraseCpdA
24.3515	25.1829	24.6197	24.6595	24.7453	23.8083	24.203	24.1602	25.3999	25.6981	25.5128	26.0329	23.8011	24.3713	23.1132	24.4192	9	45.6	15.305	21.717	466010000	30	EGIDFPOO_00074Thermococcus_sp_09242019Hypoxicresponseprotein1
23.6861	24.6009	24.4053	24.3477	23.5135	22.9238	24.5948	24.2366	23.0086	22.2433	22.5544	21.7445	23.6425	22.9746	24.4736	23.3556	9	33.1	34.379	23.257	237390000	26	EGIDFPOO_00075Thermococcus_sp_09242019hypotheticalprotein
26.1455	26.6106	26.3854	26.7226	27.2236	27.4432	26.8541	27.1739	25.8525	25.4053	26.3127	26.2727	25.8661	25.7192	25.9166	26.0814	23	61.5	48.348	323.31	1708900000	197	EGIDFPOO_00076Thermococcus_sp_09242019Cyclic2,3-diphosphoglyceratesynthetase
NaN	NaN	NaN	NaN	NaN	NaN	NaN	NaN	NaN	NaN	NaN	NaN	NaN	NaN	NaN	19.2974	2	9	38.731	7.1867	3243000	11	EGIDFPOO_00079Thermococcus_sp_09242019Putative2-aminoethylphosphonateimportATP-bindingproteinPhnT
26.4846	26.6772	26.5298	26.9529	27.7854	28.037	27.6973	27.8617	27.3518	27.8664	27.8051	28.5307	26.3501	26.2421	26.3426	26.6656	35	55.6	70.867	251.25	2828900000	326	EGIDFPOO_00085Thermococcus_sp_09242019Prolylendopeptidase
25.4379	24.7402	24.5372	24.0846	24.2576	23.4206	24.7246	24.0119	23.6783	21.992	23.4039	NaN	23.6372	23.7955	21.9988	24.3855	8	12.8	72.251	17.681	273730000	35	EGIDFPOO_00086Thermococcus_sp_09242019hypotheticalprotein
28.3058	27.647	27.9501	27.2982	25.0798	24.9752	26.3515	25.7456	23.5778	22.7423	23.9559	22.8307	27.391	27.0173	27.4831	27.7803	19	66.2	33.561	165.1	2199200000	102	EGIDFPOO_00089Thermococcus_sp_09242019hypotheticalprotein
25.2568	26.3536	25.6074	26.2073	26.8962	26.486	26.2543	26.4738	25.2543	25.6674	26.3009	26.1309	26.3694	26.2042	26.2273	26.4919	21	39	55.9	135.29	1413500000	153	EGIDFPOO_00090Thermococcus_sp_09242019Cysteine--tRNAligase
24.3747	22.0716	24.1741	22.2388	NaN	NaN	21.7016	20.9503	NaN	NaN	NaN	NaN	NaN	21.9795	21.9433	NaN	3	51.2	9.4576	4.8165	73937000	6	EGIDFPOO_00091Thermococcus_sp_09242019hypotheticalprotein
NaN	NaN	NaN	NaN	NaN	NaN	NaN	NaN	NaN	NaN	NaN	NaN	NaN	NaN	NaN	20.037	1	12.4	14.81	35.007	9468400	13	EGIDFPOO_00092Thermococcus_sp_09242019hypotheticalprotein
NaN	NaN	NaN	NaN	NaN	NaN	NaN	NaN	NaN	NaN	NaN	NaN	22.3933	NaN	NaN	22.9881	4	10.9	48.721	4.2898	43284000	9	EGIDFPOO_00094Thermococcus_sp_09242019Succinyl-diaminopimelatedesuccinylase
22.5111	23.1781	23.0429	23.0874	23.0359	23.4328	22.9035	23.1004	22.9361	22.9425	23.4487	23.2221	21.8124	21.9681	22.3057	21.9998	7	34.9	24.828	35.132	138440000	35	EGIDFPOO_00101Thermococcus_sp_09242019Xanthinephosphoribosyltransferase
NaN	NaN	NaN	NaN	NaN	NaN	NaN	NaN	NaN	NaN	NaN	NaN	NaN	NaN	20.4134	NaN	1	18.5	10.879	2.7361	4404000	1	EGIDFPOO_00102Thermococcus_sp_09242019hypotheticalprotein
NaN	NaN	NaN	NaN	NaN	NaN	NaN	NaN	NaN	NaN	NaN	22.7824	NaN	NaN	NaN	NaN	2	5.6	35.852	2.6707	12508000	5	EGIDFPOO_00104Thermococcus_sp_09242019hypotheticalprotein
NaN	20.6261	20.8509	21.2776	19.9036	19.9941	21.2466	21.5306	22.5239	22.7174	21.4936	22.3073	NaN	NaN	21.3014	22.4592	7	20	56.341	20.5	44640000	25	EGIDFPOO_00107Thermococcus_sp_09242019RiboseimportATP-bindingproteinRbsA
NaN	NaN	NaN	NaN	NaN	18.2891	NaN	NaN	NaN	NaN	NaN	20.0926	18.4612	NaN	18.0338	18.5281	2	5.5	45.999	2.0675	7767700	5	EGIDFPOO_00108Thermococcus_sp_09242019MembranelipoproteinTmpC
24.7177	24.8691	25.0122	24.376	24.3662	23.1688	24.2075	24.3228	NaN	23.2457	23.8492	23.3773	24.1	24.1485	24.7492	24.5288	8	22.9	49.266	97.051	339530000	33	EGIDFPOO_00110Thermococcus_sp_09242019Phosphoglucosaminemutase
NaN	NaN	NaN	NaN	NaN	NaN	NaN	NaN	NaN	NaN	NaN	NaN	NaN	NaN	NaN	NaN	1	10.1	17.915	3.038	0	1	EGIDFPOO_00114Thermococcus_sp_09242019hypotheticalprotein
22.8302	21.9024	22.5609	22.216	21.5672	21.4718	22.3206	21.9555	21.709	21.0642	20.9326	20.2689	22.819	22.7559	21.621	22.814	4	23.3	22.414	17.856	70434000	27	EGIDFPOO_00115Thermococcus_sp_09242019hypotheticalprotein
NaN	NaN	NaN	NaN	NaN	NaN	NaN	NaN	NaN	NaN	NaN	22.3633	NaN	20.4764	19.8944	20.5444	4	30.6	21.983	5.6047	13630000	4	EGIDFPOO_00116Thermococcus_sp_09242019Dephospho-CoAkinase
NaN	NaN	NaN	NaN	NaN	NaN	NaN	NaN	NaN	NaN	NaN	NaN	NaN	NaN	NaN	21.3266	2	3.8	30.863	3.4813	22356000	6	EGIDFPOO_00117Thermococcus_sp_09242019hypotheticalprotein
22.315	23.0802	23.3129	NaN	21.5262	NaN	21.9929	NaN	NaN	NaN	NaN	NaN	22.5159	23.0325	21.9575	NaN	2	29.7	10.476	123.37	56797000	17	EGIDFPOO_00118Thermococcus_sp_09242019hypotheticalprotein
22.5808	24.3647	24.0694	24.6048	25.6727	25.1793	23.9747	24.5688	22.3586	22.9676	23.49	25.11	24.7392	24.3452	25.074	24.9884	16	43.7	44.343	174.44	475990000	86	EGIDFPOO_00121Thermococcus_sp_09242019CysteinedesulfuraseSufS
NaN	NaN	NaN	NaN	NaN	NaN	NaN	NaN	NaN	NaN	NaN	NaN	NaN	NaN	24.2836	NaN	2	4.3	59.236	1.6209	540710000	3	EGIDFPOO_00123Thermococcus_sp_09242019hypotheticalprotein
23.2717	23.0045	22.8981	22.6073	NaN	NaN	22.748	NaN	24.1447	NaN	21.3958	NaN	22.3715	NaN	NaN	22.0918	4	14.4	33.573	9.2009	70165000	6	EGIDFPOO_00124Thermococcus_sp_09242019hypotheticalprotein
NaN	NaN	NaN	NaN	NaN	NaN	NaN	NaN	NaN	NaN	NaN	NaN	19.5094	18.3325	19.5354	19.6384	3	27.7	15.518	57.414	4642700	8	EGIDFPOO_00126Thermococcus_sp_09242019hypotheticalprotein
NaN	21.6581	21.6289	21.6843	22.6076	21.9461	NaN	21.9694	NaN	NaN	NaN	NaN	21.4883	22.2338	21.6393	NaN	4	13.9	28.735	2.5381	44503000	12	EGIDFPOO_00127Thermococcus_sp_09242019Phosphoribosyl1,2-cyclicphosphatephosphodiesterase
NaN	21.317	22.5924	21.2113	NaN	20.5078	NaN	20.283	NaN	NaN	NaN	21.0068	21.9922	21.868	21.665	21.6369	4	17.7	34.104	29.949	39669000	11	EGIDFPOO_00130Thermococcus_sp_09242019VitaminB12importATP-bindingproteinBtuD
NaN	22.0177	22.0359	22.4158	NaN	NaN	NaN	NaN	NaN	NaN	NaN	NaN	22.6749	22.5204	22.4728	23.0929	2	11.7	16.649	1.1526	54711000	7	EGIDFPOO_00132Thermococcus_sp_09242019hypotheticalprotein
NaN	NaN	NaN	NaN	NaN	NaN	NaN	NaN	NaN	NaN	NaN	NaN	21.8695	21.7766	21.3301	NaN	3	24.5	16.709	2.708	17272000	5	EGIDFPOO_00133Thermococcus_sp_09242019hypotheticalprotein
25.2197	25.5299	25.9172	23.3882	20.7594	20.6455	22.6851	NaN	NaN	NaN	NaN	NaN	25.9705	25.6658	25.316	25.6143	9	34.4	41.836	44.753	413240000	59	EGIDFPOO_00134Thermococcus_sp_09242019CoenzymePQQsynthesisproteinE
27.7648	27.6065	27.898	27.8714	28.588	28.5075	28.0829	28.075	28.0446	28.3352	28.2957	28.9227	27.3775	27.3896	27.7508	27.4277	16	55.3	26.379	117.06	4542500000	173	EGIDFPOO_00140Thermococcus_sp_09242019ProteinlysineacetyltransferasePat
26.6859	27.2919	26.5769	26.993	27.6188	28.4231	27.2973	27.5412	27.4125	27.2525	27.6055	29.5433	27.513	27.3569	28.7052	27.2801	23	52.9	51.732	323.31	3998100000	219	EGIDFPOO_00141Thermococcus_sp_09242019ProteinlysineacetyltransferasePat
NaN	NaN	NaN	NaN	NaN	NaN	NaN	NaN	NaN	NaN	NaN	NaN	NaN	NaN	20.2985	NaN	3	17	30.621	22.052	4902800	4	EGIDFPOO_00142Thermococcus_sp_09242019endonuclease4
NaN	NaN	NaN	NaN	NaN	NaN	NaN	NaN	NaN	NaN	NaN	NaN	NaN	NaN	20.8567	NaN	1	8.6	24.302	4.6163	6882900	5	EGIDFPOO_00143Thermococcus_sp_09242019hypotheticalprotein
24.3721	22.4754	22.8862	21.8458	NaN	NaN	21.7418	21.2477	22.1718	21.2796	21.5464	21.037	NaN	NaN	NaN	20.5862	3	11.8	27.643	2.792	54408000	6	EGIDFPOO_00144Thermococcus_sp_09242019EndonucleaseIII
NaN	NaN	NaN	NaN	NaN	NaN	NaN	NaN	NaN	NaN	NaN	NaN	22.8234	22.4535	NaN	22.2841	3	9.2	37.31	1.1849	140580000	3	EGIDFPOO_00147Thermococcus_sp_09242019Daunorubicin/doxorubicinresistanceATP-bindingproteinDrrA
27.672	27.4665	26.8985	27.1899	28.4601	28.3304	27.556	29.4934	27.6337	28.1124	28.0339	27.7227	25.3975	25.4589	24.1332	24.9163	15	31.6	45.69	51.994	3154700000	90	EGIDFPOO_00149Thermococcus_sp_09242019Phosphoglyceratekinase
21.1003	19.5328	19.729	19.459	NaN	NaN	19.6073	NaN	20.0242	19.5213	19.4589	NaN	NaN	NaN	NaN	NaN	3	4.2	81.819	1.0973	7912300	3	EGIDFPOO_00150Thermococcus_sp_09242019hypotheticalprotein
NaN	NaN	NaN	20.2002	NaN	NaN	NaN	NaN	NaN	NaN	NaN	NaN	NaN	NaN	NaN	NaN	3	28.6	23.178	4.7684	24929000	7	EGIDFPOO_00151Thermococcus_sp_09242019hypotheticalprotein
25.9897	25.5234	25.8911	25.8103	26.139	25.7425	26.9546	26.0723	26.5906	26.2643	26.1868	26.306	26.2149	26.8641	26.5531	26.9043	12	18.2	77.127	74.525	1329900000	91	EGIDFPOO_00152Thermococcus_sp_092420193,5-cyclicadenosinemonophosphatephosphodiesteraseCpdA
NaN	NaN	NaN	NaN	NaN	NaN	NaN	NaN	NaN	NaN	NaN	NaN	24.0994	NaN	24.3657	24.0243	3	16.5	22.824	2.7505	394620000	2	EGIDFPOO_00153Thermococcus_sp_09242019hypotheticalprotein
NaN	22.6981	NaN	23.1255	22.5141	22.6368	22.8991	22.8036	NaN	23.5046	23.1179	23.8459	24.0294	23.5585	23.8269	23.6387	7	28	40.114	51.441	176900000	26	EGIDFPOO_00154Thermococcus_sp_09242019Spermidine/putrescineimportATP-bindingproteinPotA
NaN	23.0243	22.8513	23.9112	22.8745	23.6213	23.6278	24.4067	22.6455	23.7385	23.5048	23.4551	23.9114	23.5783	24.6331	23.5606	5	19.2	38.213	66.353	233780000	24	EGIDFPOO_00157Thermococcus_sp_09242019hypotheticalprotein
26.5159	26.9157	27.1276	26.9936	26.5292	26.1846	26.5812	26.7656	25.9241	23.9462	25.4658	24.035	26.5949	26.8867	26.706	26.7907	19	49.6	43.038	103.55	1744400000	119	EGIDFPOO_00158Thermococcus_sp_09242019Tyrosine--tRNAligase
NaN	NaN	NaN	NaN	NaN	NaN	NaN	NaN	NaN	NaN	NaN	NaN	NaN	NaN	20.1857	NaN	2	10.3	24.785	3.1515	5001000	2	EGIDFPOO_00160Thermococcus_sp_09242019Alanine--tRNAligase
NaN	NaN	NaN	NaN	NaN	NaN	NaN	NaN	NaN	NaN	NaN	NaN	NaN	NaN	21.2843	NaN	2	4.7	44.369	5.913	53108000	6	EGIDFPOO_00162Thermococcus_sp_09242019Proton/sodium-glutamatesymportprotein
26.0137	25.304	25.8273	25.5261	26.0613	25.9375	25.9612	26.1155	26.3659	25.9873	25.9936	24.9546	24.0297	24.3798	23.8476	23.7813	10	41.9	28.06	62.36	768880000	57	EGIDFPOO_00163Thermococcus_sp_09242019Bifunctionalligase/repressorBirA
28.9159	29.5099	29.4022	29.7566	29.7537	29.8929	29.4819	29.7957	29.7321	30.2497	29.7673	30.4357	28.9264	29.0998	29.4355	28.9363	23	67.4	31.623	286.79	14553000000	224	EGIDFPOO_00164Thermococcus_sp_092420193-hydroxy-5-phosphonooxypentane-2,4-dionethiolase
27.2179	26.0165	25.8746	26.0881	24.8184	25.5361	25.5169	25.7125	25.1017	25.8445	25.6161	27.1253	27.1352	27.0202	27.2979	27.3579	14	25.7	65.754	95.712	1570500000	110	EGIDFPOO_00165Thermococcus_sp_092420192-oxoglutaratecarboxylaselargesubunit
NaN	NaN	NaN	NaN	NaN	NaN	NaN	NaN	NaN	NaN	NaN	19.9888	NaN	NaN	NaN	NaN	2	7.3	38.167	8.2272	8013600	3	EGIDFPOO_00169Thermococcus_sp_09242019Arsenicalpump-drivingATPase
NaN	NaN	NaN	NaN	NaN	NaN	NaN	20.5619	NaN	NaN	NaN	NaN	NaN	NaN	NaN	NaN	3	8.8	38.784	2.4683	18923000	6	EGIDFPOO_00173Thermococcus_sp_09242019hypotheticalprotein
22.062	24.0365	23.7012	23.9846	24.4045	24.4799	24.115	24.613	23.2525	23.5914	24.5124	24.8424	24.0082	23.69	23.6647	24.1797	12	34.5	40.92	119.63	303770000	68	EGIDFPOO_00175Thermococcus_sp_09242019Lysine6-dehydrogenase
NaN	NaN	NaN	NaN	NaN	NaN	NaN	NaN	NaN	NaN	NaN	NaN	NaN	NaN	16.6758	NaN	2	20.5	25.133	3.3101	2957700	6	EGIDFPOO_00176Thermococcus_sp_09242019hypotheticalprotein
25.7247	25.5455	26.5882	26.8287	25.5502	25.4368	25.4126	24.9759	24.3174	24.3298	24.8306	24.9356	26.7698	25.8149	28.3855	25.7637	10	67.4	15.227	119.02	1401900000	54	EGIDFPOO_00177Thermococcus_sp_09242019ElongationfactorP
25.0563	24.8507	24.9419	25.4295	25.8565	25.6526	25.6018	25.3547	27.0073	26.6443	26.7179	25.691	24.6169	24.5707	25.4701	24.4347	13	34.4	31.897	112.22	891250000	61	EGIDFPOO_00178Thermococcus_sp_09242019Agmatinase
27.2128	27.1487	27.1417	27.4571	27.9852	27.805	27.6067	27.5726	28.0353	28.1705	28.1358	28.6752	26.7807	27.0954	26.0838	27.0741	30	45.7	49.965	224.58	3209000000	187	EGIDFPOO_00180Thermococcus_sp_09242019Phosphoglucosaminemutase
25.9553	26.2336	25.9397	26.0448	26.7562	27.1267	26.1765	26.5569	27.1066	27.4426	26.6606	27.343	25.6253	25.0446	25.8529	25.6535	22	43.5	52.618	155.07	1575400000	96	EGIDFPOO_00182Thermococcus_sp_09242019AlginatebiosynthesisproteinAlgA
25.3348	24.62	24.6532	24.9901	24.5393	23.5593	24.4252	24.5117	24.7538	23.1206	22.9627	21.9047	24.4059	23.9697	23.2809	24.7876	9	27.7	45.576	61.192	339050000	50	EGIDFPOO_00184Thermococcus_sp_09242019hypotheticalprotein
28.2096	28.8018	28.6822	28.8108	28.4968	28.2625	28.2248	28.4818	27.8863	27.7653	28.0393	28.0512	29.1421	29.205	28.8384	29.3722	38	77.3	53.58	323.31	6335300000	274	EGIDFPOO_00185Thermococcus_sp_09242019hypotheticalprotein
NaN	NaN	NaN	NaN	NaN	22.1041	NaN	NaN	NaN	NaN	NaN	23.992	NaN	NaN	NaN	NaN	2	19.6	15.444	108.37	60709000	17	EGIDFPOO_00187Thermococcus_sp_09242019GlycinecleavagesystemHprotein
24.5034	24.6675	24.7008	25.3851	25.0712	24.7159	25.0199	24.4202	24.3864	24.4062	25.4886	25.273	24.8353	24.785	24.6391	24.9834	19	19.8	111.87	93.251	529310000	67	EGIDFPOO_00188Thermococcus_sp_09242019Valine--tRNAligase
27.644	27.8808	27.8081	27.892	28.5672	28.1024	27.9308	28.0589	28.309	28.6126	28.3647	29.2608	27.7544	27.7042	28.2626	27.6659	24	59.6	48.473	323.31	5021500000	197	EGIDFPOO_00190Thermococcus_sp_09242019NADHperoxidase
27.6386	27.83	27.6409	27.7721	27.8153	27.8235	27.8978	27.9986	28.0171	27.6705	28.0062	27.4838	27.8709	28.0493	27.761	27.7455	25	69	39.271	193.77	3717400000	239	EGIDFPOO_00191Thermococcus_sp_09242019hypotheticalprotein
NaN	NaN	NaN	20.1891	19.9219	19.9007	NaN	19.8948	NaN	NaN	NaN	19.5956	20.0342	19.7381	20.4969	19.9701	2	9.4	47.231	2.4918	15188000	3	EGIDFPOO_00192Thermococcus_sp_09242019hypotheticalprotein
26.3595	24.8891	25.4398	25.47	25.0039	24.0757	26.305	25.1876	26.3007	25.8532	25.0647	24.0403	25.9936	25.5894	26.3439	26.0555	25	15.1	205.49	122.72	928130000	68	EGIDFPOO_00194Thermococcus_sp_09242019hypotheticalprotein
27.3408	27.7681	27.5189	27.6925	28.3794	28.1661	28.359	28.128	27.4599	28.1354	27.8536	27.837	26.9729	27.3321	27.0154	26.9942	26	70.3	41.758	235.54	3762200000	209	EGIDFPOO_00195Thermococcus_sp_09242019putativehydrolaseYxeP
21.0278	20.2734	NaN	20.5942	NaN	20.7444	21.1541	21.4261	22.0087	21.9316	21.336	21.7215	21.0732	21.4965	20.6766	21.0418	4	5.4	94.016	25.394	30914000	18	EGIDFPOO_00197Thermococcus_sp_09242019hypotheticalprotein
29.3405	29.1517	29.0214	29.5027	29.6185	29.7904	29.2594	29.5096	30.8843	30.9528	30.4056	31.6415	30.8116	30.6289	31.0236	30.5671	64	68	87.304	323.31	24509000000	569	EGIDFPOO_00198Thermococcus_sp_09242019Phosphoenolpyruvatesynthase
24.5394	23.3105	23.6303	23.4609	23.0882	21.541	23.4534	23.2115	24.0415	23.4017	23.4485	NaN	23.1528	23.6965	24.1818	23.9203	7	25	35.042	45.662	176590000	23	EGIDFPOO_00200Thermococcus_sp_09242019hypotheticalprotein
24.3546	25.0461	25.1112	25.145	25.1138	24.8687	25.4129	25.3564	24.5186	25.2319	24.8147	25.8088	25.0045	25.2687	24.6506	24.9289	14	47.9	33.395	127.37	626870000	77	EGIDFPOO_00201Thermococcus_sp_09242019Isoaspartylpeptidase
19.9499	19.992	19.609	19.3409	18.525	18.2882	NaN	NaN	NaN	NaN	19.0232	NaN	NaN	NaN	NaN	NaN	2	7.3	36.51	74.276	7349100	16	EGIDFPOO_00203Thermococcus_sp_09242019Biotinsynthase
22.5048	22.173	NaN	NaN	NaN	21.366	NaN	NaN	NaN	NaN	NaN	NaN	21.9155	21.9348	21.9561	22.1215	4	12.7	35.837	3.1956	47841000	7	EGIDFPOO_00205Thermococcus_sp_09242019hypotheticalprotein
28.5622	29.335	28.7118	29.0715	29.626	30.0032	29.3278	29.6252	28.3761	28.1913	28.622	27.4021	28.6575	28.5164	29.1696	28.8436	24	60.2	43.228	281.8	9404400000	205	EGIDFPOO_00207Thermococcus_sp_09242019hypotheticalprotein
26.7409	27.0764	26.6486	26.9354	27.6331	28.1129	27.5791	27.5004	27.8781	26.6414	27.4216	26.8044	27.071	27.434	27.844	27.1111	20	60.1	33.155	86.035	3019100000	115	EGIDFPOO_00208Thermococcus_sp_09242019DihydroorotatedehydrogenaseB(NAD(+)),electrontransfersubunit
29.04	29.0844	29.1754	29.1245	29.8936	29.5202	29.7675	29.765	29.1831	28.6998	29.2521	28.0017	27.5729	28.3715	27.2942	28.0238	20	63.7	29.584	83.29	8912800000	259	EGIDFPOO_00209Thermococcus_sp_09242019hypotheticalprotein
29.91	30.0482	29.7202	29.8082	30.5569	30.9311	30.3111	30.4701	29.5474	28.7987	29.7713	28.9354	29.7282	30.1923	29.8152	30.0767	38	70.9	48.511	273.81	19180000000	394	EGIDFPOO_00210Thermococcus_sp_09242019NAD-reducinghydrogenaseHoxSsubunitbeta
NaN	NaN	NaN	NaN	NaN	17.6784	NaN	NaN	NaN	NaN	NaN	NaN	NaN	NaN	18.0177	NaN	2	14.3	29.192	7.3969	1294500	3	EGIDFPOO_00212Thermococcus_sp_09242019hypotheticalprotein
26.7326	27.6446	27.2323	27.4514	27.7203	27.7816	27.0915	27.4608	28.0454	27.8476	27.967	28.376	24.8036	25.3927	27.3232	23.6005	20	51.2	40.735	158.7	2842000000	118	EGIDFPOO_00213Thermococcus_sp_09242019hypotheticalprotein
27.1705	27.7642	27.5516	27.4774	28.0733	27.8798	27.6429	27.7935	28.2925	28.5963	28.0662	28.4107	25.8852	25.9229	27.2069	26.1235	17	47.8	28.751	79.349	3500900000	143	EGIDFPOO_00214Thermococcus_sp_09242019hypotheticalprotein
26.8309	27.8457	28.0624	28.1066	28.2369	27.553	28.3348	28.2353	28.4279	28.6358	27.7603	27.4536	22.3475	22.8558	24.4563	23.4984	8	58.1	9.9577	15.651	3080200000	69	EGIDFPOO_00215Thermococcus_sp_09242019hypotheticalprotein
25.9578	27.6248	27.1561	27.5513	27.573	27.947	26.0044	27.3906	27.0382	27.3751	27.3764	28.9034	26.0838	26.4273	26.7503	26.3067	11	40.2	26.023	18.245	2830500000	79	EGIDFPOO_00216Thermococcus_sp_09242019hypotheticalprotein
24.1327	24.5594	24.6865	24.436	24.6653	24.9412	24.7543	25.062	25.1333	NaN	NaN	26.0694	NaN	NaN	NaN	NaN	2	15.2	15.418	3.2093	712260000	25	EGIDFPOO_00217Thermococcus_sp_0924201930SribosomalproteinS19
24.3832	25.5631	25.725	25.8635	25.3828	25.5559	25.2594	25.8226	26.338	26.4063	26.1265	27.0323	24.3915	24.0735	24.9654	24.0281	7	44.8	17.514	19.245	857320000	28	EGIDFPOO_00218Thermococcus_sp_0924201950SribosomalproteinL22
27.9193	28.3638	28.3762	28.3162	28.4793	28.5218	28.3171	28.4901	28.7612	29.1497	28.6762	29.2028	28.0466	27.5078	28.5797	27.9319	20	66.2	23.27	189.67	6691200000	249	EGIDFPOO_00219Thermococcus_sp_0924201930SribosomalproteinS3
27.0573	27.5478	27.7211	27.4225	27.1504	26.2833	27.7127	27.4947	28.7567	27.7646	27.4079	26.3417	24.9919	25.3816	25.3019	24.8714	2	27.3	7.7092	3.2258	2238900000	43	EGIDFPOO_00220Thermococcus_sp_0924201950SribosomalproteinL29
26.6469	27.0606	26.6617	25.9009	25.2041	24.4054	25.0932	25.1718	23.7623	23.2921	24.7986	23.6144	27.0041	27.398	26.5099	26.8254	7	38.8	11.265	53.607	1267400000	73	EGIDFPOO_00221Thermococcus_sp_09242019hypotheticalprotein
23.8971	23.3679	23.7061	22.9061	24.4628	26.4707	24.658	24.3485	23.5311	24.2922	23.6889	25.6962	21.2853	NaN	22.912	NaN	8	59.5	12.928	12.198	380740000	27	EGIDFPOO_00223Thermococcus_sp_09242019hypotheticalprotein
NaN	22.0414	NaN	NaN	21.7304	23.9844	NaN	22.0172	NaN	NaN	NaN	24.4251	22.0765	NaN	24.0723	21.1236	3	20.6	15.053	42.26	169810000	25	EGIDFPOO_00224Thermococcus_sp_0924201950SribosomalproteinL14
NaN	24.7689	24.4485	24.507	24.8203	26.4722	24.1137	23.9081	25.6648	26.1427	25.2557	28.1963	23.128	23.3664	24.6356	23.7919	6	45	14.126	10.104	879370000	33	EGIDFPOO_00225Thermococcus_sp_09242019hypotheticalprotein
25.5349	26.4645	26.5659	26.6775	27.2292	27.1554	26.4597	27.0135	27.6694	28.2134	26.793	27.9338	24.6933	24.9868	24.9493	24.9226	13	39.9	28.285	47.603	1880500000	97	EGIDFPOO_00226Thermococcus_sp_09242019hypotheticalprotein
26.3098	25.6097	25.8553	25.0379	26.3138	26.0653	25.5104	25.4282	26.6955	26.6204	26.0713	25.9087	24.5795	23.3761	25.1322	24.3865	6	35.5	20.956	29.669	876200000	37	EGIDFPOO_00227Thermococcus_sp_09242019hypotheticalprotein
NaN	NaN	NaN	NaN	NaN	NaN	NaN	NaN	NaN	NaN	NaN	NaN	NaN	NaN	22.6346	21.1586	2	30.4	6.5539	1.2779	33933000	3	EGIDFPOO_00228Thermococcus_sp_09242019hypotheticalprotein
23.377	23.3806	23.9316	23.8378	24.2145	23.4769	24.0002	24.0642	24.4637	24.367	24.0581	25.221	22.3925	22.395	23.3456	22.177	4	40	14.591	66.315	272150000	35	EGIDFPOO_00229Thermococcus_sp_0924201930SribosomalproteinS8
27.8348	28.0752	27.9145	27.8	27.4249	27.4387	27.6139	27.7249	28.6941	28.6463	28.2536	28.5678	27.4597	26.6276	27.0885	27.0196	13	62.5	20.588	97.574	3887200000	120	EGIDFPOO_00230Thermococcus_sp_0924201950SribosomalproteinL6
27.696	27.5833	27.508	27.4097	27.365	27.1695	27.5105	27.521	28.4464	28.6932	27.7821	28.2243	24.322	25.3843	25.8255	26.4539	5	39.7	14.887	9.4946	2822800000	46	EGIDFPOO_00231Thermococcus_sp_09242019hypotheticalprotein
28.6987	27.9088	27.7836	27.7662	27.6248	28.3327	27.1406	27.7718	28.9677	28.0578	28.0959	28.3951	25.8364	25.5966	25.8509	25.5175	11	44.6	17.704	25.002	3754900000	84	EGIDFPOO_00232Thermococcus_sp_09242019hypotheticalprotein
21.8141	24.1377	24.5397	23.0276	24.4746	22.2363	23.9185	23.6361	24.7343	24.9628	23.2595	23.3453	21.1559	NaN	21.6412	NaN	7	35.3	22.899	59.592	184870000	51	EGIDFPOO_00233Thermococcus_sp_09242019hypotheticalprotein
26.441	26.8175	26.5127	26.7446	27.2415	27.2404	26.7496	26.8146	28.0353	27.9413	27.4201	28.467	25.7405	25.9993	26.3885	25.3871	20	68.5	26.331	93.648	2475000000	160	EGIDFPOO_00234Thermococcus_sp_09242019hypotheticalprotein
25.2245	24.8769	25.8135	25.9266	25.7682	25.4615	25.8127	25.8735	27.0305	27.5923	26.6436	26.3912	23.0863	23.3611	23.8645	23.5484	11	56.5	17.522	72.083	966390000	69	EGIDFPOO_00235Thermococcus_sp_09242019hypotheticalprotein
26.0127	26.5882	26.5396	26.7565	26.7853	26.7772	26.1911	26.9793	26.931	27.6055	26.6483	28.1614	25.3263	25.2512	25.9903	25.5324	8	57.8	16.464	22.433	1923800000	60	EGIDFPOO_00236Thermococcus_sp_0924201950SribosomalproteinL15
22.4038	22.3133	22.9042	23.8012	22.4113	22.5525	NaN	23.6094	23.7256	23.5523	23.8928	23.7962	NaN	NaN	22.9137	23.2432	2	4.6	51.035	2.9244	134210000	16	EGIDFPOO_00237Thermococcus_sp_09242019ProteintranslocasesubunitSecY
26.0847	26.116	25.7712	25.7368	26.1704	26.5133	26.0779	26.1443	26.823	26.1926	26.5414	26.2564	26.2862	26.2031	25.9296	26.1161	9	48.5	22.361	119.41	1293500000	124	EGIDFPOO_00238Thermococcus_sp_09242019hypotheticalprotein
NaN	NaN	NaN	NaN	NaN	NaN	NaN	NaN	NaN	NaN	NaN	NaN	22.1934	22.2515	NaN	22.435	3	15.1	20.833	6.2799	35523000	7	EGIDFPOO_00241Thermococcus_sp_09242019Cytidylatekinase
26.3439	27.8464	27.1981	27.7788	27.8263	28.3261	26.9937	28.0254	26.7511	27.2747	27.2682	28.6568	27.1605	26.369	27.6931	26.0032	9	72.3	8.9955	56.717	3126900000	83	EGIDFPOO_00242Thermococcus_sp_09242019hypotheticalprotein
NaN	NaN	NaN	NaN	NaN	NaN	NaN	NaN	NaN	NaN	NaN	NaN	NaN	NaN	NaN	19.0194	2	5.7	37.923	1.2223	9552600	2	EGIDFPOO_00245Thermococcus_sp_09242019tRNApseudouridinesynthaseB
24.7722	26.196	27.0807	26.1144	26.2485	23.8803	26.7633	26.5512	28.8374	28.4842	26.3242	25.361	22.1708	21.466	20.691	21.6187	4	26.4	16.777	18.864	1284500000	46	EGIDFPOO_00252Thermococcus_sp_0924201930SribosomalproteinS13
27.7923	27.442	27.4489	27.4425	28.1522	27.982	27.4677	27.7176	28.8363	28.6077	28.3474	29.0833	25.1829	26.1829	26.0334	25.5219	12	35	21.177	68.325	3847200000	131	EGIDFPOO_00253Thermococcus_sp_09242019hypotheticalprotein
26.4118	26.985	26.7299	27.0984	27.4815	27.0268	27.0439	27.2415	27.6404	28.253	27.5601	27.3668	25.4937	24.5506	24.8615	25.2572	9	53.7	14.534	77.596	2144000000	88	EGIDFPOO_00254Thermococcus_sp_0924201930SribosomalproteinS11
25.5334	26.1611	25.9853	25.85	25.875	25.3543	25.3249	25.7026	26.0827	25.9091	26.5024	26.3696	24.3367	24.3042	24.1872	25.0111	3	10.5	29.35	13.853	782920000	33	EGIDFPOO_00255Thermococcus_sp_09242019hypotheticalprotein
NaN	NaN	NaN	NaN	NaN	NaN	NaN	NaN	NaN	NaN	NaN	NaN	16.5239	NaN	NaN	NaN	2	18.3	13.751	3.9058	4102400	5	EGIDFPOO_00257Thermococcus_sp_09242019hypotheticalprotein
25.4461	25.9765	26.0607	25.7612	25.6312	25.4126	25.9802	25.605	26.9415	26.3276	26.0533	26.545	23.5709	NaN	26.5588	23.5596	5	36.6	16.425	9.3172	947980000	35	EGIDFPOO_00258Thermococcus_sp_0924201950SribosomalproteinL13
NaN	NaN	NaN	NaN	NaN	NaN	NaN	NaN	NaN	21.0294	NaN	22.3913	NaN	NaN	20.23	NaN	2	19.3	15.234	2.4629	17663000	4	EGIDFPOO_00259Thermococcus_sp_0924201930SribosomalproteinS9
25.7851	26.1308	26.3057	NaN	25.9226	25.8811	25.4933	NaN	NaN	NaN	NaN	25.7759	25.0373	NaN	25.9814	25.0362	5	64.7	8.1796	9.7252	890230000	22	EGIDFPOO_00260Thermococcus_sp_09242019hypotheticalprotein
NaN	NaN	NaN	NaN	NaN	NaN	NaN	NaN	NaN	NaN	NaN	NaN	NaN	NaN	21.2486	NaN	2	71.9	6.2704	16.22	99217000	4	EGIDFPOO_00262Thermococcus_sp_09242019hypotheticalprotein
24.1148	24.4854	24.2965	24.7018	24.2238	23.7577	24.304	24.5684	24.3184	23.6988	24.1355	22.7043	25.3658	25.5839	25.0906	25.2147	9	32.6	37.811	58.876	455850000	53	EGIDFPOO_00263Thermococcus_sp_09242019Enolase
25.7545	25.671	25.3695	25.4966	26.0668	26.2413	25.9549	26.1524	27.2513	27.3064	26.7332	27.0007	25.8685	26.0495	26.7234	26.4517	12	57.2	22.922	87.357	1780900000	157	EGIDFPOO_00264Thermococcus_sp_0924201930SribosomalproteinS2
NaN	NaN	NaN	22.6214	23.4669	22.6083	NaN	22.412	NaN	24.1096	NaN	24.0588	NaN	NaN	22.2929	NaN	2	10.9	23.628	7.1171	108020000	8	EGIDFPOO_00265Thermococcus_sp_09242019CoenzymeF420:L-glutamateligase
22.3764	23.0373	23.8024	22.8962	21.2088	21.625	21.5867	21.8258	NaN	20.9127	21.2078	NaN	22.4545	22.1652	19.9991	21.5702	2	7.3	43.5	6.4196	63719000	21	EGIDFPOO_00266Thermococcus_sp_09242019putativetRNAsulfurtransferase
23.3712	23.5833	23.5729	23.7701	25.2065	24.8966	24.9985	24.5435	24.3532	24.7688	25.399	27.5483	NaN	NaN	22.6044	22.7556	6	23.1	30.637	7.5933	476000000	23	EGIDFPOO_00269Thermococcus_sp_09242019CysteinesynthaseB
NaN	NaN	NaN	NaN	NaN	NaN	NaN	NaN	NaN	NaN	NaN	NaN	NaN	NaN	NaN	15.6562	1	5.1	35.006	1.2626	1878100	2	EGIDFPOO_00271Thermococcus_sp_09242019Fructokinase
NaN	NaN	NaN	NaN	NaN	NaN	NaN	NaN	NaN	NaN	NaN	NaN	NaN	NaN	NaN	21.5854	2	12.8	17.329	2.216	15266000	2	EGIDFPOO_02062Thermococcus_sp_09242019IS982familytransposaseISPfu3;EGIDFPOO_00272Thermococcus_sp_09242019IS982familytransposaseISPfu3
NaN	NaN	NaN	NaN	NaN	NaN	NaN	NaN	NaN	NaN	NaN	NaN	NaN	NaN	NaN	25.0604	1	9.9	15.088	1.3199	395880000	2	EGIDFPOO_00273Thermococcus_sp_09242019IS982familytransposaseISPfu3
24.3352	23.7682	23.9398	23.9724	24.7966	24.8295	25.1744	24.8242	24.4201	24.2759	24.4366	23.0128	24.0511	23.5813	23.3873	24.039	8	36.6	29.15	64.359	346630000	42	EGIDFPOO_00279Thermococcus_sp_09242019hypotheticalprotein
24.4734	25.6996	24.8652	25.1943	25.6332	25.5748	25.1547	25.4221	24.3862	23.2614	24.1831	22.9696	25.7273	25.52	24.63	25.4062	9	29.6	44.612	70.275	588760000	43	EGIDFPOO_00281Thermococcus_sp_09242019hypotheticalprotein
NaN	NaN	NaN	NaN	NaN	NaN	NaN	NaN	NaN	NaN	NaN	22.5736	NaN	NaN	NaN	NaN	3	10.9	35.188	30.377	37017000	7	EGIDFPOO_00287Thermococcus_sp_09242019hypotheticalprotein
28.582	28.756	28.8291	27.8637	26.0402	26.3024	27.4046	27.3469	26.5326	26.3427	27.4723	27.341	29.1342	29.7488	29.7367	29.376	32	85	39.662	323.31	6560900000	208	EGIDFPOO_00289Thermococcus_sp_09242019CelldivisionproteinFtsZ
23.2832	23.2667	23.5516	22.7862	NaN	21.9152	22.9513	22.2133	23.924	23.5785	23.4274	NaN	24.532	25.179	24.6877	23.4799	5	39.7	16.602	21.239	196610000	18	EGIDFPOO_00291Thermococcus_sp_09242019hypotheticalprotein
27.0398	27.2213	27.5731	26.626	26.5899	26.3829	26.2885	26.2431	27.1533	27.4316	26.1375	26.8021	27.1629	26.9266	26.8339	26.6157	14	69.3	17.453	323.31	2130900000	113	EGIDFPOO_00292Thermococcus_sp_0924201950SribosomalproteinL11
NaN	NaN	NaN	NaN	18.3305	20.155	NaN	NaN	NaN	18.7333	19.7799	21.7981	19.2745	NaN	21.8263	NaN	6	29.6	23.66	75.546	18808000	14	EGIDFPOO_00293Thermococcus_sp_0924201950SribosomalproteinL1
27.224	26.722	27.0809	26.4772	23.3411	22.8485	26.1293	25.1249	27.2128	27.3408	26.8511	24.9165	28.0577	28.2471	28.7438	28.311	22	60.9	36.873	285.11	2537500000	134	EGIDFPOO_00294Thermococcus_sp_09242019hypotheticalprotein
NaN	NaN	NaN	NaN	NaN	24.5148	NaN	NaN	NaN	NaN	NaN	NaN	NaN	NaN	NaN	NaN	2	13.1	18.868	9.1984	122160000	5	EGIDFPOO_00296Thermococcus_sp_09242019dCTPdeaminase
24.889	25.3887	25.7233	25.6075	26.0071	26.0136	25.3036	25.5778	25.7747	26.1257	25.5649	26.2947	25.0382	25.2507	25.3297	24.7584	5	42.7	9.3578	44.202	865600000	61	EGIDFPOO_00303Thermococcus_sp_09242019hypotheticalprotein
27.9576	28.7372	28.6921	28.679	29.1911	29.2589	28.7964	28.8123	28.9706	29.2325	29.2182	29.1897	28.5358	28.1545	29.3422	28.834	56	51.4	126.75	323.31	9020200000	390	EGIDFPOO_00304Thermococcus_sp_09242019DNA-directedRNApolymerasesubunitbeta
28.9644	29.1058	29.0313	29.1037	29.1096	28.7863	29.1472	29.0229	29.3569	29.3512	29.2702	28.8231	28.1134	27.9775	28.3807	28.417	50	53.8	102.98	323.31	8225100000	407	EGIDFPOO_00305Thermococcus_sp_09242019DNA-directedRNApolymerasesubunitbeta
27.4895	27.9804	27.7581	28.0473	27.8319	27.9123	28.3049	28.5626	27.7274	27.6267	28.5204	27.6221	27.6851	27.1205	27.1348	27.6982	15	38.8	43.818	92.265	3982500000	141	EGIDFPOO_00306Thermococcus_sp_09242019DNA-directedRNApolymerasesubunitbeta
23.8248	23.6277	23.2676	24.2741	25.5871	25.5967	24.7375	24.955	25.7189	26.1653	25.4298	26.5956	22.982	22.8656	21.5269	23.0711	6	44	10.661	31.774	526160000	35	EGIDFPOO_00307Thermococcus_sp_09242019hypotheticalprotein
23.4515	25.1912	25.3233	24.4312	NaN	21.5875	22.0716	21.9949	NaN	NaN	NaN	21.6276	25.2042	24.4145	24.4787	25.5254	4	28.3	16.335	37.765	283600000	31	EGIDFPOO_00308Thermococcus_sp_09242019hypotheticalprotein
26.5104	27.2839	27.4329	28.0806	27.9298	28.6808	27.8272	28.2645	28.3777	28.8281	28.6853	29.3935	26.8089	26.2866	26.8244	26.6816	8	53.1	16.355	63.449	4225800000	78	EGIDFPOO_00309Thermococcus_sp_09242019hypotheticalprotein
NaN	20.4323	23.2781	NaN	20.2251	19.8779	NaN	NaN	NaN	NaN	NaN	NaN	NaN	NaN	NaN	NaN	2	7.4	24.611	2.0133	25998000	6	EGIDFPOO_00310Thermococcus_sp_09242019hypotheticalprotein
NaN	NaN	NaN	NaN	NaN	NaN	NaN	NaN	NaN	NaN	NaN	NaN	NaN	NaN	16.9433	NaN	1	4	42.555	2.46	457940	1	EGIDFPOO_00311Thermococcus_sp_092420192,3-bisphosphoglycerate-independentphosphoglyceratemutase
NaN	NaN	NaN	NaN	22.2016	22.1137	22.8562	NaN	NaN	NaN	NaN	NaN	23.0556	NaN	24.4147	23.8214	4	17	30.332	52.291	155700000	6	EGIDFPOO_00316Thermococcus_sp_09242019Uridinephosphorylase
24.6911	25.2045	25.1211	25.3869	25.1705	25.4092	24.5662	25.2463	26.9445	26.9564	26.2179	26.7429	24.5653	23.4416	24.8879	23.9869	2	32.7	5.974	4.7387	814700000	32	EGIDFPOO_00319Thermococcus_sp_09242019hypotheticalprotein
NaN	NaN	NaN	NaN	NaN	NaN	NaN	NaN	NaN	NaN	NaN	NaN	NaN	NaN	NaN	20.6326	2	13.8	13.197	11.262	16810000	8	EGIDFPOO_00320Thermococcus_sp_09242019hypotheticalprotein
25.475	25.1808	24.8078	24.9151	24.5455	24.7998	25.3024	24.7179	25.1325	25.0545	25.1618	24.8599	25.7057	26.0964	24.883	25.9813	12	51.8	28.462	95.909	707550000	75	EGIDFPOO_00323Thermococcus_sp_09242019hypotheticalprotein
26.1705	25.511	25.6194	25.675	24.3799	25.4446	24.3646	25.0793	23.931	22.9884	24.2502	22.2255	23.0919	23.7182	22.2256	23.2618	10	30.8	40.986	5.5994	429060000	23	EGIDFPOO_00325Thermococcus_sp_09242019putativepeptidase
20.653	21.4989	20.698	21.0797	21.9669	21.7208	21.5451	22.0373	20.4943	20.2548	19.8764	19.9858	21.2106	NaN	21.5029	21.3767	7	16.8	56.759	17.997	38343000	23	EGIDFPOO_00326Thermococcus_sp_09242019N-substitutedformamidedeformylase
27.2583	28.162	28.026	27.7484	27.5603	26.9915	27.4894	27.6385	24.572	26.5248	25.316	23.9312	27.9675	27.9473	27.9411	28.0137	10	39	32.867	63.684	3004700000	77	EGIDFPOO_00327Thermococcus_sp_09242019SignalrecognitionparticlereceptorFtsY
NaN	NaN	NaN	NaN	NaN	NaN	NaN	NaN	NaN	NaN	NaN	NaN	22.6362	NaN	NaN	NaN	3	12.3	28.694	1.5927	30394000	5	EGIDFPOO_00329Thermococcus_sp_09242019putativeABCtransporterATP-bindingprotein
NaN	NaN	NaN	NaN	NaN	NaN	NaN	NaN	NaN	NaN	NaN	NaN	NaN	NaN	NaN	19.3194	1	6.2	25.324	29.488	4769400	3	EGIDFPOO_00331Thermococcus_sp_09242019RibonucleaseHIII
22.8561	22.8658	23.0721	22.6582	22.6262	22.8622	22.4101	22.59	NaN	21.9276	22.2318	22.2587	22.4582	22.5607	22.8229	22.6339	8	27.8	44.601	101.86	106380000	35	EGIDFPOO_00333Thermococcus_sp_09242019hypotheticalprotein
25.7931	25.9223	25.6536	26.1045	25.9352	26.2499	25.4066	25.9462	25.6192	25.6277	25.6793	26.0107	25.6856	26.0892	25.9546	25.6346	22	35.6	66.472	219.19	1128600000	128	EGIDFPOO_00335Thermococcus_sp_09242019Glutamine--fructose-6-phosphateaminotransferase[isomerizing]
22.0624	NaN	21.8746	21.8431	21.0885	21.6992	23.284	21.7763	22.4866	22.2124	21.694	23.5094	22.4531	NaN	22.8485	22.0786	6	6.9	110.29	26.899	83677000	17	EGIDFPOO_00336Thermococcus_sp_09242019hypotheticalprotein
25.9278	26.6619	26.1156	26.3937	27.0035	27.3561	26.4419	26.6296	27.4895	27.3396	26.3955	27.784	26.088	26.153	26.7204	25.6487	8	68.3	13.401	78.464	1906500000	96	EGIDFPOO_00337Thermococcus_sp_09242019PutativeribosomalproteinL7Ae-likeprotein
24.077	26.6468	25.7806	26.4572	26.6919	26.4451	25.9824	26.5321	26.1617	27.1666	26.5872	28.1713	26.0408	25.6934	25.2548	25.4394	6	75.7	7.8741	17.349	1487500000	46	EGIDFPOO_00338Thermococcus_sp_09242019hypotheticalprotein
23.0806	24.1067	24.4828	24.1209	23.8912	24.272	23.8214	23.8158	23.7744	24.7356	24.7046	23.8918	23.4302	23.8132	23.8615	23.405	3	36.4	8.0583	2.7809	256050000	15	EGIDFPOO_00339Thermococcus_sp_09242019hypotheticalprotein
27.679	27.1433	27.0583	26.3245	24.4346	23.8568	25.4958	25.0906	25.394	25.5515	25.0169	23.6609	27.1591	27.2476	26.8393	27.3891	25	49.3	48.966	204.04	1515200000	124	EGIDFPOO_00340Thermococcus_sp_09242019DNAprimase
29.9507	29.9806	30.1382	29.8597	29.1338	28.1901	30.1353	29.6142	31.0491	29.5105	30.1911	27.7247	29.0887	29.5009	29.0839	29.3056	17	61	30.675	196.19	13007000000	257	EGIDFPOO_00342Thermococcus_sp_09242019hypotheticalprotein
NaN	NaN	NaN	NaN	NaN	NaN	NaN	NaN	NaN	NaN	NaN	NaN	NaN	NaN	NaN	20.7591	1	14.5	8.2845	1.4049	32231000	4	EGIDFPOO_00343Thermococcus_sp_09242019hypotheticalprotein
NaN	NaN	NaN	NaN	NaN	NaN	NaN	NaN	NaN	NaN	NaN	NaN	NaN	NaN	NaN	NaN	1	5	27.552	3.6222	0	1	EGIDFPOO_00345Thermococcus_sp_09242019hypotheticalprotein
28.4785	27.8179	28.0387	27.7013	26.731	25.9231	27.6113	27.4139	27.8254	25.8286	27.8778	23.6006	27.9738	27.8552	28.2995	27.7079	22	44.3	44.396	130.69	3526900000	123	EGIDFPOO_00346Thermococcus_sp_092420193-keto-L-gulonate-6-phosphatedecarboxylaseUlaD
23.13	22.196	NaN	NaN	NaN	NaN	NaN	NaN	NaN	NaN	NaN	NaN	NaN	NaN	21.8624	22.2683	2	8.4	29.39	19.827	51705000	7	EGIDFPOO_00347Thermococcus_sp_09242019hypotheticalprotein
NaN	NaN	NaN	21.2466	21.1296	21.8652	NaN	21.3533	NaN	NaN	NaN	22.2502	21.9282	21.1929	21.9638	21.9406	3	15.9	25.265	41.468	41824000	12	EGIDFPOO_00348Thermococcus_sp_09242019PyrophosphatasePpaX
NaN	NaN	NaN	NaN	NaN	NaN	NaN	NaN	NaN	NaN	NaN	22.2784	NaN	NaN	21.8277	NaN	2	32.2	7.1772	2.1402	55481000	3	EGIDFPOO_00349Thermococcus_sp_09242019hypotheticalprotein
NaN	NaN	NaN	NaN	NaN	NaN	NaN	NaN	NaN	NaN	NaN	NaN	NaN	NaN	NaN	16.3145	1	4.8	29.68	17.556	290460	1	EGIDFPOO_00350Thermococcus_sp_09242019hypotheticalprotein
23.6558	23.6138	23.5774	23.3117	NaN	22.0945	NaN	23.1594	NaN	NaN	23.5055	21.8945	23.212	23.5303	22.5599	23.1046	5	26	23.377	27.288	149060000	17	EGIDFPOO_00351Thermococcus_sp_09242019putativeproteinYedJ
26.4484	26.2776	26.312	25.8672	25.7164	25.0312	25.5722	25.8158	22.7648	NaN	22.9223	20.5381	25.0471	25.8363	25.4718	26.2295	12	50.9	18.762	84.677	845590000	57	EGIDFPOO_00352Thermococcus_sp_09242019hypotheticalprotein
26.7701	26.7888	26.8357	26.8411	26.8173	26.7478	27.0372	26.7794	26.835	27.0578	26.9363	27.1887	26.7253	26.7146	26.2114	26.7782	32	66.7	51.056	219.06	2048900000	182	EGIDFPOO_00353Thermococcus_sp_09242019Aspartate--tRNA(Asp/Asn)ligase
NaN	NaN	NaN	NaN	NaN	NaN	NaN	NaN	NaN	NaN	NaN	NaN	NaN	NaN	17.8702	18.4303	5	13.7	78.134	11.469	8022300	16	EGIDFPOO_00354Thermococcus_sp_09242019hypotheticalprotein
25.566	25.6502	25.0649	24.9661	24.7677	24.5136	24.3628	24.3609	24.6752	25.1124	25.3447	24.9824	23.8862	23.799	23.4546	24.0748	9	38.2	27.862	39.088	479470000	59	EGIDFPOO_00358Thermococcus_sp_09242019Orotidine5-phosphatedecarboxylase
NaN	19.9119	NaN	19.0828	18.8074	20.4472	NaN	NaN	NaN	NaN	18.8556	18.7897	20.8421	NaN	20.7908	20.7283	4	19.3	32.941	31.356	18138000	21	EGIDFPOO_00359Thermococcus_sp_09242019DihydroorotatedehydrogenaseB(NAD(+)),catalyticsubunit
NaN	NaN	NaN	NaN	NaN	NaN	NaN	NaN	NaN	NaN	NaN	NaN	NaN	NaN	NaN	18.2652	1	5.6	26.458	2.2957	1840300	3	EGIDFPOO_00360Thermococcus_sp_09242019DihydroorotatedehydrogenaseB(NAD(+)),electrontransfersubunit
NaN	NaN	NaN	NaN	NaN	NaN	NaN	NaN	NaN	NaN	NaN	NaN	NaN	NaN	17.2895	NaN	1	3.6	46.33	2.7616	498450	0	EGIDFPOO_00361Thermococcus_sp_09242019Dihydroorotase
27.8237	27.7286	27.8963	27.8388	27.5373	27.1805	27.6146	27.3599	26.8213	26.6239	25.881	25.6089	27.9736	28.046	27.1661	27.4612	8	59.3	16.857	46.521	2947500000	48	EGIDFPOO_00362Thermococcus_sp_09242019Aspartatecarbamoyltransferaseregulatorychain
26.2414	27.6851	27.2839	27.7577	27.6521	27.7603	26.921	27.3671	25.6725	26.0184	26.9295	26.3102	27.0957	27.2104	27.2044	27.2632	24	66.7	34.56	134.51	2651200000	150	EGIDFPOO_00363Thermococcus_sp_09242019Aspartatecarbamoyltransferase
23.269	24.7601	23.3809	23.0949	22.7367	21.9553	23.0121	22.6757	NaN	22.0852	22.9612	21.3278	23.3822	23.6104	24.0926	24.1132	5	32.6	21.17	40.296	179930000	24	EGIDFPOO_00364Thermococcus_sp_09242019Orotatephosphoribosyltransferase
23.7295	22.9654	23.3066	22.9906	21.9566	21.8231	22.7232	22.0936	NaN	NaN	21.348	21.3928	22.6014	22.9492	22.5513	23.1952	7	20.5	47.94	23.858	110060000	40	EGIDFPOO_00366Thermococcus_sp_0924201923SrRNA(uracil-C(5))-methyltransferaseRlmCD
NaN	22.2777	22.2115	22.4956	22.2997	NaN	22.2125	22.0405	23.6366	NaN	NaN	NaN	NaN	NaN	NaN	NaN	3	22.7	15.967	12.886	101740000	8	EGIDFPOO_00367Thermococcus_sp_09242019RegulatoryproteinAsnC
24.9118	23.62	23.9741	23.3198	24.5827	24.4908	24.6935	23.9082	NaN	NaN	22.7518	24.3982	24.19	24.2682	24.925	24.1408	11	27.3	53.825	104.18	328730000	36	EGIDFPOO_00373Thermococcus_sp_09242019Ferredoxin--NADPreductase
26.6309	26.3224	26.3406	26.7261	24.9521	24.7961	24.5582	24.743	26.4815	26.4287	25.9294	27.1182	28.0627	28.0922	27.6427	27.6719	29	52.8	77.709	180.93	2036900000	157	EGIDFPOO_00375Thermococcus_sp_09242019Alpha-amylase1
22.3331	21.073	20.9824	21.2961	NaN	NaN	NaN	NaN	21.3723	NaN	21.2716	NaN	21.415	21.3843	21.7124	22.1753	8	11.2	95.537	29.702	33251000	13	EGIDFPOO_00376Thermococcus_sp_09242019hypotheticalprotein
25.8862	25.0778	25.3324	24.3808	21.9406	21.6052	23.3715	22.9708	23.8704	22.1413	23.1884	NaN	22.5821	23.1421	19.891	23.0423	6	15.8	42.548	39.108	227650000	34	EGIDFPOO_00381Thermococcus_sp_09242019putativesphingosine-1-phosphatelyase
NaN	NaN	NaN	NaN	NaN	NaN	NaN	NaN	NaN	NaN	NaN	16.0972	NaN	NaN	NaN	NaN	1	37	6.4482	6.1757	79000	1	EGIDFPOO_00382Thermococcus_sp_09242019hypotheticalprotein
NaN	NaN	NaN	NaN	NaN	20.9007	NaN	19.7472	NaN	NaN	NaN	NaN	NaN	NaN	18.1315	NaN	2	4.9	48.375	2.4759	9933700	6	EGIDFPOO_00383Thermococcus_sp_09242019Pyridoxinekinase
24.7552	24.3665	24.7258	24.6085	23.9025	23.4244	24.5064	24.0983	23.1052	NaN	23.3675	21.9778	23.13	23.8005	22.353	23.6582	3	8	28.146	8.4335	230520000	26	EGIDFPOO_00391Thermococcus_sp_09242019hypotheticalprotein
24.8721	25.9476	25.4158	25.6055	26.2611	26.2409	25.4695	26.1792	25.0096	25.9666	26.0554	25.6684	24.5499	24.9013	25.3602	25.0683	22	47.6	52.607	92.913	942970000	96	EGIDFPOO_00392Thermococcus_sp_09242019Pyruvatekinase
28.9783	29.253	29.4129	29.1083	30.148	29.9701	29.6729	29.8545	28.407	29.2941	28.9316	28.7618	28.3657	28.2111	28.2809	28.4942	41	69.1	68.766	323.31	10863000000	325	EGIDFPOO_00397Thermococcus_sp_09242019putativeoxidoreductaseYdhV
17.4824	NaN	NaN	NaN	NaN	NaN	NaN	NaN	NaN	NaN	NaN	NaN	NaN	NaN	NaN	NaN	4	20.4	24.904	7.8134	1687100	4	EGIDFPOO_00398Thermococcus_sp_09242019hypotheticalprotein
NaN	NaN	NaN	NaN	NaN	NaN	NaN	NaN	NaN	NaN	NaN	NaN	NaN	NaN	NaN	20.7713	2	6.5	30.223	1.48	3984300	7	EGIDFPOO_00400Thermococcus_sp_09242019L(+)-tartratedehydratasesubunitalpha
22.8995	22.5385	22.618	24.0098	24.5238	25.2993	23.8956	23.6246	23.6974	23.992	24.0579	24.4129	24.5004	24.324	25.582	24.8289	12	30.1	44.859	87.688	385740000	63	EGIDFPOO_00406Thermococcus_sp_09242019CoenzymeAbiosynthesisbifunctionalproteinCoaBC
24.2792	23.8865	23.998	24.8612	24.5094	25.2708	24.7321	24.9803	24.6908	25.3629	25.271	26.0976	23.4122	23.3913	22.8312	23.8305	11	49.3	25.701	89.577	440660000	31	EGIDFPOO_00411Thermococcus_sp_09242019PutativeracemaseYgeA
NaN	22.66	22.8022	23.0217	23.9363	23.2539	23.4623	23.5	22.3579	23.8306	22.7107	23.7168	22.6465	22.6742	22.2419	22.938	7	28.4	31.197	42.051	154900000	27	EGIDFPOO_00412Thermococcus_sp_09242019Methylthioribose-1-phosphateisomerase
25.7955	25.0144	25.3832	25.905	25.996	25.7438	26.1711	25.985	27.4247	27.6324	27.454	27.6118	25.5941	26.4838	25.176	25.5098	14	55.5	26.785	60.548	1421200000	110	EGIDFPOO_00413Thermococcus_sp_09242019hypotheticalprotein
29.8676	29.3822	29.3676	29.3745	29.7951	29.5273	29.8872	29.836	29.4392	28.7149	29.6412	28.6059	28.4904	28.3667	28.2205	28.7611	41	58.3	73.246	323.31	10779000000	381	EGIDFPOO_00414Thermococcus_sp_09242019Threonine--tRNAligase
NaN	NaN	NaN	NaN	NaN	NaN	NaN	NaN	NaN	19.7724	NaN	NaN	NaN	NaN	21.0217	NaN	6	54.8	22.029	46.669	9443600	11	EGIDFPOO_00415Thermococcus_sp_09242019hypotheticalprotein
NaN	21.646	21.6728	22.0982	21.4241	21.8719	22.1612	21.4638	NaN	21.6234	NaN	21.3357	22.0247	20.9685	21.9839	20.9591	5	25.4	24.297	24.639	58129000	18	EGIDFPOO_00416Thermococcus_sp_09242019hypotheticalprotein
22.5281	23.4296	23.0075	22.9156	22.5227	22.4631	22.286	22.3616	23.966	23.8524	22.5294	22.2421	24.5769	24.8801	24.2897	25.1898	9	32.4	32.225	17.66	231840000	46	EGIDFPOO_00419Thermococcus_sp_09242019hypotheticalprotein
NaN	20.7084	NaN	21.1042	NaN	NaN	NaN	NaN	NaN	NaN	21.157	22.3057	NaN	NaN	21.4558	NaN	4	12.6	37.825	9.4374	37586000	5	EGIDFPOO_00420Thermococcus_sp_09242019ATP-dependentClpproteaseproteolyticsubunit
23.2836	23.703	23.4197	23.4747	24.1421	23.536	23.7133	24.1674	23.4015	23.2562	23.6082	23.1522	22.7977	23.735	22.9321	22.8993	4	23.1	18.218	5.3077	209840000	38	EGIDFPOO_00421Thermococcus_sp_09242019hypotheticalprotein
22.0021	21.2133	21.7901	21.4451	21.4362	21.1525	21.6277	21.6504	22.0371	22.2055	21.898	24.9343	NaN	NaN	21.1518	20.5032	6	7.9	75.13	5.2587	75167000	5	EGIDFPOO_00425Thermococcus_sp_09242019Fe(2+)transporterFeoB
28.7135	28.8494	28.7947	27.6114	26.6588	26.1108	27.4044	27.3949	26.4553	25.7076	27.0828	24.9926	27.9474	27.942	27.6207	27.8295	26	64.9	47.153	189.59	3591500000	180	EGIDFPOO_00427Thermococcus_sp_09242019UTP--glucose-1-phosphateuridylyltransferase
NaN	NaN	NaN	NaN	NaN	NaN	NaN	NaN	NaN	NaN	NaN	NaN	NaN	NaN	18.2767	NaN	1	3	29.176	1.274	11307000	1	EGIDFPOO_00428Thermococcus_sp_09242019hypotheticalprotein
NaN	NaN	NaN	NaN	NaN	NaN	NaN	NaN	NaN	NaN	NaN	NaN	NaN	NaN	NaN	19.0557	1	6.8	19.476	11.775	3352600	4	EGIDFPOO_00429Thermococcus_sp_09242019FlavinprenyltransferaseUbiX
24.3974	23.7409	24.2016	22.9257	21.4616	21.8614	22.6352	21.9338	22.9599	22.2091	22.373	21.1927	24.1372	21.8834	24.5505	24.6698	6	34.7	19.939	40.414	213970000	30	EGIDFPOO_00430Thermococcus_sp_09242019hypotheticalprotein
23.3983	22.8692	NaN	23.0998	23.2768	23.23	23.7131	23.1653	24.353	24.7636	24.0577	NaN	NaN	22.2316	22.1514	23.1151	3	20.7	20.224	20.668	157590000	21	EGIDFPOO_00431Thermococcus_sp_09242019AdenylatecyclaseCyaB
22.3193	22.9367	21.7481	22.5014	21.9638	22.07	21.8749	21.784	22.5374	22.3084	21.8985	21.6082	24.403	23.5436	24.6607	24.0601	11	38.5	44.326	67.749	180250000	28	EGIDFPOO_00432Thermococcus_sp_09242019Ribosome-bindingATPaseYchF
26.198	26.047	25.3015	26.0589	26.4207	25.9793	26.2018	25.8947	26.5739	25.4471	26.1164	25.7796	27.0783	27.3438	26.5598	27.4117	5	51.3	8.5529	9.0668	1457700000	49	EGIDFPOO_00433Thermococcus_sp_09242019hypotheticalprotein
NaN	21.1712	20.6662	20.8522	20.429	20.5317	20.1817	20.6267	NaN	19.8804	20.1512	NaN	20.1694	20.1135	19.7768	NaN	5	17.1	38.038	58.037	18520000	20	EGIDFPOO_00434Thermococcus_sp_09242019hypotheticalprotein
NaN	NaN	NaN	NaN	NaN	NaN	NaN	NaN	NaN	NaN	NaN	NaN	NaN	NaN	18.735	NaN	3	9	42.753	1.1793	4810900	3	EGIDFPOO_00436Thermococcus_sp_09242019tRNA(guanine(26)-N(2)/guanine(27)-N(2))-dimethyltransferase
25.3359	25.8731	26.09	25.7772	25.2973	25.2476	24.9189	25.2356	26.542	26.6058	26.1371	25.498	22.0279	24.223	24.5543	23.81	3	21.2	9.5351	12.86	802420000	27	EGIDFPOO_00437Thermococcus_sp_09242019RibosomematurationfactorRimM
23.9875	24.5082	24.0302	24.9763	23.4292	23.7129	24.0898	24.125	22.6525	23.1178	23.1304	22.1204	24.0125	23.4774	23.8504	24.8224	7	32.5	20.663	81.424	291310000	54	EGIDFPOO_00439Thermococcus_sp_09242019SporeproteinSP21
26.5531	25.2814	26.2554	25.9386	25.4033	24.5898	26.3432	25.8016	26.7822	25.9248	26.1382	23.8901	26.375	26.8039	26.5531	25.4752	13	19.9	90.647	130.28	1100400000	95	EGIDFPOO_00440Thermococcus_sp_09242019ATP-dependentzincmetalloproteaseFtsH
NaN	NaN	NaN	NaN	NaN	21.1831	NaN	21.6556	NaN	21.6322	22.4203	24.872	21.7377	20.9697	24.2304	NaN	8	48.2	18.474	92.202	115520000	26	EGIDFPOO_00441Thermococcus_sp_09242019PutativecysteineproteaseYraA
25.7443	26.384	26.7073	26.3511	25.7753	23.8315	26.024	25.5445	27.4182	27.6947	25.2128	25.037	24.7517	25.1024	24.3256	25.1699	10	59.3	17.271	96.613	1000500000	153	EGIDFPOO_00443Thermococcus_sp_09242019hypotheticalprotein
NaN	NaN	NaN	NaN	NaN	NaN	NaN	NaN	NaN	NaN	NaN	NaN	NaN	NaN	NaN	23.5788	1	8	13.49	2.3685	95828000	8	EGIDFPOO_00444Thermococcus_sp_09242019hypotheticalprotein
23.4996	23.4763	24.2857	23.6136	NaN	NaN	NaN	NaN	NaN	NaN	NaN	NaN	22.6949	22.2906	23.3213	22.8881	4	14.4	33.872	5.5024	82153000	16	EGIDFPOO_00446Thermococcus_sp_09242019hypotheticalprotein
25.7657	24.1376	23.8824	23.308	NaN	NaN	22.6249	23.3949	23.3439	NaN	22.1699	NaN	22.9223	23.1845	22.2457	22.4909	7	18.8	38.83	16.75	154820000	25	EGIDFPOO_00447Thermococcus_sp_09242019hypotheticalprotein
29.3256	29.6118	29.5753	29.8209	30.1521	30.125	29.5818	29.7754	29.3916	29.8516	29.9208	30.4515	28.6923	28.2975	28.9646	28.5253	27	55.8	49.796	258.46	13418000000	289	EGIDFPOO_00463Thermococcus_sp_09242019ProteinlysineacetyltransferasePat
24.4678	25.9122	25.4709	25.4743	25.0931	24.7737	25.2439	25.6993	23.5705	24.6268	25.1195	25.3348	26.5047	26.0331	26.0403	26.4227	28	26.6	140.42	159.51	923710000	149	EGIDFPOO_00464Thermococcus_sp_09242019Reversegyrase
24.9973	24.5966	24.0213	23.4184	22.4728	21.5999	23.3035	22.5591	23.3164	23.2508	23.0188	21.9527	23.5141	23.4386	24.5532	23.5885	11	21.3	66.669	82.969	227780000	28	EGIDFPOO_00467Thermococcus_sp_09242019TranslationinitiationfactorIF-2
NaN	20.5392	NaN	NaN	20.5648	20.292	NaN	NaN	NaN	NaN	NaN	20.1796	19.9876	NaN	20.5196	NaN	4	22.2	23.788	3.1194	15692000	8	EGIDFPOO_00468Thermococcus_sp_09242019hypotheticalprotein
27.4507	26.7728	26.7867	26.8976	27.0713	26.4914	26.9407	26.7283	26.5502	26.3657	26.3058	26.1172	25.8977	25.7296	25.4786	26.1444	19	34.4	66.827	143.03	1704600000	198	EGIDFPOO_00469Thermococcus_sp_09242019Glutamine--tRNAligase
22.9198	21.6141	23.1458	22.6367	23.2179	22.6891	23.2136	24.1356	NaN	NaN	20.6332	22.5483	25.6568	24.6213	24.8544	23.9868	12	71.7	19.805	49.4	278990000	47	EGIDFPOO_00470Thermococcus_sp_09242019Nucleosidediphosphatekinase
22.3324	22.582	22.648	22.8494	25.5348	25.684	22.6938	24.3486	25.2375	25.6727	23.6891	27.2771	25.9697	25.8017	26.8424	25.7151	21	49.9	49.617	186.99	958040000	86	EGIDFPOO_00473Thermococcus_sp_09242019MetalloproteasePmbA
23.5147	22.7779	23.1856	23.2627	23.8334	25.4099	23.8585	23.764	23.8817	24.8249	23.7453	25.9654	24.9234	23.8873	25.1539	23.8378	14	36.4	53.435	98.714	385420000	39	EGIDFPOO_00474Thermococcus_sp_09242019MetalloproteaseTldD
27.7523	27.7601	27.6546	27.6232	27.7495	27.3067	28.2477	27.5491	28.4706	28.3388	28.1077	26.6351	26.8469	27.1281	26.933	27.6264	10	13.1	80.638	125.7	3318900000	111	EGIDFPOO_00475Thermococcus_sp_09242019hypotheticalprotein
22.2593	21.2598	21.1153	21.0639	22.9186	22.5871	23.9754	23.5507	23.9425	22.0832	22.2151	21.5213	23.6533	22.4438	23.392	23.2792	7	43.9	19.539	26.859	142970000	30	EGIDFPOO_00476Thermococcus_sp_09242019Cob(I)yrinicacida,c-diamideadenosyltransferase
NaN	NaN	NaN	NaN	21.2205	21.8196	NaN	21.2911	NaN	NaN	NaN	23.2174	NaN	NaN	NaN	21.3765	5	23.7	24.811	8.6531	29288000	5	EGIDFPOO_00477Thermococcus_sp_09242019Aspartateracemase
NaN	NaN	NaN	NaN	NaN	21.4427	NaN	NaN	NaN	NaN	NaN	NaN	21.142	21.0277	20.7161	NaN	2	7.6	35.634	6.296	30240000	15	EGIDFPOO_00490Thermococcus_sp_09242019Type-2restrictionenzymeMboI
23.1448	23.1718	24.0263	23.0241	21.3294	NaN	NaN	NaN	NaN	NaN	NaN	NaN	NaN	NaN	NaN	NaN	2	14.5	17.35	4.776	49657000	4	EGIDFPOO_00492Thermococcus_sp_09242019hypotheticalprotein
28.1149	27.427	27.7275	27.2042	26.7135	25.6646	27.3567	26.8231	27.7354	26.5411	26.9099	24.3425	26.8623	26.9508	26.5465	27.0013	20	66.1	35.947	142.52	2307500000	145	EGIDFPOO_00497Thermococcus_sp_09242019Methylthioribose-1-phosphateisomerase
30.4723	30.3623	30.1828	30.2207	30.5917	30.3338	30.8011	30.6639	30.9884	30.9736	30.9744	30.2336	29.4172	29.7144	29.0567	29.6205	32	74.1	47.653	307.39	22038000000	357	EGIDFPOO_00498Thermococcus_sp_092420192-aminoadipatetransaminase
NaN	23.2445	23.3535	NaN	NaN	NaN	NaN	22.1991	NaN	21.6252	22.1767	21.3833	23.9893	23.3944	23.2548	23.0986	6	24.8	26.701	17.752	119430000	7	EGIDFPOO_00499Thermococcus_sp_09242019hypotheticalprotein
25.312	25.9835	25.196	25.3143	26.1617	25.4728	25.4424	25.3525	24.4873	23.1493	24.3419	23.3418	25.0505	25.2329	24.4928	25.2787	9	41.2	29.645	70.236	681760000	51	EGIDFPOO_00500Thermococcus_sp_09242019hypotheticalprotein
21.2475	NaN	NaN	NaN	NaN	NaN	NaN	NaN	NaN	NaN	NaN	NaN	21.4787	21.9472	21.5828	22.4905	3	14.9	28.45	25.372	28738000	5	EGIDFPOO_00503Thermococcus_sp_09242019hypotheticalprotein
24.0676	22.0809	23.4538	21.8426	NaN	20.6094	22.3051	NaN	NaN	NaN	NaN	20.7467	24.3881	24.7853	23.3268	23.8453	15	24.9	72.648	56.781	133120000	35	EGIDFPOO_00505Thermococcus_sp_09242019hypotheticalprotein
27.036	25.4317	26.1575	23.3798	21.4871	NaN	22.8836	22.2482	NaN	NaN	NaN	NaN	24.8319	24.7121	23.9457	24.0138	10	51.3	23.679	45.75	391500000	27	EGIDFPOO_00506Thermococcus_sp_09242019hypotheticalprotein
NaN	NaN	NaN	NaN	NaN	NaN	NaN	NaN	NaN	NaN	NaN	NaN	22.117	NaN	23.196	NaN	5	26	23.625	42.245	91243000	12	EGIDFPOO_00507Thermococcus_sp_09242019hypotheticalprotein
NaN	NaN	NaN	NaN	NaN	NaN	NaN	NaN	NaN	NaN	NaN	NaN	NaN	NaN	20.2764	NaN	2	2.4	146.3	3.4443	6263500	3	EGIDFPOO_00508Thermococcus_sp_09242019OutermembraneproteinassemblyfactorBamB
NaN	NaN	21.3384	20.8546	NaN	NaN	NaN	NaN	NaN	NaN	NaN	NaN	NaN	NaN	NaN	NaN	2	7.9	44.762	2.4787	7832200	2	EGIDFPOO_00509Thermococcus_sp_09242019ATP-dependentzincmetalloproteaseFtsH
NaN	NaN	NaN	NaN	NaN	NaN	NaN	NaN	NaN	NaN	NaN	NaN	NaN	NaN	19.4944	NaN	1	1.1	140.64	9.1922	2298100	1	EGIDFPOO_00512Thermococcus_sp_09242019Serine/threonine-proteinkinasePknD
21.8534	21.3264	21.5375	20.9951	NaN	NaN	NaN	NaN	NaN	NaN	NaN	NaN	NaN	22.8355	20.9628	21.5286	2	9.6	21.733	7.1681	25550000	3	EGIDFPOO_00513Thermococcus_sp_09242019hypotheticalprotein
29.1068	29.4662	29.208	29.7185	29.158	29.1505	29.2094	29.0076	29.7378	29.6962	29.7907	29.4386	29.7588	30.0688	29.3869	29.7504	22	90.4	27.887	323.31	12721000000	270	EGIDFPOO_00516Thermococcus_sp_09242019hypotheticalprotein
NaN	NaN	NaN	NaN	NaN	NaN	NaN	NaN	NaN	NaN	21.072	NaN	NaN	NaN	NaN	NaN	3	20.5	21.532	2.0611	44035000	6	EGIDFPOO_00517Thermococcus_sp_09242019hypotheticalprotein
21.757	21.0779	21.0989	21.2666	21.2571	20.9755	21.4277	20.9545	NaN	NaN	NaN	20.9167	21.4147	NaN	20.7411	21.1183	4	6.5	72.818	2.5885	32981000	10	EGIDFPOO_00518Thermococcus_sp_09242019DimethylsulfoxidereductaseDmsA
26.3627	26.1224	26.2088	26.3179	26.0774	26.2571	25.9157	26.7163	24.1854	24.4343	24.7721	24.6764	24.7824	24.5896	24.5526	25.5587	9	52.2	21.627	97.161	891430000	94	EGIDFPOO_00524Thermococcus_sp_09242019hypotheticalprotein
NaN	NaN	NaN	NaN	NaN	NaN	NaN	NaN	NaN	NaN	NaN	NaN	NaN	NaN	21.4491	NaN	1	29.2	7.0214	5.4398	8908300	1	EGIDFPOO_00526Thermococcus_sp_09242019hypotheticalprotein
26.9224	26.0574	26.7977	25.5344	22.226	21.8139	24.0561	23.1504	21.3821	20.512	21.6497	20.3695	26.7523	26.0954	25.8901	26.9512	11	28.4	31.502	57.65	802270000	58	EGIDFPOO_00527Thermococcus_sp_09242019Polyribonucleotidenucleotidyltransferase
26.5161	26.3418	26.1569	26.1617	25.5222	25.5968	25.8557	25.8923	25.2391	25.234	25.4306	24.9599	27.1742	27.0667	27.541	27.2252	12	41.4	29.419	97.802	1696000000	114	EGIDFPOO_00529Thermococcus_sp_09242019hypotheticalprotein
NaN	NaN	NaN	NaN	NaN	NaN	NaN	NaN	NaN	NaN	NaN	NaN	NaN	NaN	16.6221	NaN	2	8.9	38.338	24.48	4931000	4	EGIDFPOO_00531Thermococcus_sp_09242019Galactose-1-phosphateuridylyltransferase
23.4448	23.0853	23.131	22.7896	NaN	NaN	NaN	NaN	NaN	NaN	NaN	NaN	22.8596	22.3263	22.7128	22.7201	4	7.9	49.322	3.2005	82047000	9	EGIDFPOO_00532Thermococcus_sp_09242019Beta-glucosidaseA
NaN	NaN	NaN	NaN	NaN	15.7667	NaN	NaN	NaN	NaN	NaN	NaN	NaN	NaN	NaN	NaN	2	7.1	41.288	6.0778	8439700	2	EGIDFPOO_00534Thermococcus_sp_09242019hypotheticalprotein
23.468	23.7012	23.2961	22.8055	22.8349	22.484	23.4385	23.1769	23.2114	22.6333	23.6591	21.8847	23.2026	23.9638	23.0941	23.7279	8	20.8	39.155	9.9682	164820000	41	EGIDFPOO_00535Thermococcus_sp_09242019Galactokinase
NaN	23.3781	22.5679	22.6284	23.2765	23.0497	21.6345	22.7963	21.3545	22.5149	23.1458	23.3979	24.1381	24.3403	23.4603	24.173	11	50.2	33.825	87.528	179050000	68	EGIDFPOO_00536Thermococcus_sp_09242019Thiamine-monophosphatekinase
23.2891	23.1633	23.955	23.9443	22.8823	22.8959	23.8332	23.6222	23.3627	23.6029	23.5816	24.7108	22.7064	22.4948	24.1821	23.4239	9	48.1	26.404	70.014	220400000	24	EGIDFPOO_00537Thermococcus_sp_09242019Fattyacyl-CoAreductase
NaN	NaN	NaN	NaN	NaN	NaN	NaN	NaN	NaN	NaN	NaN	NaN	NaN	NaN	17.2681	NaN	1	22.5	10.409	6.464	491100	1	EGIDFPOO_00539Thermococcus_sp_09242019hypotheticalprotein
NaN	20.5728	20.4698	21.4616	21.9114	22.0658	22.1544	22.4985	21.3733	21.9091	21.9947	22.6577	21.7963	21.6674	21.5738	21.5166	6	25.4	32.282	61.852	57464000	26	EGIDFPOO_00541Thermococcus_sp_09242019FluoroquinolonesexportATP-bindingprotein
24.0745	23.8346	24.0423	22.6544	NaN	21.5935	22.6623	NaN	22.08	22.0225	22.2228	21.5386	22.7317	22.6985	23.7986	22.6834	8	33.6	31.073	43.195	130010000	26	EGIDFPOO_00546Thermococcus_sp_09242019hypotheticalprotein
30.4625	30.3665	30.3833	30.7789	30.5817	30.5997	30.8025	30.6663	30.8905	30.7055	30.9313	31.2929	31.2494	31.2341	30.6558	31.3267	31	58.6	66.086	323.31	32015000000	482	EGIDFPOO_00547Thermococcus_sp_09242019hypotheticalprotein
NaN	NaN	NaN	NaN	NaN	NaN	NaN	NaN	NaN	NaN	NaN	NaN	NaN	NaN	21.9924	NaN	4	11.6	24.835	2.8643	54259000	4	EGIDFPOO_00548Thermococcus_sp_09242019hypotheticalprotein
NaN	20.9277	21.5536	21.2072	NaN	NaN	NaN	19.5035	NaN	NaN	NaN	NaN	21.7735	NaN	19.8231	NaN	3	15.4	24.859	2.7077	16756000	13	EGIDFPOO_00551Thermococcus_sp_09242019hypotheticalprotein
NaN	20.8669	NaN	NaN	20.577	20.7686	NaN	20.9839	NaN	NaN	20.6618	22.581	22.5876	21.332	22.3081	21.5254	8	64.2	14.32	48.428	44743000	29	EGIDFPOO_00552Thermococcus_sp_09242019hypotheticalprotein
NaN	23.3606	NaN	23.3435	NaN	24.8333	NaN	23.3621	NaN	NaN	24.9299	26.5939	23.9313	23.5064	25.1399	NaN	5	47.4	11.222	29.406	516640000	21	EGIDFPOO_00553Thermococcus_sp_09242019hypotheticalprotein
22.4064	24.2463	22.9158	23.4074	23.2864	23.4303	24.0798	22.8692	23.5527	22.9437	23.2594	24.0104	25.6876	24.8652	25.266	25.1881	11	33.3	49.072	75.706	378620000	53	EGIDFPOO_00556Thermococcus_sp_09242019hypotheticalprotein
25.5866	25.805	25.6636	25.8468	24.8624	24.2648	23.5426	24.4173	25.5025	24.1776	25.1744	23.9758	25.6155	25.8223	26.6435	26.0978	22	43.7	71.002	198.04	805780000	93	EGIDFPOO_00557Thermococcus_sp_09242019Aspartyl/glutamyl-tRNA(Asn/Gln)amidotransferasesubunitB
27.1468	26.6835	26.576	27.1002	27.9304	27.9222	27.3846	27.3628	28.0164	28.06	27.8146	29.0936	27.2807	27.0455	27.1792	27.3444	24	52.8	48.002	214.64	3571600000	189	EGIDFPOO_00561Thermococcus_sp_09242019putativeNADHoxidase
25.6684	25.3192	26.1326	25.1944	22.1989	22.1098	23.7145	24.3909	23.3258	21.8126	22.8364	21.8993	26.4661	26.9267	26.1278	26.8138	9	45.8	24.678	82.122	796500000	53	EGIDFPOO_00562Thermococcus_sp_09242019Uridylatekinase
26.3002	26.2318	26.2064	26.5828	26.0012	26.1662	25.8328	26.075	26.5478	26.8782	26.8439	27.249	28.2096	28.2651	28.712	28.5217	46	56.3	96.764	323.31	3349200000	250	EGIDFPOO_00563Thermococcus_sp_09242019Glycogenphosphorylase
24.1887	23.345	24.1475	23.3392	22.9125	NaN	23.2551	22.9554	23.7918	NaN	NaN	NaN	22.454	22.2011	24.2057	NaN	5	23.7	29.397	28.893	159210000	9	EGIDFPOO_00564Thermococcus_sp_09242019CobaltimportATP-bindingproteinCbiO
27.1097	26.325	26.6613	26.2173	24.0941	23.5072	25.4859	25.4422	25.1758	23.7105	24.3035	23.4516	27.357	27.295	27.2556	27.2447	17	55.4	44.446	130.21	1503000000	103	EGIDFPOO_00570Thermococcus_sp_09242019Inosine-5-monophosphatedehydrogenase
24.798	25.7979	24.9386	25.5691	26.5095	26.2986	25.862	25.9284	25.7303	26.3956	26.017	26.6816	25.073	24.7412	25.1446	25.8574	12	32	46.54	117.95	1009300000	72	EGIDFPOO_00572Thermococcus_sp_09242019BifunctionalproteinGlmU
NaN	NaN	NaN	NaN	NaN	NaN	NaN	NaN	NaN	NaN	NaN	NaN	NaN	NaN	23.8546	NaN	1	6.6	18.659	1.9886	149000000	8	EGIDFPOO_00575Thermococcus_sp_09242019Na(+)/H(+)antiportersubunitE1
24.5564	NaN	23.734	23.6571	NaN	NaN	23.8796	NaN	24.0335	23.5377	NaN	NaN	NaN	NaN	22.2635	NaN	2	7.4	13.123	1.9193	107430000	10	EGIDFPOO_00577Thermococcus_sp_09242019Na(+)/H(+)antiportersubunitG
NaN	NaN	NaN	NaN	NaN	NaN	NaN	NaN	NaN	NaN	NaN	NaN	NaN	NaN	NaN	23.6778	1	10.1	11.242	2.0727	147660000	15	EGIDFPOO_00579Thermococcus_sp_09242019hypotheticalprotein
NaN	NaN	NaN	NaN	NaN	NaN	NaN	NaN	NaN	NaN	NaN	NaN	NaN	NaN	21.9947	NaN	2	6.8	15.616	2.1648	20534000	2	EGIDFPOO_00580Thermococcus_sp_09242019hypotheticalprotein
NaN	NaN	NaN	NaN	NaN	NaN	NaN	NaN	NaN	NaN	NaN	NaN	NaN	NaN	22.3042	NaN	2	3.4	57.074	2.4805	33385000	3	EGIDFPOO_00582Thermococcus_sp_09242019Na(+)/H(+)antiportersubunitD
21.8859	21.4063	NaN	22.2091	NaN	NaN	22.107	22.1051	NaN	NaN	21.4606	NaN	NaN	NaN	NaN	22.6595	3	21.7	13.101	2.8185	50105000	6	EGIDFPOO_00583Thermococcus_sp_09242019hypotheticalprotein
25.0314	23.4862	24.0474	24.501	23.9414	22.5166	24.7032	24.0727	25.2653	24.5746	24.057	23.2057	23.9518	24.0367	24.8832	24.5802	5	26.3	17.103	27.292	333260000	21	EGIDFPOO_00584Thermococcus_sp_09242019Formatehydrogenlyasesubunit7
25.3318	23.7917	24.2547	23.9142	21.9662	24.3026	24.1655	23.884	24.3076	NaN	22.7633	21.8338	25.7184	24.2684	24.7755	26.0074	7	43.9	20.011	13.836	341730000	38	EGIDFPOO_00585Thermococcus_sp_09242019NAD(P)H-quinoneoxidoreductasesubunitJ,chloroplastic
26.5608	25.37	25.6186	25.1867	24.4911	25.0748	25.9897	25.6398	26.648	24.7875	25.2386	24.7811	25.9117	26.2352	25.8305	26.2219	23	56.4	48.417	95.15	969550000	77	EGIDFPOO_00586Thermococcus_sp_09242019Hydrogenase-4componentG
NaN	19.3846	19.7232	21.1534	19.2824	20.3253	20.0812	21.3758	NaN	NaN	NaN	NaN	22.3682	22.0708	21.2091	22.4103	2	4.6	36.359	3.029	30793000	17	EGIDFPOO_00587Thermococcus_sp_09242019NAD(P)H-quinoneoxidoreductasesubunit1,chloroplastic
22.9217	21.9929	21.8796	22.5146	21.6039	22.0815	22.475	22.7904	NaN	NaN	22.6521	21.6513	22.8763	23.0763	22.7285	22.9789	8	36.5	21.132	45.877	123580000	18	EGIDFPOO_00588Thermococcus_sp_09242019NAD(P)H-quinoneoxidoreductasesubunitI,chloroplastic
NaN	21.3817	21.2513	NaN	21.1067	22.8155	21.7957	21.7251	NaN	NaN	21.4134	23.9479	21.8769	NaN	21.7846	21.5104	6	23.4	37.156	37.187	76574000	12	EGIDFPOO_00604Thermococcus_sp_09242019Putative2-hydroxyaciddehydrogenase
25.3327	26.0244	25.8478	26.0887	27.1166	27.4745	26.601	26.9984	26.5901	27.2033	26.8897	28.1175	26.714	26.8237	26.2968	26.3992	19	48.9	45.287	139.55	1995500000	127	EGIDFPOO_00605Thermococcus_sp_092420192-aminoadipatetransaminase
24.5255	23.6866	24.0265	23.6703	23.55	23.2912	24.2832	23.2419	NaN	NaN	NaN	NaN	24.5017	24.5972	24.5942	24.6259	4	19.9	19.85	8.3658	286070000	15	EGIDFPOO_00610Thermococcus_sp_09242019hypotheticalprotein
NaN	NaN	NaN	NaN	NaN	NaN	NaN	NaN	NaN	NaN	NaN	NaN	NaN	NaN	18.4896	NaN	2	4.8	49.237	3.277	8077400	2	EGIDFPOO_00612Thermococcus_sp_09242019Phosphoglycolatephosphatase
22.3323	22.9349	22.9514	22.5186	22.8847	23.0448	22.9445	22.8704	22.2094	21.2256	22.0676	21.1111	22.5471	22.5057	23.7074	22.9857	9	47.3	28.493	16.802	135250000	35	EGIDFPOO_00614Thermococcus_sp_09242019hypotheticalprotein
NaN	NaN	NaN	NaN	NaN	NaN	NaN	NaN	NaN	NaN	NaN	NaN	NaN	NaN	16.0113	NaN	1	13.2	17.507	3.362	699730	3	EGIDFPOO_00615Thermococcus_sp_09242019hypotheticalprotein
24.738	24.4009	24.3272	24.1632	24.2223	23.6795	24.7534	23.9802	24.9154	24.3347	24.3893	23.601	24.3046	24.5966	24.1843	24.3045	16	32.2	52.69	89.43	368350000	67	EGIDFPOO_00616Thermococcus_sp_09242019hypotheticalprotein
25.0213	24.4041	24.0062	24.8599	24.1429	24.7734	24.3181	24.5052	24.7088	24.5142	24.63	26.6367	23.7492	23.6562	23.0566	22.5084	11	46.5	23.125	19.213	413880000	58	EGIDFPOO_00618Thermococcus_sp_09242019hypotheticalprotein
NaN	NaN	NaN	NaN	NaN	NaN	NaN	NaN	NaN	NaN	NaN	NaN	NaN	NaN	19.452	NaN	3	24.2	17.435	5.6807	21896000	3	EGIDFPOO_00621Thermococcus_sp_09242019hypotheticalprotein
25.9017	25.6832	25.8367	25.5064	25.3954	24.2817	25.8925	25.7352	26.4377	26.5631	26.3977	25.244	24.5154	24.68	23.739	24.9176	8	32.8	14.765	8.9874	756190000	51	EGIDFPOO_00623Thermococcus_sp_09242019hypotheticalprotein
NaN	NaN	NaN	NaN	NaN	NaN	NaN	NaN	NaN	NaN	NaN	NaN	NaN	NaN	NaN	22.0728	1	8.2	18.853	1.2196	67116000	7	EGIDFPOO_00631Thermococcus_sp_09242019hypotheticalprotein
22.261	23.5631	23.4034	22.2355	27.0453	27.1053	26.9477	26.3439	24.8669	26.341	26.1355	26.0966	21.0017	23.1559	22.5837	20.9231	9	51.3	24.517	84.244	843540000	62	EGIDFPOO_00632Thermococcus_sp_09242019Glutamateracemase
NaN	NaN	NaN	NaN	21.4167	21.9553	NaN	20.9109	NaN	NaN	NaN	21.5068	NaN	NaN	21.1806	NaN	3	10.6	38.151	30.717	25807000	8	EGIDFPOO_00633Thermococcus_sp_09242019hypotheticalprotein
NaN	21.1256	20.8095	19.4625	25.7529	25.6697	25.0834	25.7057	20.9872	23.0605	24.3592	21.8914	19.9042	21.5627	20.9396	20.1523	10	33	33.714	27.187	268750000	38	EGIDFPOO_00634Thermococcus_sp_09242019hypotheticalprotein
NaN	21.2686	20.6922	NaN	24.4378	23.9903	22.1999	24.5521	NaN	21.7348	22.5139	22.2119	NaN	20.2435	21.0756	20.452	4	17.4	24.137	6.0075	106860000	22	EGIDFPOO_00635Thermococcus_sp_09242019hypotheticalprotein
23.8736	24.6808	25.179	23.7894	27.3901	26.8722	27.6002	27.6344	26.3538	24.582	26.1479	24.9122	NaN	NaN	23.1652	NaN	10	32.9	36.332	91.536	816310000	37	EGIDFPOO_00636Thermococcus_sp_09242019hypotheticalprotein
NaN	NaN	21.1916	NaN	21.8661	22.1285	23.035	24.5915	NaN	21.8886	21.8674	21.5965	NaN	NaN	20.7935	NaN	3	4.3	48.188	4.7979	58991000	6	EGIDFPOO_00637Thermococcus_sp_09242019Cytosinepermease
NaN	22.5382	22.0897	NaN	26.7281	26.0675	26.2163	25.5577	22.6563	23.5031	24.7857	22.3106	NaN	22.5382	21.8826	22.3264	6	24.9	30.792	36.739	433350000	29	EGIDFPOO_00638Thermococcus_sp_09242019(R)-stereoselectiveamidase
22.5205	22.4128	21.7824	22.3167	24.9072	25.4221	23.7801	24.6436	23.4153	24.4011	24.7005	26.1323	23.3547	23.2099	22.7304	NaN	10	33.5	37.411	156.69	351910000	56	EGIDFPOO_00650Thermococcus_sp_09242019hypotheticalprotein
26.3093	25.9941	26.2428	26.1891	26.1854	26.0011	25.912	26.1019	26.5434	26.147	26.3819	25.0725	26.2294	26.0079	25.3595	26.2131	20	35.5	65.759	124.12	1165000000	174	EGIDFPOO_00656Thermococcus_sp_09242019Glycine--tRNAligase
NaN	NaN	NaN	NaN	NaN	NaN	NaN	NaN	NaN	NaN	NaN	NaN	NaN	NaN	20.5378	NaN	2	8.8	24.007	2.3333	35107000	3	EGIDFPOO_00658Thermococcus_sp_092420193,5-cyclicadenosinemonophosphatephosphodiesteraseCpdA
NaN	NaN	NaN	NaN	NaN	NaN	NaN	NaN	NaN	NaN	NaN	NaN	NaN	NaN	20.9238	NaN	3	6.8	38.09	4.9444	6232000	2	EGIDFPOO_00660Thermococcus_sp_09242019Deoxyhypusinesynthase-likeprotein
22.9705	23.6935	23.0638	23.0273	24.5891	24.8525	23.6712	24.1282	23.5412	23.5917	22.6026	23.3416	24.3867	24.0645	24.279	24.1596	10	36.6	44.124	219.03	292360000	73	EGIDFPOO_00661Thermococcus_sp_09242019Molybdopterinmolybdenumtransferase
22.0264	24.0655	22.3923	22.7428	22.8111	23.6959	22.5055	22.3172	NaN	NaN	21.6432	20.2302	24.731	23.918	24.6929	24.2987	8	56.2	18.812	80.66	215850000	41	EGIDFPOO_00662Thermococcus_sp_09242019MolybdenumcofactorbiosynthesisproteinB
NaN	22.9169	22.7046	22.5118	22.1254	21.9137	22.5703	21.8059	23.5973	23.6722	22.7652	22.6512	24.9064	24.3695	24.018	24.219	6	39.3	19.825	46.424	206730000	22	EGIDFPOO_00668Thermococcus_sp_09242019hypotheticalprotein
24.7636	23.9627	23.9781	23.7361	24.0997	23.2743	24.2003	23.6866	24.0681	24.2122	23.6156	23.3679	25.459	25.2796	24.9084	25.1863	17	35.4	70.243	83.093	414090000	64	EGIDFPOO_00669Thermococcus_sp_09242019hypotheticalprotein
24.8529	23.9407	24.0914	22.6428	24.3834	23.8858	22.9621	23.2235	23.449	24.6054	22.7261	22.3421	21.7281	21.2729	21.1778	21.2731	6	35.7	15.798	23.768	183360000	27	EGIDFPOO_00670Thermococcus_sp_09242019hypotheticalprotein
21.3324	21.6074	21.5463	22.4169	NaN	21.627	21.6663	22.2932	22.7584	22.5365	22.6143	22.8211	23.5047	22.2547	23.6318	23.37	9	15.9	70.594	31.517	109820000	27	EGIDFPOO_00674Thermococcus_sp_09242019hypotheticalprotein
22.1978	21.9042	21.5417	21.6965	22.7522	21.8008	22.4025	22.399	23.314	21.6992	21.8462	21.9147	22.6767	22.2673	22.0178	23.0397	10	22	51.332	59.37	85822000	51	EGIDFPOO_00675Thermococcus_sp_09242019hypotheticalprotein
23.4598	23.3778	23.6272	23.3797	23.4496	23.3181	23.1916	22.9902	23.0301	22.9327	22.7135	22.7113	22.939	23.1201	23.2544	23.7332	6	25.4	21.366	11.143	172730000	18	EGIDFPOO_00676Thermococcus_sp_09242019RNA2,3-cyclicphosphodiesterase
26.3873	26.2021	26.3191	26.0565	26.0811	25.8738	26.3974	25.7347	26.0673	25.4921	25.4906	24.547	26.6144	26.6674	26.1558	26.6539	12	57.5	17.36	51.135	1254000000	121	EGIDFPOO_00677Thermococcus_sp_09242019Xanthinephosphoribosyltransferase
27.6576	27.7967	27.6829	27.4141	26.7571	26.264	26.4949	26.7535	26.8218	26.1542	26.9417	26.2169	27.0189	27.4556	27.6396	27.3459	25	47.2	66.522	282.36	2212400000	83	EGIDFPOO_00678Thermococcus_sp_09242019VitaminB12importATP-bindingproteinBtuD
NaN	NaN	NaN	NaN	NaN	NaN	NaN	NaN	NaN	NaN	NaN	NaN	NaN	NaN	NaN	17.8808	1	9.3	12.974	1.5429	2499600	3	EGIDFPOO_00681Thermococcus_sp_09242019hypotheticalprotein
26.6663	25.1985	25.7498	26.4775	25.6147	26.356	26.6959	26.6409	26.619	26.5449	26.498	26.8655	26.811	26.6214	26.5822	26.3789	16	58.5	29.86	200.61	1436000000	123	EGIDFPOO_00685Thermococcus_sp_09242019hypotheticalprotein
NaN	22.7596	NaN	NaN	NaN	21.9407	NaN	NaN	23.1158	22.7646	22.1856	21.2602	24.6727	24.4019	25.5948	23.1833	7	33.9	29.817	70.943	233440000	29	EGIDFPOO_00686Thermococcus_sp_09242019Septumsite-determiningproteinMinD
24.2498	22.9693	23.4414	23.9479	NaN	22.5239	24.2274	23.9689	21.5905	NaN	21.9087	NaN	24.2734	24.8585	23.3835	NaN	3	31.2	9.5268	74.596	175550000	34	EGIDFPOO_00687Thermococcus_sp_09242019hypotheticalprotein
26.4145	26.4664	26.4004	26.5191	26.8485	26.536	27.1368	27.0818	27.9152	27.6896	27.3374	27.6271	25.984	26.4164	26.0572	25.8906	15	33.4	54.078	175.87	2143600000	121	EGIDFPOO_00688Thermococcus_sp_09242019Thymidinephosphorylase
NaN	NaN	NaN	NaN	NaN	20.0636	NaN	NaN	NaN	19.5438	NaN	20.6129	20.1219	20.1987	23.269	NaN	7	38.8	27.368	68.409	39369000	10	EGIDFPOO_00691Thermococcus_sp_09242019Geranylgeranylglycerylphosphatesynthase
23.8782	24.5956	24.2947	23.6385	25.0257	25.6809	24.8138	24.2484	23.8548	24.6186	23.8939	26.259	26.6072	26.0634	27.2289	26.0863	8	15.4	30.898	56.855	912750000	47	EGIDFPOO_00692Thermococcus_sp_09242019D-aminopeptidase
23.7282	23.8499	24.1204	25.9799	NaN	NaN	22.3544	22.2082	24.0326	22.7954	22.5665	22.6633	24.1613	24.4956	23.9232	23.9304	4	42.2	9.5043	24.808	249340000	22	EGIDFPOO_00693Thermococcus_sp_09242019hypotheticalprotein
22.5726	22.7286	22.6768	22.8208	NaN	21.7536	22.8781	22.737	22.6684	NaN	22.8517	20.6751	NaN	22.9903	22.7074	22.9084	3	20.5	23.013	39.041	108690000	18	EGIDFPOO_00694Thermococcus_sp_09242019hypotheticalprotein
NaN	NaN	NaN	NaN	NaN	NaN	NaN	NaN	NaN	NaN	NaN	NaN	NaN	NaN	17.4282	NaN	2	2.9	88.097	2.5445	3343200	2	EGIDFPOO_00695Thermococcus_sp_09242019ATP-dependentRNAhelicaseSrmB
24.0588	24.7563	24.8154	23.7073	23.4176	23.4206	24.5121	24.316	24.6921	23.8508	23.909	NaN	24.7765	23.9829	24.0127	25.1171	9	41.7	32.013	97.004	332030000	69	EGIDFPOO_00697Thermococcus_sp_09242019Iron-sulfurclustercarrierprotein
24.0519	23.4405	24.1155	23.2734	22.4931	21.8594	23.5891	22.7582	24.249	23.3058	24.2013	NaN	24.2041	23.94	24.4804	24.1533	8	50	31.053	47.196	223070000	20	EGIDFPOO_00698Thermococcus_sp_09242019Iron-sulfurclustercarrierprotein
NaN	NaN	NaN	NaN	NaN	20.6695	NaN	NaN	NaN	NaN	NaN	NaN	21.5031	20.814	24.6724	21.979	7	46.9	20.426	130.07	102000000	19	EGIDFPOO_00701Thermococcus_sp_09242019hypotheticalprotein
NaN	25.5903	25.4047	24.1104	25.9571	24.6558	25.6119	24.8034	24.6613	24.9524	24.3553	23.9032	28.4006	23.4613	28.4752	26.106	5	56	11.472	31.638	1326200000	25	EGIDFPOO_00702Thermococcus_sp_09242019hypotheticalprotein
NaN	22.0941	21.4072	22.0321	23.3745	24.2668	21.5702	22.8752	23.4859	23.538	22.711	26.2605	24.2372	23.0277	24.1779	23.3594	9	36.5	28.616	32.279	292790000	43	EGIDFPOO_00706Thermococcus_sp_092420193-oxoacyl-[acyl-carrier-protein]reductaseFabG
NaN	20.5048	NaN	20.4961	NaN	20.6634	NaN	20.034	NaN	NaN	NaN	NaN	21.4977	21.186	22.8598	21.436	6	36.3	21.628	17.836	39874000	12	EGIDFPOO_00710Thermococcus_sp_09242019SegregationandcondensationproteinB
25.7304	25.3798	26.1118	25.8808	25.4926	24.715	25.9068	25.415	24.5264	24.5515	25.4126	25.0853	25.3173	25.9812	24.5854	25.8137	15	43.6	40.124	73.842	719620000	80	EGIDFPOO_00711Thermococcus_sp_09242019hypotheticalprotein
26.5263	25.6898	25.3071	25.0535	24.6188	24.8346	23.4544	24.9202	NaN	21.7842	23.0866	24.5293	26.3707	25.9144	25.5374	25.5391	7	27.3	30.795	46.495	770510000	46	EGIDFPOO_00713Thermococcus_sp_09242019hypotheticalprotein
22.2432	23.6742	22.4003	22.4618	22.6712	22.9244	22.3242	22.8701	NaN	21.7306	21.9884	22.2691	23.2823	23.3062	24.0135	24.1029	8	25.5	40.863	34.623	158940000	25	EGIDFPOO_00716Thermococcus_sp_09242019hypotheticalprotein
28.2444	27.9083	27.8789	27.3862	26.5208	26.4646	27.4084	27.1084	28.3046	27.6014	28.1305	27.431	26.8703	27.3629	26.49	26.8489	15	59.7	17.644	323.31	2893900000	133	EGIDFPOO_00717Thermococcus_sp_09242019hypotheticalprotein
27.3412	27.2376	27.4626	26.6633	24.7935	24.3371	26.6782	25.8755	24.4611	23.2996	24.0367	22.3683	26.7114	27.4609	27.4988	26.9616	12	46.3	25.082	61.456	1726000000	80	EGIDFPOO_00719Thermococcus_sp_09242019hypotheticalprotein
28.1408	27.9773	28.0136	28.0195	28.1461	27.9743	28.2362	28.0492	27.8816	28.4999	28.0027	27.9773	27.1693	27.1338	27.1167	27.6337	41	37.4	124.68	251.61	4118600000	348	EGIDFPOO_00721Thermococcus_sp_09242019Isoleucine--tRNAligase
NaN	NaN	NaN	NaN	NaN	NaN	NaN	NaN	NaN	NaN	NaN	NaN	NaN	NaN	NaN	18.2138	1	16.7	9.6042	15.549	1611300	6	EGIDFPOO_00723Thermococcus_sp_09242019hypotheticalprotein
24.2198	23.939	23.9772	23.6532	23.5312	23.3604	24.0487	23.5114	23.0928	NaN	22.913	20.6761	24.2807	24.3949	24.0535	24.0445	11	38.9	41.123	135.52	242090000	67	EGIDFPOO_00724Thermococcus_sp_09242019hypotheticalprotein
25.2509	24.0261	24.5278	24.1743	23.3418	22.3236	23.4858	22.8385	23.6918	23.3709	23.6651	21.4125	22.2601	23.1806	22.8774	22.8647	4	25.3	21.553	19.966	201060000	21	EGIDFPOO_00730Thermococcus_sp_09242019hypotheticalprotein
22.6646	23.8301	22.7699	23.0054	22.9699	22.6582	22.3249	22.7227	23.0483	22.6395	23.755	21.7911	21.8953	22.2536	21.8482	22.0295	4	18.5	25.062	19.803	118510000	19	EGIDFPOO_00732Thermococcus_sp_09242019Ribose-5-phosphateisomeraseA
27.0756	26.4782	26.246	25.5742	24.5475	24.5931	25.4528	25.1396	26.556	24.682	25.1959	NaN	26.0644	25.3138	26.5242	26.2733	25	40.7	73.071	110.25	1038300000	70	EGIDFPOO_00735Thermococcus_sp_09242019RibonucleaseJ
NaN	NaN	NaN	NaN	NaN	NaN	NaN	NaN	NaN	NaN	NaN	NaN	NaN	NaN	23.2461	NaN	2	9.7	25.988	25.44	39524000	5	EGIDFPOO_00736Thermococcus_sp_09242019Proteasomesubunitbeta
22.9261	24.2372	23.9074	24.0688	25.0786	24.7975	24.2195	24.359	24.6339	25.2231	25.339	25.75	24.0585	23.4188	23.4822	22.6443	12	38.4	27.672	76.679	376710000	55	EGIDFPOO_00737Thermococcus_sp_09242019hypotheticalprotein
NaN	NaN	NaN	NaN	NaN	NaN	NaN	NaN	NaN	NaN	NaN	NaN	NaN	NaN	15.5558	NaN	1	7.7	25.473	2.7295	149870	1	EGIDFPOO_00738Thermococcus_sp_09242019Phosphoglycolatephosphatase
NaN	NaN	NaN	NaN	NaN	NaN	NaN	NaN	NaN	NaN	NaN	NaN	NaN	NaN	15.0145	NaN	1	5.6	40.815	1.3022	102980	2	EGIDFPOO_00739Thermococcus_sp_09242019hypotheticalprotein
NaN	NaN	NaN	NaN	NaN	NaN	NaN	NaN	NaN	NaN	NaN	NaN	NaN	NaN	NaN	24.9776	2	13.1	19.987	3.4435	197720000	3	EGIDFPOO_00742Thermococcus_sp_09242019hypotheticalprotein
25.9512	25.4188	25.3454	23.9653	23.4205	23.5014	24.757	23.101	24.1253	23.6838	24.4832	23.3764	24.9101	24.9042	24.8194	25.1393	19	38.6	63.853	136.47	451960000	62	EGIDFPOO_00743Thermococcus_sp_09242019DNAligase
23.2195	23.4663	23.1743	22.7982	22.452	23.7459	23.4924	23.5447	22.9101	22.857	22.7942	22.9392	24.7221	23.9756	23.5951	24.2117	4	23.4	33.429	32.487	191080000	35	EGIDFPOO_00745Thermococcus_sp_09242019hypotheticalprotein
NaN	NaN	NaN	NaN	NaN	NaN	NaN	NaN	NaN	NaN	NaN	NaN	NaN	NaN	21.1211	NaN	1	3.2	57.037	34.916	7538500	2	EGIDFPOO_00748Thermococcus_sp_09242019hypotheticalprotein
NaN	19.7337	NaN	19.1937	20.219	21.2544	NaN	19.435	NaN	NaN	NaN	19.9435	21.35	20.1866	21.3787	NaN	2	12.8	21.921	11.868	21475000	9	EGIDFPOO_00749Thermococcus_sp_09242019Type-4uracil-DNAglycosylase
27.6135	27.5385	27.5912	26.7571	24.8085	24.3193	26.7354	25.1455	26.4805	25.0079	25.8763	23.9479	27.3926	26.7953	27.0774	27.2379	28	49	71.323	208.37	1830500000	138	EGIDFPOO_00751Thermococcus_sp_09242019CoenzymePQQsynthesisproteinE
NaN	19.6786	19.7347	19.2464	NaN	NaN	NaN	NaN	NaN	NaN	NaN	NaN	19.1006	NaN	20.2995	19.7447	2	33.7	10.774	5.683	9613700	5	EGIDFPOO_00752Thermococcus_sp_09242019hypotheticalprotein
22.9356	23.4651	23.8061	24.1913	23.938	23.5998	23.9646	24.028	25.1274	24.9518	24.8429	25.5406	24.1848	24.5785	24.4333	24.6112	12	28	55.425	98.038	393160000	72	EGIDFPOO_00753Thermococcus_sp_09242019hypotheticalprotein
26.3082	25.2035	26.3736	22.9837	21.5326	20.5822	21.701	22.5579	22.5266	22.5856	22.0784	20.66	24.639	24.5323	25.1929	25.5755	14	34.2	56.109	104.35	423490000	33	EGIDFPOO_00754Thermococcus_sp_09242019Phosphoenolpyruvatecarboxylase
20.5101	19.6421	19.3014	19.2559	NaN	NaN	NaN	NaN	NaN	NaN	NaN	NaN	NaN	NaN	NaN	NaN	2	3.6	76.373	3.2816	8318500	5	EGIDFPOO_00756Thermococcus_sp_09242019hypotheticalprotein
NaN	NaN	NaN	NaN	NaN	NaN	NaN	NaN	NaN	NaN	NaN	NaN	NaN	NaN	20.4414	NaN	1	3.7	36.934	2.3938	4430400	1	EGIDFPOO_00761Thermococcus_sp_09242019tRNA-5-methyluridine(54)2-sulfurtransferase
22.1487	22.5606	22.4437	22.2558	21.4617	21.5877	22.7001	22.3483	22.4232	21.2823	23.2432	21.4099	22.1877	22.5585	21.3416	22.831	3	12.7	28.531	19.442	77508000	30	EGIDFPOO_00762Thermococcus_sp_09242019hypotheticalprotein
NaN	NaN	NaN	NaN	NaN	23.7759	NaN	NaN	NaN	NaN	NaN	NaN	22.3848	NaN	22.4221	22.3986	3	13.5	18.563	1.5315	100460000	9	EGIDFPOO_00763Thermococcus_sp_09242019hypotheticalprotein
23.9024	23.978	23.5354	24.0044	22.641	23.7595	23.4515	23.7633	24.1528	23.3953	24.0912	22.1988	24.1131	23.5973	23.9666	24.7507	7	33.6	27.923	83.459	235860000	42	EGIDFPOO_00765Thermococcus_sp_09242019Lipoate-proteinligaseLplJ
NaN	NaN	NaN	NaN	NaN	NaN	NaN	NaN	NaN	NaN	NaN	NaN	NaN	NaN	18.3822	NaN	1	13	18.969	37.168	1063000	1	EGIDFPOO_00766Thermococcus_sp_09242019hypotheticalprotein
21.455	NaN	NaN	NaN	NaN	NaN	NaN	NaN	NaN	NaN	NaN	NaN	NaN	NaN	NaN	19.9503	1	4.4	20.623	1.1985	14597000	3	EGIDFPOO_00767Thermococcus_sp_09242019hypotheticalprotein
NaN	NaN	NaN	NaN	NaN	NaN	NaN	NaN	NaN	NaN	NaN	NaN	18.7917	NaN	18.2101	18.4774	3	15.2	40.984	21.21	2249600	7	EGIDFPOO_00768Thermococcus_sp_09242019hypotheticalprotein
NaN	NaN	NaN	NaN	NaN	NaN	NaN	NaN	NaN	NaN	NaN	20.8484	21.7417	20.9848	22.2703	NaN	6	29.7	34.99	62.693	36619000	12	EGIDFPOO_00769Thermococcus_sp_09242019hypotheticalprotein
21.5299	NaN	NaN	NaN	NaN	NaN	NaN	NaN	NaN	NaN	NaN	NaN	21.97	21.7181	20.5018	22.0949	2	9.1	36.222	2.3071	21624000	8	EGIDFPOO_00772Thermococcus_sp_09242019Thiamine-monophosphatekinase
NaN	23.0943	22.5578	NaN	NaN	21.7085	NaN	NaN	NaN	NaN	NaN	NaN	NaN	22.8849	22.7592	23.1005	3	9.6	40.528	21.45	58848000	13	EGIDFPOO_00773Thermococcus_sp_09242019hypotheticalprotein
26.5916	27.1688	27.106	26.9994	27.2042	27.5488	27.2064	26.9091	27.2588	27.5933	27.2358	27.7751	24.0502	NaN	25.529	23.8037	5	15.8	24.197	9.3936	1998900000	52	EGIDFPOO_00774Thermococcus_sp_09242019hypotheticalprotein
21.6224	21.3438	20.6217	23.0426	NaN	17.7245	NaN	19.364	NaN	NaN	NaN	23.4197	26.9555	26.3651	25.1478	24.8129	11	39	40.642	133.54	383890000	47	EGIDFPOO_00776Thermococcus_sp_09242019Cystathioninebeta-lyase
NaN	NaN	NaN	NaN	NaN	NaN	NaN	NaN	NaN	NaN	NaN	NaN	23.0146	21.946	23.2278	21.6521	4	13.9	39.133	20.082	37193000	13	EGIDFPOO_00777Thermococcus_sp_09242019hypotheticalprotein
19.9802	19.8364	19.5396	21.1255	NaN	NaN	NaN	NaN	NaN	NaN	NaN	20.1862	24.7152	24.0231	26.3282	24.4109	7	30.7	35.612	78.571	256040000	28	EGIDFPOO_00778Thermococcus_sp_092420195-methyltetrahydropteroyltriglutamate--homocysteinemethyltransferase
22.8281	23.1151	21.9014	24.1535	NaN	NaN	21.9428	NaN	NaN	NaN	21.7054	23.0216	26.6182	26.3773	27.1168	26.1058	13	46.1	39.178	52.986	672470000	39	EGIDFPOO_00779Thermococcus_sp_092420195-methyltetrahydropteroyltriglutamate--homocysteinemethyltransferase
NaN	NaN	NaN	NaN	NaN	NaN	NaN	NaN	NaN	NaN	NaN	NaN	NaN	NaN	19.9852	NaN	2	11.6	31.344	5.2117	3229300	5	EGIDFPOO_00782Thermococcus_sp_09242019Homoserinekinase
NaN	NaN	NaN	NaN	NaN	NaN	NaN	NaN	NaN	NaN	NaN	NaN	NaN	18.3759	20.7161	NaN	3	17	36.773	9.5497	6042400	3	EGIDFPOO_00784Thermococcus_sp_09242019Aspartate-semialdehydedehydrogenase
NaN	NaN	NaN	NaN	NaN	NaN	NaN	NaN	NaN	NaN	NaN	NaN	17.0652	NaN	NaN	NaN	1	11.9	17.362	7.1694	642890	2	EGIDFPOO_00789Thermococcus_sp_09242019hypotheticalprotein
26.1085	26.0195	26.3322	25.967	25.9614	25.304	26.1443	26.0595	26.4748	25.2655	26.2142	25.7961	25.3133	25.7666	25.3374	26.1078	15	39.9	48.007	110.59	1051300000	104	EGIDFPOO_00794Thermococcus_sp_09242019Deoxyguanosinetriphosphatetriphosphohydrolase-likeprotein
25.8072	25.294	25.8493	24.912	24.1352	24.2801	25.1968	24.3366	25.0382	22.8088	23.954	NaN	23.9134	23.6534	23.3192	23.6212	14	42.7	36.804	115.75	388420000	85	EGIDFPOO_00796Thermococcus_sp_09242019hypotheticalprotein
NaN	NaN	NaN	NaN	NaN	NaN	NaN	NaN	NaN	NaN	NaN	NaN	NaN	NaN	20.3496	NaN	2	8	48.806	17.875	19379000	2	EGIDFPOO_00798Thermococcus_sp_09242019hypotheticalprotein
24.0273	24.2282	24.4162	24.3823	24.162	24.3838	23.83	24.0669	23.5613	24.1441	24.0161	24.8993	23.8541	23.9578	24.5055	23.7531	19	48	51.37	141.68	331200000	92	EGIDFPOO_00799Thermococcus_sp_09242019Adenylosuccinatelyase
22.6964	23.9034	23.4774	23.8692	24.1534	24.2034	23.8899	24.3817	21.6349	22.9622	23.19	23.5117	24.6696	25.1158	24.4303	24.4191	9	43.3	24.917	27.322	271820000	54	EGIDFPOO_00800Thermococcus_sp_09242019hypotheticalprotein
NaN	NaN	20.9045	20.2469	NaN	NaN	NaN	NaN	NaN	NaN	20.331	NaN	NaN	NaN	NaN	NaN	3	18.4	35.833	4.4275	12278000	4	EGIDFPOO_00801Thermococcus_sp_09242019hypotheticalprotein
30.1943	30.11	29.8569	30.0355	29.7472	29.6674	30.1622	30.0847	29.4582	29.348	30.1011	29.1992	30.3705	30.4173	29.1118	30.2787	10	68.1	10.132	90.325	17149000000	143	EGIDFPOO_00803Thermococcus_sp_09242019hypotheticalprotein
24.8319	26.1925	25.8042	24.9904	23.9295	24.2104	24.7901	24.4229	NaN	NaN	NaN	23.1525	26.0245	25.31	26.1358	26.0331	9	53.1	19.999	45.84	647980000	55	EGIDFPOO_00805Thermococcus_sp_09242019Inosine-5-monophosphatedehydrogenase
26.8062	25.9665	25.5999	25.9042	25.8815	25.1151	26.3911	24.8102	27.4984	27.02	26.4329	25.5752	24.7861	26.0628	25.4005	25.2097	8	36.2	21.931	47.658	1238600000	63	EGIDFPOO_00806Thermococcus_sp_09242019Proteasomesubunitbeta
30.1173	30.4453	30.2175	30.6446	31.3668	31.9148	30.9179	31.1312	30.7705	30.4185	30.8421	31.6977	29.5635	29.5639	30.3555	29.9194	40	70.9	50.876	323.31	32087000000	543	EGIDFPOO_00808Thermococcus_sp_09242019Cyclic2,3-diphosphoglyceratesynthetase
26.1385	26.3296	26.3456	26.8605	28.1878	27.8362	27.2935	27.4307	27.1919	28.3081	27.585	29.0883	27.5534	27.5922	28.1435	27.6059	23	66.1	38.474	141.93	4015300000	146	EGIDFPOO_00811Thermococcus_sp_09242019PutativeaminopeptidaseYsdC
23.805	24.3478	24.0682	23.8501	21.7526	22.6631	22.9698	23.156	22.9374	23.4895	22.3656	22.9292	24.7729	25.5831	24.8619	25.2678	9	31	32.009	89.238	299730000	37	EGIDFPOO_00813Thermococcus_sp_09242019hypotheticalprotein
NaN	NaN	NaN	NaN	NaN	NaN	NaN	NaN	NaN	NaN	19.1973	NaN	NaN	NaN	NaN	NaN	1	2.9	32.307	1.2594	1581500	1	EGIDFPOO_00814Thermococcus_sp_09242019IS91familytransposaseISMno24
23.2557	24.3226	23.9846	23.7993	21.2821	NaN	21.6142	21.9804	22.377	21.4359	22.6746	NaN	25.3279	25.3227	26.9876	25.7386	21	46.4	52.871	85.03	546240000	54	EGIDFPOO_00815Thermococcus_sp_09242019hypotheticalprotein
NaN	NaN	NaN	NaN	21.9753	22.7086	NaN	21.476	NaN	21.3758	21.7003	23.9271	24.3628	23.0228	25.0906	22.9371	3	14.3	26.455	6.1185	183460000	12	EGIDFPOO_00816Thermococcus_sp_09242019Maleateisomerase
23.7423	24.3962	23.877	22.8165	21.3067	21.2378	21.7679	22.7432	22.298	NaN	21.1078	20.1328	24.3193	24.3553	24.1543	24.6199	9	39.1	32.619	105.17	191070000	52	EGIDFPOO_00817Thermococcus_sp_09242019hypotheticalprotein
21.1505	21.7276	21.1416	21.358	20.9347	21.0967	21.8166	21.778	22.251	22.1789	22.1791	22.8411	22.7436	22.4232	NaN	21.6912	4	19.9	28.414	24.05	54835000	19	EGIDFPOO_00819Thermococcus_sp_09242019Glycerophosphodiesterphosphodiesterase
24.9779	24.711	24.5369	24.6423	26.1087	25.8267	26.1442	25.6598	25.8308	25.4243	25.8305	25.2904	25.0976	23.66	25.0906	23.5525	16	32.8	55.719	69.018	706550000	67	EGIDFPOO_00820Thermococcus_sp_09242019Glycerolkinase
25.7436	25.2844	25.5834	25.66	26.107	25.299	26.1841	25.8219	26.1366	25.6919	25.502	25.7438	25.3635	NaN	24.9603	25.1927	7	14.7	55.252	21.464	702530000	20	EGIDFPOO_00821Thermococcus_sp_09242019L-2-hydroxyglutarateoxidaseLhgO
28.6533	27.0961	27.2227	27.0265	26.9985	26.85	NaN	NaN	27.4352	NaN	NaN	NaN	NaN	NaN	NaN	NaN	4	8.9	45.784	2.0466	1211700000	4	EGIDFPOO_00822Thermococcus_sp_09242019Ferredoxin--NADPreductase
NaN	NaN	NaN	NaN	NaN	NaN	NaN	NaN	NaN	NaN	NaN	NaN	NaN	NaN	19.7614	NaN	1	9.2	13.298	2.0024	9424800	10	EGIDFPOO_00823Thermococcus_sp_09242019hypotheticalprotein
NaN	NaN	NaN	NaN	NaN	NaN	NaN	NaN	NaN	NaN	NaN	NaN	NaN	NaN	15.4594	NaN	1	25	10.635	2.4963	140180	1	EGIDFPOO_00830Thermococcus_sp_09242019hypotheticalprotein
24.972	24.1993	24.1881	24.4774	25.7058	25.4712	24.7964	25.4358	26.4947	26.5125	25.1809	26.811	25.9954	26.0185	25.3365	26.0422	11	26.2	50.354	50.325	797280000	52	EGIDFPOO_00832Thermococcus_sp_09242019putativeglycinedehydrogenase(decarboxylating)subunit1
25.9316	25.7243	25.5734	25.6947	26.3597	26.4682	25.7013	25.9229	25.5173	26.5634	26.0614	27.9918	26.9837	25.8194	25.9702	26.7733	15	43.1	55.918	223.96	1529300000	121	EGIDFPOO_00833Thermococcus_sp_09242019putativeglycinedehydrogenase(decarboxylating)subunit2
24.0926	23.4108	23.7389	23.9271	23.4889	23.2856	24.0328	23.9092	24.5436	24.0731	23.8178	23.4946	22.9256	23.4716	22.8647	23.7286	7	16.5	50.634	97.006	232720000	52	EGIDFPOO_00834Thermococcus_sp_09242019MetalloproteaseTldD
23.2911	23.3625	22.8296	23.0254	22.9177	22.7337	22.6167	22.4635	24.0427	23.5967	23.8248	21.7546	22.4884	22.5281	22.7516	22.6575	10	25.6	48.722	52.43	156210000	34	EGIDFPOO_00835Thermococcus_sp_09242019hypotheticalprotein
28.5249	27.9411	28.1413	28.1455	28.6083	28.4514	28.536	28.6173	28.6133	28.2907	28.2874	28.4486	27.6055	27.2964	27.6588	27.5319	19	56.6	52.37	204.69	5115800000	146	EGIDFPOO_00836Thermococcus_sp_09242019Glutamatesynthase[NADPH]smallchain
29.0077	28.5053	28.5572	28.2594	28.8468	28.5469	28.9545	28.9263	28.8397	28.7476	28.5099	27.9527	27.1656	27.2451	27.7735	27.1988	19	66.1	32.13	132.05	5696400000	150	EGIDFPOO_00837Thermococcus_sp_09242019DihydroorotatedehydrogenaseB(NAD(+)),electrontransfersubunit
NaN	NaN	NaN	NaN	NaN	NaN	NaN	NaN	NaN	NaN	NaN	NaN	NaN	NaN	NaN	17.0861	1	11.9	28.766	1.3558	754570	1	EGIDFPOO_00838Thermococcus_sp_09242019tRNA(adenine(58)-N(1))-methyltransferaseTrmI
NaN	NaN	NaN	NaN	NaN	NaN	NaN	NaN	NaN	NaN	NaN	NaN	NaN	NaN	18.5567	NaN	1	6.4	20.119	10.885	1992800	2	EGIDFPOO_00839Thermococcus_sp_09242019hypotheticalprotein
NaN	23.3856	NaN	NaN	NaN	NaN	NaN	NaN	NaN	NaN	NaN	NaN	22.4387	NaN	22.5817	22.7379	3	27.5	11.669	4.0005	56205000	6	EGIDFPOO_00840Thermococcus_sp_09242019hypotheticalprotein
NaN	NaN	NaN	NaN	NaN	NaN	NaN	NaN	NaN	NaN	NaN	NaN	NaN	NaN	17.8498	NaN	1	30.4	8.5868	12.075	734970	2	EGIDFPOO_00841Thermococcus_sp_09242019hypotheticalprotein
23.2591	23.9133	23.6438	NaN	NaN	21.0034	22.38	21.8253	NaN	NaN	20.2215	21.4283	21.4941	22.2784	22.9793	21.6235	6	26.3	41.203	26.552	87421000	25	EGIDFPOO_00842Thermococcus_sp_09242019Isopentenyl-diphosphatedelta-isomerase
NaN	NaN	NaN	NaN	NaN	NaN	17.9378	NaN	NaN	NaN	NaN	NaN	19.2532	20.2813	NaN	NaN	2	8.3	29.897	3.098	3569700	8	EGIDFPOO_00845Thermococcus_sp_09242019hypotheticalprotein
21.7796	NaN	21.572	21.9925	21.912	NaN	22.1739	22.4754	22.1899	21.8578	21.8565	NaN	21.5928	22.5297	21.3272	21.8896	3	14.2	31.21	10.86	53004000	29	EGIDFPOO_00852Thermococcus_sp_09242019hypotheticalprotein
25.6334	26.4965	26.3212	26.6266	26.7996	26.7993	26.2718	26.9189	26.533	26.1337	26.9383	26.3359	25.6743	25.7179	25.8962	26.2321	9	36.7	28.518	63.985	1456300000	102	EGIDFPOO_00855Thermococcus_sp_09242019Glutamate5-kinase
24.312	24.9901	24.2919	23.8901	21.161	20.7613	21.6742	22.573	24.3293	23.7993	24.0922	24.4836	24.8509	24.9223	25.5774	24.8294	9	35.2	35.103	89.227	344800000	40	EGIDFPOO_00858Thermococcus_sp_09242019Galactokinase
23.1441	23.4305	23.016	22.416	21.8665	NaN	22.2471	21.9374	NaN	NaN	NaN	NaN	22.9245	22.3212	21.9109	22.0039	6	12.1	72.354	9.2828	72140000	12	EGIDFPOO_00861Thermococcus_sp_09242019Phosphoadenosinephosphosulfatereductase
22.0221	22.4539	NaN	NaN	22.1124	22.0526	21.7134	NaN	21.1016	21.143	21.1169	NaN	NaN	21.9426	21.8816	22.9411	4	21.4	23.507	26.522	60211000	13	EGIDFPOO_00863Thermococcus_sp_09242019hypotheticalprotein
26.159	25.9405	25.6206	25.9102	25.5334	24.9105	25.2232	25.3517	25.3459	25.3047	24.9396	25.642	26.5293	27.2799	26.3878	26.8889	19	64.8	27.375	132.01	1137900000	167	EGIDFPOO_00871Thermococcus_sp_09242019PyrophosphatasePpaX
NaN	22.2263	21.7973	21.9251	22.5121	22.175	22.1698	22.6429	22.1266	22.4535	22.3711	22.3379	NaN	22.2696	22.0922	NaN	3	11.6	28.705	3.6691	87878000	12	EGIDFPOO_00875Thermococcus_sp_09242019Adenosyl-chloridesynthase
22.3334	NaN	22.2799	NaN	NaN	NaN	NaN	NaN	22.3871	21.1352	NaN	NaN	22.3725	22.8631	21.5225	22.4543	3	18.8	21.451	16.019	54022000	19	EGIDFPOO_00876Thermococcus_sp_09242019BifunctionalNMNadenylyltransferase/Nudixhydrolase
28.5162	27.8632	27.9792	27.7626	28.0151	27.3187	27.9864	27.7477	27.4917	27.4723	27.2487	26.7288	27.3964	27.1542	27.0717	27.4663	33	35	103.68	117.43	3371000000	217	EGIDFPOO_00877Thermococcus_sp_09242019Valine--tRNAligase
NaN	NaN	NaN	NaN	NaN	19.3541	NaN	NaN	NaN	NaN	NaN	20.6343	21.1886	20.9014	20.1391	20.8401	3	10.1	43.775	11.061	19756000	13	EGIDFPOO_00878Thermococcus_sp_09242019hypotheticalprotein
23.444	22.3477	22.5745	22.8349	21.9842	22.2155	20.7424	22.738	23.3719	22.5783	22.9836	23.3546	23.1886	23.2676	22.6636	23.4863	4	18.3	31.96	34.781	128660000	39	EGIDFPOO_00884Thermococcus_sp_09242019ProteaseHtpX
25.1366	24.7652	24.9682	23.0622	20.8288	20.4746	22.596	22.0902	20.6888	19.7475	NaN	19.1447	24.6444	24.1199	23.772	24.5021	3	14.7	20.558	4.337	213200000	23	EGIDFPOO_00885Thermococcus_sp_09242019Cytidylatekinase
29.3923	29.4535	29.0145	29.7666	29.3121	29.4608	28.7837	29.333	29.1145	29.9306	29.5996	29.3119	29.5102	29.8395	29.8848	29.6937	34	74.2	45.436	323.31	12607000000	264	EGIDFPOO_00887Thermococcus_sp_09242019S-adenosylmethioninesynthase
25.6326	25.7502	25.3035	25.3968	25.2143	25.4316	25.7883	25.2457	25.1213	25.5995	25.6124	24.5466	24.6733	25.2737	24.9156	24.6855	9	39.9	24.526	31.839	657720000	54	EGIDFPOO_00888Thermococcus_sp_09242019hypotheticalprotein
NaN	NaN	NaN	NaN	NaN	NaN	NaN	NaN	NaN	NaN	NaN	NaN	NaN	NaN	NaN	16.5301	1	18.8	7.742	1.1341	986120	1	EGIDFPOO_00892Thermococcus_sp_09242019hypotheticalprotein
25.7285	24.8133	25.2549	24.1757	NaN	NaN	24.4339	NaN	24.4798	22.841	23.7818	NaN	24.275	24.5398	23.9833	23.8468	9	21.8	53.859	46.316	271310000	30	EGIDFPOO_00893Thermococcus_sp_09242019manganese-dependentinorganicpyrophosphatase
25.0604	23.2727	24.0554	NaN	NaN	NaN	23.0473	20.8967	NaN	NaN	NaN	NaN	23.5795	22.9713	22.6651	23.5647	8	17.7	64.322	270.2	132970000	20	EGIDFPOO_00894Thermococcus_sp_09242019hypotheticalprotein
27.4205	27.515	27.5675	27.34	27.0334	25.9803	27.4164	26.5255	27.8157	27.5137	27.5378	26.437	27.1806	27.041	27.3858	27.4689	29	65.6	43.912	164.36	2731400000	166	EGIDFPOO_00898Thermococcus_sp_09242019Kynurenine3-monooxygenase
NaN	23.0467	NaN	NaN	NaN	NaN	NaN	NaN	NaN	NaN	NaN	NaN	NaN	NaN	23.0521	NaN	4	58.2	7.2524	21.081	105680000	5	EGIDFPOO_00899Thermococcus_sp_09242019hypotheticalprotein
23.6941	24.6892	25.566	23.1852	22.1369	21.5278	23.1191	22.732	23.6918	23.312	22.7814	NaN	24.0108	24.1783	23.8871	24.5692	10	51.3	26.953	81.092	243060000	42	EGIDFPOO_00900Thermococcus_sp_09242019hypotheticalprotein
30.0908	28.7634	29.2367	28.3317	27.2264	26.6471	29.1409	28.1162	30.0375	29.3712	29.1254	27.5336	28.6101	28.9109	28.5419	28.807	14	55.8	25.341	253.59	7870100000	178	EGIDFPOO_00901Thermococcus_sp_09242019AlkylhydroperoxidereductasesubunitF
23.3696	23.2472	23.3671	23.3258	23.6421	22.9082	23.6993	NaN	23.3899	23.4325	23.4215	22.983	22.9533	NaN	22.2962	NaN	7	22	46.101	10.768	155510000	24	EGIDFPOO_00903Thermococcus_sp_092420195-methylthioadenosine/S-adenosylhomocysteinedeaminase
28.1142	28.3469	28.5496	28.4682	28.2094	28.3569	27.8505	28.151	28.5104	28.3701	28.3443	28.0955	27.7233	27.7019	27.5489	28.053	23	56.5	49.994	210.94	4789900000	241	EGIDFPOO_00905Thermococcus_sp_09242019Asparagine--tRNAligase
NaN	NaN	NaN	NaN	NaN	NaN	NaN	NaN	NaN	NaN	NaN	NaN	NaN	NaN	NaN	18.701	1	10.6	16.663	8.9785	2255900	1	EGIDFPOO_00907Thermococcus_sp_09242019Hydrogenase3maturationprotease
NaN	NaN	NaN	NaN	NaN	NaN	NaN	NaN	NaN	NaN	NaN	NaN	NaN	NaN	20.9267	NaN	3	16.6	27.026	13.074	16831000	3	EGIDFPOO_00908Thermococcus_sp_09242019Iron-sulfurclustercarrierprotein
NaN	NaN	NaN	NaN	NaN	NaN	NaN	NaN	NaN	NaN	NaN	NaN	NaN	NaN	20.4363	NaN	2	16.7	15.676	7.1625	4607600	5	EGIDFPOO_00909Thermococcus_sp_09242019hydrogenasenickelincorporationproteinHypA
NaN	NaN	NaN	NaN	NaN	NaN	NaN	NaN	NaN	NaN	NaN	NaN	NaN	NaN	18.1853	NaN	1	2.8	50.263	13.449	1616100	1	EGIDFPOO_00910Thermococcus_sp_09242019Isoleucine2-epimerase
NaN	NaN	NaN	NaN	NaN	NaN	NaN	NaN	NaN	NaN	NaN	NaN	23.438	NaN	NaN	NaN	4	11	43.508	1.3147	271440000	4	EGIDFPOO_00912Thermococcus_sp_09242019CoenzymePQQsynthesisproteinE
NaN	NaN	NaN	NaN	NaN	20.1274	NaN	NaN	NaN	NaN	NaN	NaN	20.5659	NaN	21.3569	NaN	3	53.7	9.1496	5.0256	32253000	5	EGIDFPOO_00913Thermococcus_sp_09242019hypotheticalprotein
26.2331	25.8031	25.9623	26.0973	26.8283	26.5945	27.0309	26.6527	26.8985	26.668	26.3254	26.1725	26.0238	25.5543	25.9106	25.6361	23	40	66.452	118.72	1419700000	115	EGIDFPOO_00914Thermococcus_sp_09242019putativeoxidoreductaseYdhV
28.6221	28.515	28.2494	28.3131	28.9552	28.7182	28.9583	28.8226	29.2442	29.5521	29.2936	29.7597	27.5914	27.5723	28.2092	27.7596	31	53.4	58.703	166.35	7549700000	261	EGIDFPOO_00916Thermococcus_sp_09242019Carboxypeptidase1
23.1315	21.0542	21.9668	21.7988	21.42	NaN	22.7518	21.8332	22.6112	22.3818	21.8623	NaN	NaN	NaN	NaN	NaN	2	15.8	13.362	2.631	41191000	12	EGIDFPOO_00917Thermococcus_sp_09242019hypotheticalprotein
NaN	NaN	NaN	NaN	NaN	NaN	NaN	NaN	NaN	NaN	NaN	NaN	NaN	NaN	NaN	21.0301	1	3.5	41.758	2.6935	16949000	3	EGIDFPOO_00918Thermococcus_sp_09242019hypotheticalprotein
NaN	NaN	NaN	NaN	NaN	21.8961	NaN	NaN	NaN	NaN	NaN	24.0255	22.061	NaN	22.0678	NaN	5	34	22.189	14.742	195050000	9	EGIDFPOO_00919Thermococcus_sp_09242019Pyrrolidone-carboxylatepeptidase
28.7278	28.3491	28.4867	28.0539	28.7539	28.6548	28.8515	28.4153	28.7097	28.5929	27.8446	27.727	28.1256	27.5227	28.0581	28.067	29	54.9	56.687	173.13	5828100000	219	EGIDFPOO_00920Thermococcus_sp_09242019Proline--tRNAligase
24.9659	25.3361	25.4057	25.3969	25.8633	25.5816	25.981	25.7301	24.7817	25.1634	25.3489	25.5586	24.2274	24.2701	24.5613	24.3689	11	39.6	37.994	54.359	660280000	63	EGIDFPOO_00921Thermococcus_sp_09242019Glyoxylate/hydroxypyruvatereductaseB
27.0986	27.4367	27.2465	27.6765	28.0848	27.7539	27.5771	27.993	28.4415	29.1914	29.0694	29.2455	28.5611	28.3903	28.671	28.1022	21	73.8	33.257	284.84	5948000000	205	EGIDFPOO_00922Thermococcus_sp_09242019Hydroxypyruvatereductase
22.3462	22.6538	20.4675	20.6028	19.8451	20.2285	21.3754	20.0996	NaN	NaN	NaN	19.4003	23.8165	25.1701	25.379	24.4025	8	50.7	24.306	46.491	189200000	24	EGIDFPOO_00923Thermococcus_sp_09242019hypotheticalprotein
21.6242	21.5256	NaN	21.4217	21.6327	21.5317	NaN	22.311	22.4333	21.4905	21.5451	21.2698	21.5724	22.2712	22.7191	22.1129	6	27.4	32.82	30.525	67169000	19	EGIDFPOO_00924Thermococcus_sp_092420192-dehydropantoate2-reductase
23.15	22.6281	22.8506	23.6916	22.2342	22.4048	23.4879	23.2077	23.3741	23.4306	23.0643	23.6925	22.6455	22.9007	22.3816	23.2343	5	18.6	40.322	59.385	144960000	32	EGIDFPOO_00928Thermococcus_sp_09242019hypotheticalprotein
NaN	NaN	NaN	NaN	NaN	NaN	NaN	NaN	NaN	NaN	NaN	NaN	22.2666	21.9595	21.7165	NaN	3	31.2	12.617	9.8942	31798000	9	EGIDFPOO_00929Thermococcus_sp_09242019hypotheticalprotein
27.2889	26.3997	26.9269	26.9118	26.8653	27.1798	27.7839	27.1056	26.619	26.4393	26.1885	25.4331	24.2693	24.71	23.9781	23.7128	5	36.1	13.199	27.903	1570500000	54	EGIDFPOO_00930Thermococcus_sp_09242019hypotheticalprotein
27.3925	28.0609	27.8001	28.1429	28.9512	28.8085	28.1789	28.7155	28.5159	28.6081	28.5097	28.7581	26.8433	27.1728	26.8882	27.1274	23	51.3	39.074	128.98	5133100000	180	EGIDFPOO_00933Thermococcus_sp_09242019Xaa-Prodipeptidase
21.7576	NaN	NaN	NaN	NaN	NaN	NaN	NaN	NaN	NaN	NaN	NaN	20.8046	NaN	NaN	21.0186	3	8.3	47.98	5.2542	19050000	5	EGIDFPOO_00936Thermococcus_sp_09242019tRNA-2-methylthio-N(6)-dimethylallyladenosinesynthase
NaN	NaN	NaN	22.3027	22.0817	21.7917	22.9595	22.372	22.2077	23.2571	22.8065	23.3444	22.5868	22.0051	22.9257	21.8392	5	11.9	59.657	6.3975	90101000	14	EGIDFPOO_00943Thermococcus_sp_092420193,5-cyclicadenosinemonophosphatephosphodiesteraseCpdA
23.7842	NaN	22.1057	22.7644	21.2943	21.6206	22.7612	21.2647	21.6325	NaN	NaN	NaN	22.0382	22.4817	21.2515	22.7598	6	25.9	26.568	27.831	67644000	18	EGIDFPOO_00945Thermococcus_sp_09242019hypotheticalprotein
24.6583	25.0099	24.4756	24.474	24.8892	25.7247	25.3328	25.212	25.1347	25.0948	25.1177	26.1456	24.9223	24.2959	26.0945	23.8915	4	50.7	8.7012	8.9253	595640000	41	EGIDFPOO_00946Thermococcus_sp_09242019hypotheticalprotein
NaN	NaN	20.7591	21.6125	22.8241	23.9809	21.0561	NaN	NaN	NaN	NaN	21.3264	21.1291	NaN	22.9205	21.118	4	17.9	32.336	20.416	84735000	13	EGIDFPOO_00947Thermococcus_sp_09242019Formamidase
27.1517	27.0544	27.201	27.3946	28.7987	29.0951	28.441	28.5922	26.8387	27.3748	27.3629	27.5956	26.9384	27.1027	27.2193	27.1672	24	69.1	42.992	224.43	4114300000	199	EGIDFPOO_00953Thermococcus_sp_09242019putativehydrolaseYxeP
22.9024	22.7185	22.5218	22.624	23.4603	23.9979	23.6334	23.3033	NaN	22.9089	22.7222	24.0483	22.6045	23.3196	22.2718	22.8164	6	14	55.894	8.279	156420000	16	EGIDFPOO_00954Thermococcus_sp_09242019p-aminobenzoyl-glutamatetransportprotein
NaN	20.9802	NaN	NaN	21.4656	21.3871	21.6167	21.257	21.7197	22.2307	21.4979	24.245	20.975	20.9833	20.2833	21.071	6	11.5	74.04	52.289	56427000	14	EGIDFPOO_00955Thermococcus_sp_09242019Dipeptidyl-peptidase5
NaN	22.459	21.9572	NaN	22.1882	NaN	NaN	NaN	NaN	NaN	NaN	NaN	NaN	NaN	NaN	21.8178	3	14.3	26.293	4.8636	37000000	11	EGIDFPOO_00956Thermococcus_sp_09242019hypotheticalprotein
NaN	NaN	NaN	NaN	NaN	NaN	NaN	NaN	NaN	NaN	NaN	NaN	NaN	NaN	NaN	22.376	3	13.9	21.627	2.0455	44515000	7	EGIDFPOO_00964Thermococcus_sp_09242019hypotheticalprotein
27.4973	26.2863	26.5519	26.6733	26.6839	26.0416	27.0207	26.6157	26.892	26.1153	26.376	24.7479	NaN	24.6681	22.6029	24.3498	6	21.6	33.486	26.401	1112800000	25	EGIDFPOO_00978Thermococcus_sp_092420191-deoxy-D-xylulose-5-phosphatesynthase
27.7023	28.0568	27.7953	27.6152	27.898	28.3163	27.8923	27.9445	27.524	26.7338	27.2234	NaN	24.4228	24.0563	25.3422	24.4906	12	41.4	33.595	111.19	2537700000	86	EGIDFPOO_00979Thermococcus_sp_09242019Phospho-2-dehydro-3-deoxyheptonatealdolase
25.3581	26.3192	26.5761	26.8105	26.3181	26.3293	26.3251	26.1249	27.3975	27.7746	27.5538	24.8798	21.6299	21.8971	22.5468	21.5877	14	35.2	37.326	81.151	1163400000	102	EGIDFPOO_00980Thermococcus_sp_092420193-dehydroquinatesynthase
22.5804	24.1563	23.7868	23.7791	23.9168	23.0688	23.4005	23.8406	24.0485	24.185	24.3403	22.4347	NaN	NaN	NaN	NaN	3	14.6	24.109	10.449	177160000	25	EGIDFPOO_00981Thermococcus_sp_092420193-dehydroquinatedehydratase
25.1829	26.2415	25.3537	25.8699	25.6086	26.1618	25.9307	25.8738	25.2705	24.5173	26.1337	22.338	22.0768	22.0129	23.5822	22.3427	7	28.3	29.758	12.695	617240000	30	EGIDFPOO_00982Thermococcus_sp_09242019Shikimatedehydrogenase(NADP(+))
25.162	26.1733	24.7612	24.9463	25.6004	25.2657	25.1864	25.1503	NaN	23.9538	25.4718	22.886	22.3407	NaN	23.35	23.3239	6	19.9	29.15	22.11	442610000	29	EGIDFPOO_00983Thermococcus_sp_09242019Homoserinekinase
NaN	NaN	NaN	NaN	NaN	NaN	NaN	NaN	NaN	21.3981	NaN	NaN	NaN	NaN	NaN	NaN	3	8	43.52	17.46	50080000	7	EGIDFPOO_00984Thermococcus_sp_092420193-phosphoshikimate1-carboxyvinyltransferase
22.2446	22.4169	21.6979	21.2585	NaN	NaN	21.2501	20.9189	21.3704	NaN	20.8275	NaN	NaN	NaN	20.1363	NaN	2	5.4	42.611	2.1926	25780000	7	EGIDFPOO_00985Thermococcus_sp_09242019Chorismatesynthase
25.8524	25.085	25.4013	25.2216	22.8482	22.4151	25.0561	24.5011	26.2833	25.0356	25.7488	NaN	NaN	20.4959	20.2523	NaN	7	19	40.797	19.084	373060000	48	EGIDFPOO_00987Thermococcus_sp_09242019Aspartateaminotransferase
NaN	21.8231	22.085	21.7788	NaN	22.4519	22.3851	21.9731	NaN	NaN	NaN	NaN	NaN	NaN	NaN	NaN	4	16.8	26.262	19.59	31081000	13	EGIDFPOO_00988Thermococcus_sp_09242019hypotheticalprotein
NaN	24.3473	22.4393	24.2869	NaN	23.9337	22.1182	23.4394	NaN	21.9431	23.5799	20.5448	NaN	NaN	21.7417	NaN	4	19.9	27.757	10.99	116950000	20	EGIDFPOO_00989Thermococcus_sp_09242019Tryptophansynthasealphachain
26.1102	26.1696	26.5281	25.4975	25.2888	24.0288	25.5427	24.8664	24.6374	23.6549	24.0439	22.0134	20.7281	20.7428	22.2281	21.5395	6	13.2	43.306	7.2085	475470000	29	EGIDFPOO_00990Thermococcus_sp_09242019Tryptophansynthasebetachain
NaN	NaN	NaN	NaN	NaN	NaN	NaN	NaN	NaN	NaN	23.5242	NaN	NaN	NaN	NaN	NaN	2	10.6	22.949	5.1681	147650000	4	EGIDFPOO_00991Thermococcus_sp_09242019N-(5-phosphoribosyl)anthranilateisomerase
22.6615	23.9949	23.9294	23.9026	23.274	23.4918	23.3171	23.2249	23.7464	23.8414	23.705	22.5138	NaN	NaN	NaN	NaN	6	15.9	48.604	8.0567	135300000	17	EGIDFPOO_00993Thermococcus_sp_09242019Anthranilatesynthasecomponent1
21.3002	23.3258	21.6566	22.9885	21.9033	23.3292	21.3435	21.856	NaN	NaN	22.8931	20.902	20.2822	NaN	20.4888	20.2024	7	25.5	34.376	57.577	60392000	26	EGIDFPOO_00994Thermococcus_sp_09242019Anthranilatephosphoribosyltransferase
23.4063	23.9782	22.7235	23.6452	23.4449	23.2953	23.5745	23.5088	23.8265	23.5507	23.984	21.8338	NaN	NaN	21.315	NaN	5	24.1	25.427	68.207	132830000	23	EGIDFPOO_00995Thermococcus_sp_09242019Indole-3-glycerolphosphatesynthase
NaN	NaN	NaN	NaN	NaN	NaN	NaN	NaN	NaN	NaN	NaN	NaN	NaN	NaN	NaN	23.9631	1	4.2	42.362	1.1575	77794000	5	EGIDFPOO_01004Thermococcus_sp_09242019Threoninesynthase
NaN	NaN	NaN	NaN	NaN	NaN	NaN	NaN	NaN	NaN	NaN	NaN	NaN	NaN	16.1321	NaN	1	9	31.064	2.6691	223450	1	EGIDFPOO_01005Thermococcus_sp_09242019Proclavaminateamidinohydrolase
NaN	22.3292	21.1549	21.8453	22.849	22.8389	20.8279	22.9957	18.8179	20.141	21.9615	21.1542	22.5599	23.2374	22.8159	23.2001	5	59.6	12.481	51.112	95428000	34	EGIDFPOO_01006Thermococcus_sp_09242019Methionine--tRNAligase
NaN	21.9835	22.2792	22.5377	22.3212	21.4947	20.7937	22.4108	NaN	21.8677	22.5233	21.8474	23.3992	22.0208	22.2484	22.7562	4	14.5	32.535	35.712	98872000	26	EGIDFPOO_01009Thermococcus_sp_09242019Threoninesynthase
23.4782	24.2281	24.539	23.6358	22.7312	22.6892	23.3871	23.4182	NaN	NaN	NaN	NaN	23.8275	24.1929	24.3359	24.4166	12	34.8	56.451	77.401	226350000	55	EGIDFPOO_01011Thermococcus_sp_09242019hypotheticalprotein
NaN	NaN	NaN	NaN	NaN	NaN	NaN	NaN	NaN	NaN	NaN	NaN	NaN	NaN	21.5016	NaN	2	14.1	18.153	13.362	23861000	11	EGIDFPOO_01012Thermococcus_sp_09242019hypotheticalprotein
27.4715	25.3463	26.2839	25.7726	24.8121	24.4116	25.8652	25.1103	25.0893	24.0303	24.3076	NaN	24.4266	25.5945	25.3688	25.6634	5	26.4	25.006	9.6383	766140000	26	EGIDFPOO_01013Thermococcus_sp_09242019hypotheticalprotein
NaN	21.1578	NaN	NaN	NaN	21.0786	NaN	NaN	NaN	NaN	20.8913	21.4102	21.6971	21.6005	21.1175	21.5413	5	20.1	31.6	11.14	35934000	21	EGIDFPOO_01022Thermococcus_sp_09242019hypotheticalprotein
NaN	NaN	NaN	NaN	NaN	NaN	NaN	NaN	NaN	NaN	NaN	NaN	NaN	NaN	NaN	20.6254	3	22	14.406	4.2763	4181800	8	EGIDFPOO_01025Thermococcus_sp_09242019hypotheticalprotein
NaN	23.1226	22.5894	22.981	24.0612	24.8546	22.5947	23.0924	NaN	24.1699	23.4665	26.0742	25.3352	25.3616	25.6916	24.6757	5	38.5	15.762	65.164	464940000	43	EGIDFPOO_01028Thermococcus_sp_09242019hypotheticalprotein
25.3566	25.6015	25.9864	26.0404	26.5251	27.4921	25.5864	26.0506	26.2358	26.6171	26.2819	28.3422	29.0294	28.1165	29.0418	27.963	16	54.3	40.973	243.85	3505100000	143	EGIDFPOO_01029Thermococcus_sp_092420193-ketoacyl-CoAthiolase
25.5119	25.1568	25.2832	25.2982	25.8529	26.699	25.3565	25.6632	24.158	25.1686	24.7237	26.603	27.2629	27.2717	27.1701	26.8389	12	35.7	38.225	127.36	1490800000	91	EGIDFPOO_01030Thermococcus_sp_092420193-oxoacyl-[acyl-carrier-protein]synthase3
24.6659	24.7691	24.4526	24.6125	24.9454	25.2001	23.9634	24.6773	22.9758	23.8948	23.4059	24.3467	24.7064	24.818	24.4636	25.06	14	34.1	47.931	44.371	436110000	65	EGIDFPOO_01031Thermococcus_sp_09242019hypotheticalprotein
26.9412	27.572	27.2207	27.2581	27.2029	27.1111	26.9867	27.3045	26.2291	26.7227	25.9849	25.2487	27.5119	27.2511	26.559	27.5435	14	65.9	25.393	68.479	2349700000	112	EGIDFPOO_01032Thermococcus_sp_09242019hypotheticalprotein
24.4948	25.0895	24.9124	25.7135	26.269	27.0959	25.6407	26.1174	26.0298	26.706	26.6418	28.1355	28.6422	27.706	27.896	27.3383	33	77.7	46.683	323.31	2806200000	254	EGIDFPOO_01033Thermococcus_sp_09242019Enolase
NaN	23.868	22.8732	23.7106	23.385	22.1936	NaN	23.8102	NaN	23.699	23.5531	NaN	23.5046	23.0286	23.0651	24.1245	5	21.6	25.871	32.534	163840000	14	EGIDFPOO_01034Thermococcus_sp_09242019hypotheticalprotein
NaN	NaN	NaN	NaN	NaN	NaN	NaN	NaN	NaN	NaN	NaN	NaN	NaN	NaN	NaN	17.2001	2	6.8	45.076	2.0676	14684000	2	EGIDFPOO_01035Thermococcus_sp_09242019Sodium/glucosecotransporter
25.0388	26.2403	25.4437	26.2282	27.1598	27.0704	26.5346	26.8715	25.9038	26.4493	26.7739	27.2779	26.1106	26.0433	25.141	26.3017	18	49.4	37.306	117.9	1484700000	175	EGIDFPOO_01038Thermococcus_sp_09242019Ubiquinone/menaquinonebiosynthesisC-methyltransferaseUbiE
21.6731	21.4497	NaN	21.3249	21.2905	21.0199	21.8309	21.4375	21.5139	22.0801	21.3685	21.1172	20.6571	20.676	20.6449	21.2626	3	11.8	31.968	74.978	39734000	15	EGIDFPOO_01041Thermococcus_sp_09242019hypotheticalprotein
NaN	NaN	NaN	NaN	NaN	NaN	NaN	NaN	NaN	NaN	NaN	NaN	NaN	NaN	19.2451	19.0716	2	14.1	23.673	1.816	2027000	3	EGIDFPOO_01048Thermococcus_sp_09242019hypotheticalprotein
NaN	NaN	NaN	NaN	20.5253	20.2462	NaN	NaN	NaN	NaN	NaN	20.0036	20.7245	20.467	20.1739	20.4718	2	24.6	13.549	1.8624	17583000	4	EGIDFPOO_01051Thermococcus_sp_09242019hypotheticalprotein
23.6391	23.4344	23.0708	23.2457	23.0219	23.3438	NaN	23.0098	23.5445	22.9326	22.9525	24.0347	22.3063	23.1893	22.9971	23.1524	10	18.8	60.072	27.762	167640000	37	EGIDFPOO_01052Thermococcus_sp_09242019Decarbamoylnovobiocincarbamoyltransferase
27.2127	27.4816	27.3733	27.6557	28.5605	29.4457	28.1107	28.3413	27.8888	28.1594	27.5904	29.8586	26.8631	27.2692	27.4259	26.8029	16	45.8	44.098	91.785	5786300000	118	EGIDFPOO_01053Thermococcus_sp_09242019PutativeN-acetyl-LL-diaminopimelateaminotransferase
25.6311	25.4801	25.7622	25.7284	25.8937	25.9771	25.7428	25.916	26.0983	26.0718	25.972	24.9019	25.0746	25.7263	24.3425	25.0914	8	29.2	35.348	73.841	821850000	67	EGIDFPOO_01054Thermococcus_sp_09242019Selenide,waterdikinase
22.7875	23.2048	22.4503	22.7376	23.4329	23.437	22.4663	22.8044	22.719	22.8104	22.1276	22.1499	24.1487	24.3167	21.7744	23.3468	8	27.1	31.714	21.716	143440000	30	EGIDFPOO_01055Thermococcus_sp_09242019hypotheticalprotein
NaN	18.9803	19.5578	19.8079	20.0902	20.0678	NaN	NaN	20.197	20.4058	19.8629	20.7547	22.0008	20.7085	22.6211	22.0778	3	54.8	8.1823	45.541	35447000	20	EGIDFPOO_01056Thermococcus_sp_09242019hypotheticalprotein
26.5752	26.8037	26.5184	26.4642	26.4034	26.273	26.5812	26.5256	24.6443	24.4033	23.9091	21.7859	26.1654	25.7126	26.1823	26.0007	11	35.8	26.964	75.367	1221800000	86	EGIDFPOO_01057Thermococcus_sp_09242019hypotheticalprotein
NaN	NaN	NaN	NaN	NaN	NaN	NaN	NaN	NaN	NaN	NaN	NaN	NaN	NaN	20.4595	NaN	2	9.5	16.531	22.27	6455700	4	EGIDFPOO_01061Thermococcus_sp_09242019hypotheticalprotein
NaN	NaN	NaN	NaN	NaN	NaN	NaN	NaN	NaN	NaN	NaN	NaN	NaN	NaN	NaN	18.4301	1	3.7	33.3	15.069	5996200	14	EGIDFPOO_01063Thermococcus_sp_09242019hypotheticalprotein
NaN	NaN	NaN	NaN	NaN	21.5706	NaN	NaN	NaN	NaN	NaN	21.9853	22.7839	21.5508	NaN	NaN	5	64.2	10.474	72.022	24637000	13	EGIDFPOO_01064Thermococcus_sp_09242019hypotheticalprotein
24.7972	25.0832	26.1769	25.9442	26.4463	26.3301	25.2446	26.2988	25.137	26.5743	26.8554	26.6903	25.5591	25.3512	24.9081	24.789	7	47.7	14.988	61.169	1022100000	39	EGIDFPOO_01065Thermococcus_sp_09242019ProteinYhfA
23.09	23.4643	23.4376	22.8847	22.9728	22.1531	22.8222	23.0173	23.4118	22.642	23.3683	NaN	24.2118	24.3602	23.3982	24.3031	7	28.5	28.863	71.14	172810000	41	EGIDFPOO_01067Thermococcus_sp_09242019Putativeglutamineamidotransferase
NaN	NaN	NaN	NaN	22.1333	23.5019	NaN	NaN	NaN	NaN	NaN	23.3115	23.0593	22.1522	24.0652	22.7455	5	29.7	18.026	23.858	114500000	15	EGIDFPOO_01069Thermococcus_sp_09242019hypotheticalprotein
23.3676	24.4634	24.7599	23.9863	20.1999	19.9337	21.5663	21.5064	22.1972	NaN	21.4777	21.5506	25.6597	25.413	26.1154	25.6348	11	22	70.881	26.044	407730000	40	EGIDFPOO_01072Thermococcus_sp_09242019hypotheticalprotein
22.0393	22.3321	22.1519	22.0924	NaN	NaN	21.6402	21.3391	21.9778	21.5778	21.4295	20.9401	22.0678	22.4612	23.3632	22.4682	5	19.9	27.147	2.7782	69325000	14	EGIDFPOO_01073Thermococcus_sp_092420197-carboxy-7-deazaguaninesynthase
NaN	NaN	NaN	NaN	NaN	NaN	NaN	NaN	NaN	NaN	NaN	NaN	NaN	NaN	18.8721	NaN	2	13	17.665	4.7212	2620600	3	EGIDFPOO_01076Thermococcus_sp_09242019Putativenickel-responsiveregulator
25.462	25.5755	25.2189	25.72	26.5114	26.4488	26.6099	26.3448	26.1635	26.816	26.2197	26.8617	25.59	26.1515	25.3846	25.6439	8	30.2	28.686	26.693	1247400000	60	EGIDFPOO_01081Thermococcus_sp_09242019hypotheticalprotein
24.8981	25.3635	25.3725	23.9038	22.5592	22.5882	23.6477	23.2076	NaN	NaN	NaN	NaN	24.5669	24.4459	24.7881	23.8165	7	58.5	15.95	43.298	295580000	30	EGIDFPOO_01085Thermococcus_sp_09242019hypotheticalprotein
25.961	25.3196	25.566	25.7259	25.5432	25.0611	25.5691	25.413	25.2535	23.9499	24.6327	NaN	24.9376	25.2774	24.7813	25.0377	7	17.9	37.218	16.937	615330000	56	EGIDFPOO_01086Thermococcus_sp_09242019Glycerol-1-phosphatedehydrogenase[NAD(P)+]
NaN	21.9811	21.8051	21.7314	21.1791	NaN	22.1255	21.8298	22.7405	22.2628	22.1516	NaN	21.3758	21.5556	NaN	NaN	3	10.4	27.89	29.364	41579000	11	EGIDFPOO_01088Thermococcus_sp_09242019hypotheticalprotein
NaN	NaN	NaN	NaN	NaN	NaN	NaN	NaN	NaN	NaN	NaN	NaN	NaN	NaN	18.8682	NaN	1	6.5	25.709	1.8487	1919800	1	EGIDFPOO_01090Thermococcus_sp_09242019SegregationandcondensationproteinA
25.3154	24.4568	24.7784	24.1133	23.4002	20.5391	22.4939	22.9394	24.7069	NaN	22.3549	22.0762	22.7891	23.3298	22.8152	23.3856	17	14.9	135.86	101.61	209490000	53	EGIDFPOO_01091Thermococcus_sp_09242019ChromosomepartitionproteinSmc
26.8147	26.1249	26.3001	25.0256	22.6372	21.9875	24.0873	22.9963	20.2519	20.82	20.523	21.178	25.2855	26.1775	26.0431	25.6991	14	43.7	45.101	115.54	698280000	61	EGIDFPOO_01093Thermococcus_sp_09242019Selenocysteine-specificelongationfactor
27.321	25.9358	27.1838	26.3188	26.7074	26.7248	27.3445	NaN	27.68	27.6179	27.1984	26.8359	26.0434	25.9313	26.8193	26.2614	7	50.4	13.697	75.32	1805600000	27	EGIDFPOO_01096Thermococcus_sp_09242019hypotheticalprotein
NaN	NaN	NaN	NaN	NaN	NaN	NaN	NaN	NaN	NaN	NaN	NaN	NaN	NaN	NaN	19.1354	1	4.5	19.74	1.2391	6224700	4	EGIDFPOO_01097Thermococcus_sp_09242019Cob(I)yrinicacida,c-diamideadenosyltransferase
NaN	NaN	NaN	NaN	22.1747	24.2425	NaN	23.6904	NaN	NaN	NaN	NaN	22.4767	22.3369	23.5956	22.4222	6	20.7	38.941	35.41	126240000	10	EGIDFPOO_01098Thermococcus_sp_09242019Beta-peptidylaminopeptidaseBapA
22.9302	22.6336	NaN	22.6012	23.6541	23.5816	23.2509	23.2814	NaN	21.6803	23.1218	22.3624	23.0885	23.2669	22.2737	23.2946	9	26.4	44.624	24.746	153730000	29	EGIDFPOO_01099Thermococcus_sp_09242019putativecysteinedesulfurase
23.8872	24.1025	24.2374	23.8061	23.3623	23.2911	23.9283	23.7091	24.1625	24.4625	24.8143	23.9824	23.4127	22.3483	23.9329	24.2623	11	32.4	32.136	58.883	245530000	43	EGIDFPOO_01100Thermococcus_sp_09242019endonuclease4
NaN	NaN	NaN	NaN	NaN	NaN	NaN	NaN	NaN	NaN	NaN	NaN	NaN	NaN	18.9783	NaN	2	12	41.526	11.059	6810300	2	EGIDFPOO_01102Thermococcus_sp_09242019hypotheticalprotein
NaN	NaN	NaN	NaN	NaN	NaN	NaN	NaN	NaN	NaN	NaN	NaN	NaN	NaN	18.7973	NaN	1	19.4	11.592	21.461	1772200	1	EGIDFPOO_01103Thermococcus_sp_09242019hypotheticalprotein
24.2945	23.7419	24.0055	23.483	23.1108	23.368	23.8534	22.6854	25.0837	NaN	22.7754	NaN	24.35	24.3964	23.3756	24.3597	6	39.5	23.491	50.678	230660000	27	EGIDFPOO_01104Thermococcus_sp_09242019hypotheticalprotein
NaN	NaN	NaN	NaN	NaN	NaN	NaN	NaN	NaN	NaN	NaN	NaN	NaN	NaN	19.3135	NaN	4	11.1	52.447	5.0678	25410000	4	EGIDFPOO_01106Thermococcus_sp_09242019RibosomalRNAsmallsubunitmethyltransferaseB
24.7635	24.1988	24.1979	23.1436	21.7255	21.6095	23.493	22.8953	23.9233	22.6498	23.4611	21.6935	24.666	24.9841	25.1285	24.6977	15	24.9	89.936	64.695	279000000	30	EGIDFPOO_01107Thermococcus_sp_09242019hypotheticalprotein
25.6644	24.5645	24.8019	23.9113	NaN	22.2547	24.4802	23.1566	22.9514	NaN	22.5183	NaN	22.4702	23.8387	22.9064	23.2438	3	12.7	23.336	16.766	215680000	11	EGIDFPOO_01108Thermococcus_sp_09242019hypotheticalprotein
NaN	19.8365	NaN	NaN	18.6781	19.0707	NaN	18.8729	NaN	NaN	19.0211	NaN	NaN	NaN	NaN	20.2227	4	12	49.183	20.627	29072000	15	EGIDFPOO_01113Thermococcus_sp_09242019RibonucleaseJ1
27.3545	27.6261	27.5153	27.5919	27.8121	27.6078	27.5656	27.5237	28.345	28.1679	28.1192	28.4079	27.1142	27.2824	26.7651	27.2628	18	40.2	37.977	323.31	3568700000	182	EGIDFPOO_01114Thermococcus_sp_09242019(2E,6E)-farnesyldiphosphatesynthase
NaN	NaN	NaN	NaN	NaN	NaN	NaN	NaN	NaN	NaN	NaN	NaN	NaN	NaN	NaN	19.296	1	7.4	16.553	2.3931	6382700	14	EGIDFPOO_01117Thermococcus_sp_09242019hypotheticalprotein
NaN	NaN	NaN	NaN	NaN	NaN	NaN	NaN	NaN	NaN	NaN	20.7295	NaN	NaN	19.4593	NaN	2	3.9	70.254	1.6278	4849800	2	EGIDFPOO_01120Thermococcus_sp_09242019Lonprotease
NaN	22.9851	22.9261	22.6947	22.9334	22.7008	NaN	22.7971	NaN	NaN	22.8042	22.6428	23.4449	NaN	23.1979	NaN	2	16.3	14.112	16.409	139710000	19	EGIDFPOO_01123Thermococcus_sp_09242019hypotheticalprotein
24.4025	25.0076	24.9696	25.037	24.6145	24.9503	24.9571	24.4373	25.4793	24.8678	25.4465	26.3274	25.9391	25.6534	26.1493	26.1901	13	56.9	26.021	95.664	781210000	72	EGIDFPOO_01125Thermococcus_sp_09242019Uracilphosphoribosyltransferase
23.1256	23.7515	23.8519	23.7048	NaN	22.292	23.9974	NaN	24.7701	NaN	NaN	NaN	NaN	21.9327	NaN	23.2052	4	25.6	15.305	37.957	177090000	25	EGIDFPOO_01129Thermococcus_sp_09242019hypotheticalprotein
NaN	NaN	NaN	NaN	NaN	NaN	NaN	NaN	NaN	NaN	NaN	NaN	NaN	NaN	21.4266	NaN	2	12.7	19.691	1.3313	444940000	2	EGIDFPOO_01131Thermococcus_sp_09242019hypotheticalprotein
NaN	NaN	NaN	NaN	NaN	NaN	NaN	NaN	NaN	NaN	NaN	NaN	NaN	NaN	NaN	18.4255	1	3.1	40.125	6.2494	2791100	12	EGIDFPOO_01133Thermococcus_sp_09242019VitaminB12importATP-bindingproteinBtuD
28.5122	28.2141	28.0285	27.5362	29.072	29.0423	29.1284	28.9054	28.9109	28.6171	29.0436	28.2312	28.0408	27.8477	27.4513	27.7821	29	63.1	64.074	323.31	6458400000	265	EGIDFPOO_01136Thermococcus_sp_09242019Methylmalonyl-CoAmutase
25.7952	26.4461	26.205	25.9664	25.332	25.2069	25.7212	25.8086	25.3006	25.4022	25.313	25.7667	27.2732	26.6252	27.1748	27.308	13	78.8	21.602	125.81	1418600000	79	EGIDFPOO_01137Thermococcus_sp_09242019Glucose-6-phosphateisomerase
NaN	NaN	NaN	NaN	NaN	NaN	NaN	NaN	NaN	NaN	NaN	NaN	NaN	NaN	NaN	16.9639	1	9.2	12.411	1.5599	2128100	8	EGIDFPOO_01142Thermococcus_sp_09242019hypotheticalprotein
28.2898	27.7294	27.7772	28.0394	28.8608	28.5821	28.9628	28.7331	29.1255	29.3659	29.3166	30.6103	27.1792	27.0789	27.1907	27.083	41	61.3	77.348	323.31	7141900000	244	EGIDFPOO_01143Thermococcus_sp_09242019Acetophenonecarboxylasegammasubunit
27.4732	27.0766	27.2889	27.1825	28.3432	27.7609	28.0918	28.2725	28.8953	28.9997	28.6559	29.5048	26.4605	26.3904	26.4397	26.4371	24	43	64.198	171.66	4384600000	170	EGIDFPOO_01144Thermococcus_sp_09242019Acetophenonecarboxylasedeltasubunit
23.0256	23.2611	22.4479	22.7633	23.0391	23.5364	23.0189	23.025	22.8002	NaN	22.8382	21.4471	22.1708	22.3942	21.3974	21.7396	8	29.9	40.847	28.678	110030000	23	EGIDFPOO_01145Thermococcus_sp_09242019putativepeptidase
23.6761	23.1454	23.0941	23.6035	24.0515	23.258	23.7215	24.2397	24.6313	24.6374	24.6536	25.1128	22.934	NaN	21.6121	NaN	3	6.3	48.241	2.4747	239590000	19	EGIDFPOO_01146Thermococcus_sp_09242019Cytosinepermease
26.2396	NaN	NaN	25.8597	NaN	NaN	26.2029	25.8231	NaN	26.7339	25.9954	NaN	NaN	NaN	NaN	NaN	7	23.5	46.307	57.497	501460000	18	EGIDFPOO_01148Thermococcus_sp_09242019Succinyl-diaminopimelatedesuccinylase
NaN	NaN	NaN	NaN	NaN	NaN	NaN	NaN	NaN	NaN	NaN	NaN	NaN	NaN	NaN	17.6429	1	8.6	20.473	1.6434	675410	2	EGIDFPOO_01149Thermococcus_sp_09242019hypotheticalprotein
NaN	NaN	NaN	NaN	NaN	NaN	NaN	NaN	NaN	NaN	20.8259	NaN	21.201	21.8968	21.3848	22.6202	3	11.4	35.217	16.08	35267000	8	EGIDFPOO_01152Thermococcus_sp_09242019RibonucleaseZ
27.4979	26.227	26.6831	25.9227	25.5567	25.5823	26.9637	26.1577	26.011	25.8669	25.8525	24.7791	26.4486	25.6558	25.9076	24.9197	10	28.9	37.515	143.37	1176800000	53	EGIDFPOO_01154Thermococcus_sp_09242019hypotheticalprotein
NaN	NaN	NaN	NaN	NaN	NaN	NaN	NaN	NaN	NaN	21.9313	NaN	NaN	NaN	NaN	NaN	2	7.1	33.557	2.0549	24843000	4	EGIDFPOO_01155Thermococcus_sp_09242019hypotheticalprotein
NaN	NaN	NaN	NaN	NaN	NaN	NaN	NaN	NaN	NaN	NaN	NaN	19.1968	18.9116	20.5421	18.6523	2	8.8	37.292	11.857	5956900	4	EGIDFPOO_01157Thermococcus_sp_09242019Adenylosuccinatesynthetase
26.1648	26.7708	26.7844	27.1657	27.7698	27.8656	27.3282	27.5743	27.2314	27.7701	27.3971	27.7132	26.6323	26.4927	26.3459	26.7914	25	61	47.093	155.58	2590100000	157	EGIDFPOO_01160Thermococcus_sp_09242019Adenosylhomocysteinase
NaN	19.5105	20.0462	19.6738	NaN	NaN	18.5985	NaN	NaN	NaN	NaN	18.2261	19.727	20.491	19.3038	19.75	2	13.2	24.087	3.7138	7970800	9	EGIDFPOO_01162Thermococcus_sp_09242019putativeamino-acidimportATP-bindingproteinYxeO
NaN	NaN	NaN	NaN	NaN	NaN	NaN	NaN	NaN	NaN	NaN	NaN	NaN	NaN	NaN	19.4526	1	9	15.731	21.917	8108300	1	EGIDFPOO_01163Thermococcus_sp_09242019hypotheticalprotein
24.523	24.7979	24.059	24.3556	26.2972	25.8307	25.0388	24.6255	24.58	26.626	25.3721	26.0991	25.9251	26.1647	25.3286	26.1122	14	32.8	45.757	21.111	872030000	58	EGIDFPOO_01177Thermococcus_sp_09242019Aminomethyltransferase
27.2608	27.2981	27.2127	27.1151	27.5179	27.6069	27.4787	27.3057	27.6001	27.3208	27.1314	26.124	26.9136	26.6392	27.2532	27.0843	19	57.5	30.955	90.319	2692700000	125	EGIDFPOO_01178Thermococcus_sp_09242019hypotheticalprotein
NaN	NaN	NaN	NaN	NaN	NaN	NaN	NaN	NaN	NaN	NaN	NaN	NaN	NaN	NaN	15.9233	1	5.1	25.284	2.7781	1042300	1	EGIDFPOO_01179Thermococcus_sp_09242019hypotheticalprotein
22.3102	21.7077	22.0712	21.6731	21.3661	NaN	21.5515	NaN	22.394	22.5412	22.2408	21.6513	NaN	NaN	21.4939	21.9587	5	20.7	26.588	33.06	60075000	10	EGIDFPOO_01180Thermococcus_sp_09242019Creatinineamidohydrolase
27.6637	27.6751	27.7524	27.876	27.807	27.753	28.2844	27.8425	27.6802	28.244	28.242	28.6278	27.7264	28.1403	27.0688	28.0452	23	72.9	32.465	81.282	4027300000	209	EGIDFPOO_01185Thermococcus_sp_09242019Polyamineaminopropyltransferase
NaN	NaN	NaN	NaN	NaN	NaN	NaN	NaN	22.4997	NaN	NaN	24.6939	24.8597	23.0552	25.4647	23.4232	2	15.4	13.818	19.373	309300000	10	EGIDFPOO_01186Thermococcus_sp_09242019S-adenosylmethioninedecarboxylaseproenzyme
25.5435	25.2225	25.0829	25.0157	25.9329	25.1406	25.0701	25.0162	26.1092	27.0939	26.2636	26.9728	26.341	26.2567	26.3028	26.0163	6	34.2	17.078	5.9023	1102300000	42	EGIDFPOO_01187Thermococcus_sp_09242019Pyruvoyl-dependentargininedecarboxylase
NaN	19.0432	19.3673	19.3785	NaN	NaN	NaN	NaN	NaN	NaN	NaN	NaN	21.1111	21.6329	20.9563	21.3366	4	41.5	20.212	29.467	15718000	17	EGIDFPOO_01198Thermococcus_sp_09242019hypotheticalprotein
NaN	NaN	NaN	NaN	NaN	NaN	NaN	NaN	NaN	NaN	NaN	NaN	20.2498	NaN	NaN	20.3383	2	14.4	19.321	1.8042	3627100	4	EGIDFPOO_01199Thermococcus_sp_09242019hypotheticalprotein
25.4248	24.9105	25.2229	25.6008	25.8337	25.7263	25.6744	26.0732	26.8114	26.5869	26.8592	26.2384	23.8958	23.4015	22.7629	23.7854	8	51.7	17.421	66.466	888060000	52	EGIDFPOO_01200Thermococcus_sp_09242019hypotheticalprotein
NaN	NaN	NaN	NaN	NaN	NaN	NaN	NaN	NaN	NaN	NaN	NaN	NaN	NaN	15.9632	NaN	1	24.7	10.284	1.1009	198770	1	EGIDFPOO_01202Thermococcus_sp_09242019hypotheticalprotein
NaN	NaN	NaN	NaN	NaN	NaN	NaN	NaN	NaN	NaN	NaN	NaN	NaN	NaN	NaN	19.602	1	3.8	41.323	1.8744	5536800	3	EGIDFPOO_01206Thermococcus_sp_09242019hypotheticalprotein
24.2463	23.7074	23.9127	23.3244	22.033	21.0827	23.0402	22.4768	23.1246	23.0575	22.8929	21.8135	23.9772	24.3658	23.8224	24.4427	11	36	31.834	135.48	220180000	54	EGIDFPOO_01207Thermococcus_sp_09242019hypotheticalprotein
25.9341	25.3949	25.6037	25.3993	24.9316	24.6908	25.3727	25.1399	26.5195	25.4402	24.7327	25.333	NaN	NaN	22.764	22.2644	3	22.9	5.6727	2.952	523880000	20	EGIDFPOO_01208Thermococcus_sp_09242019hypotheticalprotein
NaN	20.4832	NaN	20.9221	20.6514	20.5556	21.3913	21.1509	21.3699	21.0522	20.8458	22.088	NaN	NaN	21.0279	NaN	3	6.2	38.265	2.6376	33507000	6	EGIDFPOO_01209Thermococcus_sp_09242019hypotheticalprotein
27.2347	26.945	26.6903	27.0739	27.0527	27.683	27.1215	27.726	26.1709	26.5819	26.1511	27.5764	27.631	27.6224	28.2702	27.3182	16	62.2	24.588	202.33	3039500000	158	EGIDFPOO_01210Thermococcus_sp_09242019hypotheticalprotein
22.2618	22.2213	22.1467	21.8729	NaN	NaN	NaN	20.9096	NaN	NaN	NaN	NaN	22.5021	22.6441	24.2503	23.2544	9	27.6	45.303	75.672	88146000	19	EGIDFPOO_01211Thermococcus_sp_09242019ATP-dependentzincmetalloproteaseFtsH
22.656	22.3647	22.4693	21.5025	NaN	NaN	NaN	NaN	NaN	NaN	NaN	NaN	21.2202	21.672	NaN	NaN	4	17.7	21.067	7.9083	42685000	7	EGIDFPOO_01212Thermococcus_sp_09242019hypotheticalprotein
NaN	17.6448	17.4423	17.3544	NaN	NaN	NaN	NaN	NaN	NaN	NaN	NaN	NaN	NaN	NaN	17.3199	1	2.8	65.308	2.5142	670730	4	EGIDFPOO_01216Thermococcus_sp_092420197-carboxy-7-deazaguaninesynthase
23.051	23.2165	23.3462	21.6994	NaN	NaN	22.3454	20.0094	NaN	NaN	20.9534	NaN	21.4477	22.1779	20.4595	21.1101	8	13.5	93.597	21.178	56598000	23	EGIDFPOO_01218Thermococcus_sp_09242019tRNA(Met)cytidineacetyltransferaseTmcA
NaN	20.7582	20.8718	21.0336	23.8835	23.0755	21.594	22.7976	21.9637	23.2992	23.3961	21.8634	21.0035	20.7984	21.8285	20.5329	8	14.2	72.806	23.511	87639000	23	EGIDFPOO_01219Thermococcus_sp_09242019Dipeptidyl-peptidase5
NaN	NaN	NaN	NaN	NaN	20.4053	NaN	NaN	NaN	NaN	NaN	21.323	21.3121	21.2726	20.593	NaN	3	13.7	29.853	39.357	31050000	14	EGIDFPOO_01232Thermococcus_sp_09242019Energy-couplingfactortransporterATP-bindingproteinEcfA2
22.8064	23.0068	22.0621	21.8912	22.0607	22.6036	22.2487	22.4554	22.4374	22.3036	22.0048	21.4082	21.8813	23.0384	21.0553	21.4287	3	29.9	8.9263	1.5394	77488000	9	EGIDFPOO_01237Thermococcus_sp_09242019hypotheticalprotein
27.4152	28.079	28.0378	28.0577	28.9064	28.9043	28.0706	28.3995	27.9801	28.8794	28.5382	30.158	27.8673	28.1951	28.3884	27.8349	17	66.4	25.795	110.43	6401800000	201	EGIDFPOO_01239Thermococcus_sp_09242019ProteinlysineacetyltransferasePat
23.4809	23.4898	25.1373	22.9416	23.1662	22.1658	23.5927	23.074	23.7726	NaN	NaN	NaN	23.2373	23.7714	25.1168	24.0471	11	57.4	30.538	138.27	251640000	29	EGIDFPOO_01240Thermococcus_sp_09242019GTPcyclohydrolaseFolE2
NaN	NaN	NaN	NaN	NaN	NaN	NaN	NaN	NaN	NaN	NaN	NaN	NaN	NaN	NaN	19.6016	2	17.1	14.854	1.4528	8513900	2	EGIDFPOO_01242Thermococcus_sp_09242019hypotheticalprotein
NaN	19.4519	19.6676	18.724	NaN	NaN	NaN	18.5653	NaN	NaN	NaN	NaN	20.6855	21.2162	19.9725	20.6744	4	8	48.425	1.5145	8241000	9	EGIDFPOO_01243Thermococcus_sp_09242019hypotheticalprotein
26.8303	25.1422	26.3136	24.966	NaN	NaN	25.2951	24.8215	24.3699	24.0144	25.3751	24.0078	24.8059	25.1481	22.9708	24.6251	6	15.2	44.064	46.013	446410000	29	EGIDFPOO_01244Thermococcus_sp_09242019Type2DNAtopoisomerase6subunitA
25.0115	23.0329	24.2052	22.577	NaN	NaN	NaN	NaN	21.9495	NaN	NaN	NaN	23.0288	23.0208	21.3166	23.0776	4	7.2	64.185	16.247	102570000	18	EGIDFPOO_01245Thermococcus_sp_09242019Type2DNAtopoisomerase6subunitB
23.7803	22.9251	22.2773	22.6872	21.3366	24.0943	NaN	22.7757	22.628	23.2167	22.1617	23.4485	24.0902	22.8696	24.9237	24.5862	5	25	24.822	74.463	193890000	26	EGIDFPOO_01246Thermococcus_sp_09242019hypotheticalprotein
NaN	NaN	NaN	NaN	NaN	NaN	NaN	NaN	NaN	NaN	NaN	NaN	NaN	NaN	17.1329	NaN	1	7.8	30.291	4.2845	447150	2	EGIDFPOO_01247Thermococcus_sp_09242019hypotheticalprotein
26.1545	26.3798	26.4957	26.4876	27.103	26.7839	26.4847	26.7934	26.1478	25.2973	26.5243	25.3751	24.9689	25.2723	24.818	25.1182	14	37.5	45.753	128.98	1240100000	211	EGIDFPOO_01249Thermococcus_sp_09242019hypotheticalprotein
NaN	22.4358	22.4393	22.5796	NaN	NaN	22.4542	22.4461	22.8328	23.1341	23.0229	NaN	NaN	NaN	24.3058	NaN	2	5.9	44.335	5.0378	181920000	15	EGIDFPOO_01253Thermococcus_sp_09242019hypotheticalprotein
26.2708	26.5453	26.7816	27.4654	26.6607	26.8624	25.3099	26.1171	25.5059	26.1704	26.5255	26.4962	25.0538	26.4243	25.1937	NaN	8	34.9	31.276	17.424	1554500000	39	EGIDFPOO_01254Thermococcus_sp_092420193-hydroxy-5-phosphonooxypentane-2,4-dionethiolase
27.5473	27.4663	27.3807	26.5473	18.911	18.4181	21.0628	19.6342	21.9024	19.5673	21.4016	19.8253	22.3522	22.287	22.498	22.4685	20	35	61.899	111.2	654210000	72	EGIDFPOO_01255Thermococcus_sp_09242019Phosphoenolpyruvate-proteinphosphotransferase
24.1916	23.3253	23.7565	24.3514	20.7337	21.7053	21.5517	21.907	22.9923	22.9165	22.3581	24.3876	20.3981	20.1851	23.4002	20.3049	7	19.5	51.429	45.693	141160000	40	EGIDFPOO_01257Thermococcus_sp_09242019PTSsystemfructose-specificEIIBBCcomponent
29.3355	28.3622	28.6612	28.3202	24.5955	23.5297	24.5938	23.656	24.3435	23.1375	22.8605	22.8009	24.5809	25.2819	23.1486	23.5232	8	34.6	17.265	13.969	1867600000	42	EGIDFPOO_01258Thermococcus_sp_09242019PTSsystemfructose-specificEIIABCcomponent
27.6931	27.0562	27.1291	26.6431	23.9362	22.7541	24.3149	24.1943	24.5092	23.4424	22.6248	22.0859	24.0431	24.194	24.0542	24.0304	12	41.6	34.155	78.956	754560000	46	EGIDFPOO_01259Thermococcus_sp_09242019Tagatose-6-phosphatekinase
25.0102	25.0353	24.5395	23.9	NaN	NaN	NaN	NaN	NaN	NaN	NaN	NaN	23.4934	23.4711	23.141	NaN	8	32.1	26.01	50.481	223160000	13	EGIDFPOO_01260Thermococcus_sp_09242019putativeHTH-typetranscriptionalregulatorYdjF
31.5343	32.867	32.3038	32.859	33.4872	33.6593	32.7648	33.4057	31.5512	32.8332	33.0013	33.4637	33.0259	33.3509	32.5955	33.0221	44	80.7	46.814	323.31	152900000000	1101	EGIDFPOO_01261Thermococcus_sp_09242019Glutamatedehydrogenase
23.4571	23.2149	23.4068	23.4114	23.2552	22.5411	24.8525	24.3711	23.6424	23.531	23.5855	23.5	23.2379	23.0941	21.8654	23.7591	3	4.4	57.865	4.2698	195570000	23	EGIDFPOO_01262Thermococcus_sp_09242019hypotheticalprotein
22.8666	22.6708	21.9112	22.7074	21.2123	22.7949	22.7436	22.9304	NaN	NaN	23.0094	23.0139	23.2495	22.5699	23.6069	23.1668	4	18.6	27.355	34.869	129570000	28	EGIDFPOO_01264Thermococcus_sp_09242019hypotheticalprotein
26.2412	25.8232	26.3628	26.445	NaN	NaN	24.7828	NaN	NaN	NaN	24.9257	25.1836	25.3546	NaN	25.73	NaN	6	11.8	76.944	73.779	902400000	13	EGIDFPOO_01266Thermococcus_sp_092420191,4-alpha-glucanbranchingenzyme
23.2405	20.8105	21.0301	NaN	NaN	NaN	20.513	20.0289	NaN	NaN	NaN	NaN	NaN	NaN	NaN	20.8361	3	19.9	22.83	4.819	25945000	6	EGIDFPOO_01267Thermococcus_sp_09242019hypotheticalprotein
NaN	22.5264	23.1338	NaN	23.0618	22.169	NaN	22.6778	NaN	NaN	NaN	22.3127	23.1129	23.149	22.9353	23.2998	9	29.7	26.374	32.429	106900000	22	EGIDFPOO_01273Thermococcus_sp_092420197-cyano-7-deazaguaninesynthase
NaN	NaN	NaN	NaN	NaN	NaN	NaN	NaN	NaN	NaN	NaN	NaN	NaN	NaN	22.1669	NaN	2	12.8	18.75	2.5711	20679000	2	EGIDFPOO_01274Thermococcus_sp_09242019tRNAsulfurtransferase
20.8311	20.0407	21.0352	19.9153	NaN	NaN	20.3726	20.0566	NaN	NaN	19.7162	NaN	21.9146	21.3635	19.9048	22.1562	5	18	46.292	9.7504	26775000	11	EGIDFPOO_01275Thermococcus_sp_09242019hypotheticalprotein
NaN	NaN	NaN	NaN	NaN	NaN	NaN	NaN	NaN	NaN	NaN	21.59	20.5084	20.2902	20.1971	20.5191	6	26.7	36.026	30.706	28245000	6	EGIDFPOO_01277Thermococcus_sp_09242019Thioredoxinreductase
29.8347	30.0692	29.7427	30.4549	31.1554	31.5436	30.8807	31.0882	30.6041	31.1529	30.9161	31.4745	29.8155	29.8487	31.5325	30.1257	43	86.6	49.73	323.31	32749000000	530	EGIDFPOO_01278Thermococcus_sp_092420195-aminovalerateaminotransferaseDavT
NaN	NaN	NaN	NaN	NaN	NaN	NaN	NaN	NaN	NaN	NaN	NaN	NaN	NaN	NaN	18.2082	2	13.2	23.742	37.107	3064200	2	EGIDFPOO_01281Thermococcus_sp_09242019Deoxyribose-phosphatealdolase
NaN	NaN	21.1961	NaN	NaN	NaN	NaN	NaN	NaN	NaN	NaN	NaN	NaN	21.0129	NaN	NaN	3	14	31.822	2.1133	13103000	3	EGIDFPOO_01283Thermococcus_sp_09242019hypotheticalprotein
20.2282	21.3157	20.6633	20.7524	19.4492	20.86	19.9359	20.4141	NaN	NaN	NaN	NaN	19.7993	21.1001	19.596	21.3116	4	37.3	13.703	17.559	18882000	31	EGIDFPOO_01284Thermococcus_sp_09242019hypotheticalprotein
28.2855	28.0385	28.1224	27.7749	27.4816	26.8277	27.4233	27.4633	28.6914	27.7207	28.2507	27.195	27.8932	27.5815	27.6529	28.1999	44	37.8	146.38	323.31	3913000000	339	EGIDFPOO_01287Thermococcus_sp_09242019hypotheticalprotein
NaN	NaN	NaN	NaN	NaN	NaN	NaN	NaN	NaN	NaN	NaN	NaN	NaN	NaN	NaN	19.3489	1	3.4	30.394	1.4621	8055000	2	EGIDFPOO_01288Thermococcus_sp_09242019hypotheticalprotein
NaN	23.057	NaN	23.7263	23.8548	24.4906	NaN	21.7828	23.8073	23.8343	23.8481	25.2493	23.3637	24.3008	24.2549	22.7636	5	45.3	13.103	30.969	255930000	39	EGIDFPOO_01289Thermococcus_sp_09242019hypotheticalprotein
28.1785	28.2454	28.1768	28.0506	27.3389	26.8525	27.3536	27.2015	26.7893	26.1492	26.7	25.2376	27.5713	27.6303	28.329	27.8978	19	59	34.922	63.701	3715600000	123	EGIDFPOO_01290Thermococcus_sp_09242019hypotheticalprotein
23.6431	24.2326	24.5427	24.6675	22.9296	22.8583	23.62	23.4603	23.2611	22.2386	22.3339	22.2603	24.589	24.6565	24.4789	25.0774	4	15.2	27.084	5.0388	274320000	21	EGIDFPOO_01291Thermococcus_sp_09242019hypotheticalprotein
NaN	22.1236	NaN	NaN	NaN	NaN	NaN	NaN	NaN	NaN	NaN	NaN	21.6645	NaN	22.8079	21.6321	5	16.3	44.636	24.23	38072000	15	EGIDFPOO_01292Thermococcus_sp_09242019hypotheticalprotein
NaN	NaN	NaN	NaN	NaN	NaN	NaN	NaN	NaN	NaN	NaN	NaN	NaN	NaN	23.6083	NaN	3	5.2	58.203	2.1174	96948000	6	EGIDFPOO_01293Thermococcus_sp_09242019hypotheticalprotein
23.6596	NaN	23.3399	NaN	NaN	NaN	NaN	NaN	23.6307	22.942	NaN	NaN	22.7096	22.4989	22.6481	23.2454	3	12.9	24.989	2.0582	81699000	8	EGIDFPOO_01295Thermococcus_sp_09242019hypotheticalprotein
25.1578	25.002	25.1347	23.9298	23.3968	22.8448	23.8598	23.7086	25.5673	25.0348	24.3704	23.1221	24.9471	24.6419	25.6019	25.2717	9	31	36.064	53.594	490090000	51	EGIDFPOO_01297Thermococcus_sp_09242019hypotheticalprotein
23.7164	24.0395	22.8786	23.2833	23.5909	23.7818	NaN	22.4752	24.6241	22.1068	22.9887	23.2284	24.5475	24.2434	25.5509	24.6214	14	60.2	30.095	75.226	343920000	60	EGIDFPOO_01298Thermococcus_sp_09242019Dihydropteroatesynthase
21.6145	23.3611	22.9045	23.3015	23.8027	23.4085	23.1563	24.0086	22.3733	23.1381	23.5287	22.7042	23.7915	24.4603	23.3105	23.2415	10	42	29.806	79.865	192730000	33	EGIDFPOO_01299Thermococcus_sp_09242019hypotheticalprotein
NaN	20.3428	20.4384	20.9139	20.8233	21.1756	NaN	20.8499	NaN	20.2557	20.8532	20.9185	NaN	NaN	NaN	NaN	3	17.4	27.199	21.61	47722000	18	EGIDFPOO_01300Thermococcus_sp_09242019hypotheticalprotein
NaN	21.5594	21.9987	22.1823	NaN	21.6074	21.6914	21.9604	NaN	22.0956	NaN	21.9129	21.7605	21.8855	22.7855	NaN	6	16.5	34.223	26.828	67367000	10	EGIDFPOO_01303Thermococcus_sp_09242019UDP-N-acetylglucosamine4-epimerase
25.1313	25.0155	25.1633	24.6154	23.5679	22.6617	23.3485	22.9084	NaN	NaN	NaN	21.0806	25.838	25.8016	26.1345	25.9256	6	51	16.667	73.62	466130000	34	EGIDFPOO_01305Thermococcus_sp_09242019Prefoldinsubunitalpha
25.6497	24.0927	25.0985	24.2022	24.9993	24.9116	24.6172	24.8559	27.2342	27.3206	26.433	26.1002	22.592	22.1831	23.1086	21.7548	4	51.4	8.7161	26.739	730010000	37	EGIDFPOO_01306Thermococcus_sp_09242019hypotheticalprotein
NaN	20.3061	20.0708	20.6467	19.9727	19.9555	NaN	20.0984	NaN	21.7491	20.4986	22.7362	22.1858	23.378	22.1077	21.8343	5	32.9	24.984	83.817	47640000	22	EGIDFPOO_01307Thermococcus_sp_09242019hypotheticalprotein
25.8171	25.7349	25.8651	25.7661	26.0004	25.7846	25.5152	25.4563	25.8776	26.6367	26.2087	26.7314	24.5012	24.1294	25.7439	23.2598	7	64	10.082	89.644	940060000	35	EGIDFPOO_01308Thermococcus_sp_09242019hypotheticalprotein
NaN	23.4569	NaN	23.8878	23.9026	23.5834	NaN	24.2613	23.4554	24.1834	NaN	23.5152	NaN	NaN	23.85	NaN	2	17.6	6.2335	1.8173	218430000	19	EGIDFPOO_01309Thermococcus_sp_09242019hypotheticalprotein
24.5577	24.8793	24.5889	24.5536	24.9802	25.5398	25.1071	24.9347	24.9087	24.6577	24.5668	23.4784	23.8275	24.071	22.493	23.4399	10	39	43.207	114.14	429670000	78	EGIDFPOO_01310Thermococcus_sp_09242019Sarcosineoxidasesubunitbeta
NaN	NaN	NaN	NaN	NaN	NaN	NaN	NaN	NaN	NaN	NaN	NaN	NaN	NaN	21.8538	NaN	2	29	10.242	3.3911	48687000	4	EGIDFPOO_01311Thermococcus_sp_09242019HydrogencyanidesynthasesubunitHcnB
28.0078	27.3063	26.8066	26.7434	27.6519	27.407	27.3348	27.3944	26.8418	26.5849	27.0841	25.4653	25.8672	26.33	25.3935	25.4865	12	61.9	18.761	23.758	2039000000	62	EGIDFPOO_01312Thermococcus_sp_09242019hypotheticalprotein
27.7217	27.483	27.3137	27.5436	27.9156	27.8199	27.5909	27.7832	26.9182	26.6271	27.2028	26.095	26.285	25.4499	25.6062	26.0538	16	36.7	52.206	214.22	2475200000	124	EGIDFPOO_01313Thermococcus_sp_09242019Sarcosineoxidasesubunitalpha
28.3691	27.1393	27.4245	27.4792	28.8675	28.6925	28.5086	28.5741	28.7587	28.7276	28.7687	29.3208	27.4359	27.4078	26.7058	27.1129	17	39.1	43.178	65.404	5385200000	173	EGIDFPOO_01314Thermococcus_sp_09242019Sarcosineoxidasesubunitbeta
25.9087	25.0201	24.9907	25.3545	26.4167	26.0092	26.8629	26.378	26.6088	27.0883	26.6319	26.7688	24.8092	25.1548	24.3641	24.9055	18	35.5	55.764	189.83	1102700000	106	EGIDFPOO_01315Thermococcus_sp_09242019hypotheticalprotein
NaN	23.2681	22.4303	23.4826	24.8362	24.9375	23.6576	24.5111	23.6043	23.8742	24.2932	25.0121	22.9357	23.2009	22.4174	23.5168	4	12.8	36.304	33.489	259970000	27	EGIDFPOO_01316Thermococcus_sp_09242019Delta(1)-pyrroline-2-carboxylatereductase
25.1185	25.6759	25.7277	25.6147	25.735	25.4328	26.0213	25.7971	25.6044	25.6551	25.875	25.1134	26.0297	25.9501	25.914	26.0487	33	43.7	94.18	209.94	970710000	167	EGIDFPOO_01320Thermococcus_sp_09242019Cholinetrimethylamine-lyase
NaN	NaN	NaN	NaN	NaN	NaN	NaN	NaN	NaN	NaN	NaN	NaN	NaN	NaN	18.1786	NaN	3	13.5	34.709	4.162	5432700	3	EGIDFPOO_01322Thermococcus_sp_09242019Cholinetrimethylamine-lyaseactivatingenzyme
24.0322	23.8533	23.8199	23.0373	22.531	21.8858	23.4198	23.3277	23.6749	22.9866	23.4499	21.4379	22.4801	23.6182	22.9906	23.4235	5	14.5	45.991	5.2479	161630000	31	EGIDFPOO_01324Thermococcus_sp_09242019Beta-glucosidaseA
NaN	NaN	NaN	NaN	NaN	NaN	NaN	NaN	NaN	NaN	NaN	NaN	NaN	NaN	19.089	NaN	2	9.3	42.922	7.8956	2481100	3	EGIDFPOO_01325Thermococcus_sp_09242019GTPaseObg
22.8279	23.998	23.4253	23.6888	24.751	24.902	23.9964	23.9668	23.7272	23.4307	23.8598	25.2864	23.9217	23.4432	23.5622	23.948	7	40.7	17.114	42.722	317920000	47	EGIDFPOO_01326Thermococcus_sp_09242019RegulatoryproteinAsnC
23.7496	23.8705	23.922	24.1482	23.9145	24.0602	24.1493	24.2276	23.6695	23.4937	23.6872	24.0423	23.728	23.8025	24.0015	23.8189	9	42.3	28.14	57.635	273910000	45	EGIDFPOO_01328Thermococcus_sp_09242019Phosphoglycolatephosphatase
NaN	20.7182	20.9607	20.2471	18.9638	18.9733	19.3178	19.6243	NaN	NaN	NaN	NaN	20.9331	NaN	19.9502	21.2689	2	12.9	28.768	15.101	17973000	18	EGIDFPOO_01330Thermococcus_sp_09242019NAD-dependentproteindeacetylase
27.2338	27.0051	27.0815	27.0284	27.6706	27.5225	27.6714	27.8947	28.9048	28.3986	28.0202	28.4747	28.2244	27.4428	27.1021	27.5368	20	53.7	46.972	194.11	3905700000	211	EGIDFPOO_01331Thermococcus_sp_09242019Serinehydroxymethyltransferase
24.9977	25.2698	25.4574	25.5828	26.8792	26.7662	25.3359	26.255	26.695	26.565	26.1103	26.8003	25.4532	25.4175	25.7161	25.4214	12	34.8	47.865	78.119	1159900000	61	EGIDFPOO_01332Thermococcus_sp_09242019PhenolicaciddecarboxylasesubunitC
26.2447	25.593	25.344	24.5492	22.1269	21.1933	24.0811	22.8785	22.6601	21.2861	22.7987	21.1388	24.1798	24.5403	23.776	24.358	15	26.6	64.61	68.93	328630000	67	EGIDFPOO_01336Thermococcus_sp_09242019Phenylalanine--tRNAligasebetasubunit
28.102	27.2775	27.697	26.2723	22.8231	23.1467	23.8857	23.1284	24.6801	23.2381	24.0193	22.1588	25.5916	25.107	25.1543	25.837	16	27.2	57.986	19.683	1007100000	52	EGIDFPOO_01337Thermococcus_sp_09242019Phenylalanine--tRNAligasealphasubunit
27.3482	27.3819	27.5334	28.1043	28.4435	29.2915	28.5197	28.6595	26.7486	28.4687	27.5399	27.3981	27.8153	27.8761	28.2854	27.8356	20	74	37.649	282.52	4754900000	226	EGIDFPOO_01338Thermococcus_sp_09242019L-threonine3-dehydrogenase
25.3858	22.4403	23.1518	23.0922	20.9901	NaN	NaN	21.2687	NaN	NaN	20.9881	NaN	22.5553	NaN	21.1728	NaN	2	12.8	8.6121	9.6753	87670000	11	EGIDFPOO_01339Thermococcus_sp_09242019hypotheticalprotein
23.0422	22.5931	22.4422	21.8543	NaN	23.0809	NaN	NaN	22.8835	21.3396	21.4711	23.1509	23.4041	22.954	22.8434	23.1875	5	23.4	28.166	29.527	99939000	16	EGIDFPOO_01340Thermococcus_sp_09242019Septumsite-determiningproteinMinD
25.9116	26.3259	26.0352	26.1732	26.5652	26.2837	25.7701	25.9506	26.1765	25.2268	25.4251	25.3574	26.1218	25.9186	25.6771	25.9106	12	24.8	43.729	91.937	1132000000	110	EGIDFPOO_01341Thermococcus_sp_09242019hypotheticalprotein
NaN	NaN	NaN	NaN	NaN	NaN	NaN	NaN	NaN	NaN	NaN	NaN	NaN	20.4545	NaN	NaN	1	5.2	24.494	1.6741	6753700	3	EGIDFPOO_01343Thermococcus_sp_09242019hypotheticalprotein
NaN	NaN	21.1725	22.7671	21.2313	21.2356	23.7294	23.0753	24.0251	23.47	23.1073	NaN	21.3553	21.1915	NaN	21.5415	2	5.5	44.02	10.98	86343000	21	EGIDFPOO_01346Thermococcus_sp_09242019hypotheticalprotein
28.2584	28.6079	28.2629	28.9361	29.19	29.3986	29.0311	29.0977	28.7594	29.2343	28.9711	29.2551	28.444	28.4195	28.605	28.656	22	56	44.383	323.31	8108400000	263	EGIDFPOO_01348Thermococcus_sp_09242019Aspartateaminotransferase
NaN	21.5003	21.2326	21.6073	NaN	NaN	NaN	NaN	NaN	NaN	21.0748	NaN	21.4227	NaN	21.3891	21.9567	3	29.3	15.655	11.961	28046000	6	EGIDFPOO_01349Thermococcus_sp_09242019hypotheticalprotein
NaN	NaN	NaN	NaN	NaN	NaN	NaN	NaN	NaN	NaN	NaN	NaN	NaN	NaN	NaN	22.7364	1	15.9	7.2134	1.1803	89195000	2	EGIDFPOO_01350Thermococcus_sp_09242019Putativenickel-responsiveregulator
23.6619	23.7294	23.6954	NaN	NaN	NaN	23.2831	21.8394	22.9785	21.5411	22.1654	NaN	25.7309	25.9708	26.87	25.4701	13	34.2	44.597	143.2	589510000	42	EGIDFPOO_01351Thermococcus_sp_09242019CelldivisionproteinFtsZ
NaN	NaN	NaN	NaN	NaN	NaN	NaN	NaN	NaN	NaN	NaN	NaN	NaN	NaN	NaN	NaN	1	7	22.431	7.1965	0	1	EGIDFPOO_01354Thermococcus_sp_09242019hypotheticalprotein
23.7973	22.6724	22.8271	22.5029	22.7779	22.3408	23.013	22.6165	24.4676	24.1612	23.7738	22.6348	21.6666	22.811	21.5816	21.4948	9	44	26.841	57.99	136140000	48	EGIDFPOO_01356Thermococcus_sp_09242019Phenylalanine--tRNAligasebetasubunit
23.9682	23.4442	23.3446	23.5057	NaN	NaN	23.2468	22.9053	NaN	NaN	NaN	NaN	23.5423	23.8685	23.2753	23.7057	6	17.5	40.669	11.018	123370000	18	EGIDFPOO_01357Thermococcus_sp_09242019hypotheticalprotein
25.3753	24.6597	25.4321	23.9977	22.7113	21.5498	23.0509	22.6687	21.4483	21.7361	21.1145	20.9861	27.2407	28.0468	27.2158	26.1908	9	46.6	13.331	107.4	995730000	42	EGIDFPOO_01361Thermococcus_sp_09242019hypotheticalprotein
NaN	NaN	NaN	NaN	NaN	NaN	NaN	NaN	NaN	NaN	NaN	NaN	NaN	NaN	NaN	19.709	1	17.9	9.1215	1.4086	5135300	2	EGIDFPOO_01362Thermococcus_sp_09242019hypotheticalprotein
NaN	21.17	NaN	NaN	NaN	NaN	NaN	NaN	NaN	21.7876	NaN	24.4979	NaN	20.892	22.5633	NaN	2	12.9	9.1217	3.6997	62881000	10	EGIDFPOO_01365Thermococcus_sp_09242019hypotheticalprotein
24.6815	25.9615	25.0721	25.9482	25.7763	25.3863	25.6286	25.5751	25.2436	25.5282	25.8701	24.1865	25.8386	26.0972	25.8427	25.7048	15	55.9	29.503	136.98	892040000	111	EGIDFPOO_01368Thermococcus_sp_09242019RibonucleasePH
27.6067	26.5319	26.8918	26.114	25.9384	25.1503	26.1276	26.018	26.5797	26.2773	26.2442	24.9111	25.9535	25.8331	26.2236	26.1894	11	50.2	27.363	53.584	1408200000	79	EGIDFPOO_01369Thermococcus_sp_09242019RibonucleasePH
23.4777	23.9321	23.5877	23.9243	23.4362	23.6792	23.6154	23.9238	23.1001	22.9851	23.4493	22.116	24.472	24.3884	24.9207	24.3518	13	58.6	27.865	90.107	294390000	68	EGIDFPOO_01370Thermococcus_sp_09242019hypotheticalprotein
24.478	23.9892	23.6311	24.133	23.6633	23.3639	23.7084	23.3111	23.7564	23.313	23.4997	22.5851	23.5314	23.7742	23.2038	23.3453	6	25.4	26.678	7.0883	205760000	8	EGIDFPOO_01371Thermococcus_sp_09242019hypotheticalprotein
26.9333	28.4009	28.1598	27.8618	28.2598	28.1385	27.5472	27.6961	27.567	28.2621	28.166	28.0707	27.2566	27.7648	27.9284	27.076	18	60.8	28.829	212.54	4334700000	168	EGIDFPOO_01372Thermococcus_sp_09242019hypotheticalprotein
NaN	NaN	NaN	NaN	NaN	NaN	NaN	NaN	NaN	NaN	NaN	18.8694	NaN	NaN	21.7329	NaN	4	31.5	14.124	38.193	17093000	10	EGIDFPOO_01380Thermococcus_sp_09242019hypotheticalprotein
NaN	NaN	NaN	NaN	22.8858	22.4849	22.8738	22.5284	23.3568	24.0951	23.2055	24.4782	23.626	22.4779	24.2497	22.5108	13	35.6	59.561	42.609	165550000	24	EGIDFPOO_01381Thermococcus_sp_09242019CTPsynthase
NaN	NaN	NaN	NaN	NaN	27.0769	NaN	NaN	NaN	NaN	NaN	26.9085	24.0026	23.4925	25.3907	22.7082	5	50	14.635	44.445	2558400000	23	EGIDFPOO_01383Thermococcus_sp_09242019hypotheticalprotein
NaN	NaN	NaN	NaN	NaN	NaN	NaN	NaN	NaN	NaN	NaN	NaN	NaN	NaN	NaN	22.9094	2	6	40.193	7.4492	69240000	8	EGIDFPOO_01385Thermococcus_sp_09242019GTPaseObg
NaN	22.0037	22.1532	21.8694	21.9428	22.0233	22.6356	22.2137	23.4661	23.3855	22.023	22.0541	21.9277	21.9896	21.063	21.818	5	19	36.963	8.8158	82435000	25	EGIDFPOO_01386Thermococcus_sp_09242019hypotheticalprotein
NaN	NaN	NaN	NaN	NaN	NaN	NaN	NaN	NaN	NaN	NaN	NaN	NaN	NaN	16.2464	NaN	1	5.6	40.78	5.312	241890	1	EGIDFPOO_01387Thermococcus_sp_09242019hypotheticalprotein
24.6269	24.5704	24.6975	24.9381	25.1862	25.6219	25.9038	26.0234	24.4089	25.9961	25.2802	26.0447	25.1011	24.5687	25.1539	25.0761	13	32.3	48.137	67.917	822330000	70	EGIDFPOO_01388Thermococcus_sp_09242019hypotheticalprotein
27.2446	27.3246	27.2695	27.296	28.2274	28.1099	27.9598	28.0615	28.8289	28.5817	28.1219	27.4495	27.6523	27.5283	27.5645	28.0099	29	61.6	51.285	159.62	4176900000	243	EGIDFPOO_01389Thermococcus_sp_09242019hypotheticalprotein
22.4574	22.5238	22.5503	22.1955	22.7918	23.0818	22.8773	23.4909	23.0258	24.1901	22.6057	23.9344	22.1864	22.7739	21.6174	22.5987	6	19.3	34.718	16.064	126120000	26	EGIDFPOO_01390Thermococcus_sp_09242019Ribokinase
NaN	21.8918	NaN	NaN	NaN	NaN	NaN	NaN	NaN	NaN	NaN	NaN	22.4143	22.5709	22.438	NaN	4	40.7	14.333	6.2395	54482000	9	EGIDFPOO_01394Thermococcus_sp_09242019hypotheticalprotein
NaN	NaN	NaN	NaN	NaN	NaN	NaN	NaN	NaN	NaN	NaN	22.4024	22.7737	22.7423	24.6471	23.3584	11	44.2	31.733	61.615	129050000	23	EGIDFPOO_01398Thermococcus_sp_09242019Iron-sulfurclustercarrierprotein
29.1902	28.0813	28.79	28.5267	29.4649	29.1875	29.0603	29.1877	29.59	29.7664	29.5888	28.3474	28.1058	28.0505	28.5757	28.1793	15	60.6	34.799	100.94	8313200000	163	EGIDFPOO_01399Thermococcus_sp_09242019PyruvatesynthasesubunitPorB
28.6012	28.5957	28.4622	28.6398	29.1638	29.359	28.6861	28.9959	28.4596	28.8132	28.8768	28.6567	28.6206	28.695	28.9713	28.6035	26	56.1	43.606	323.31	7543800000	300	EGIDFPOO_01400Thermococcus_sp_09242019PyruvatesynthasesubunitPorA
25.8379	25.8151	25.5202	25.3667	24.879	24.8287	25.4905	25.1337	25.6244	25.0016	25.4608	22.8626	24.504	26.1777	27.0124	25.8059	2	26.7	12.054	7.9631	1086300000	22	EGIDFPOO_01401Thermococcus_sp_09242019ElectrontransportcomplexsubunitRsxB
26.1759	26.8496	27.3813	27.4474	28.0653	27.7019	27.5375	27.8804	27.1284	28.0253	27.3993	26.6196	26.7277	26.0405	26.4908	26.8833	14	38.1	35.65	182.34	2761700000	156	EGIDFPOO_01402Thermococcus_sp_09242019PyruvatesynthasesubunitPorB
28.2223	28.4731	27.841	28.649	29.0968	29.2898	28.3762	28.5841	27.7884	27.6803	28.4841	28.4402	29.0256	29.0377	29.0497	28.9162	22	57.8	44.219	217.61	7676700000	178	EGIDFPOO_01403Thermococcus_sp_09242019PyruvatesynthasesubunitPorA
27.321	26.8548	26.5722	26.6736	27.2084	27.0531	26.5613	27.0833	27.6221	25.4451	26.4048	26.4837	28.0861	27.5126	27.972	27.5885	7	70.5	11.944	90.192	2775400000	63	EGIDFPOO_01404Thermococcus_sp_09242019PyruvatesynthasesubunitPorD
27.611	28.3936	28.0189	28.5721	29.4416	29.7418	28.61	29.3906	28.4596	29.3334	28.7335	29.6764	29.4207	29.663	30.455	29.3412	15	70.8	19.881	323.31	11133000000	267	EGIDFPOO_01405Thermococcus_sp_09242019NADH-dependentphenylglyoxylatedehydrogenasesubunitgamma
NaN	NaN	NaN	NaN	NaN	NaN	NaN	NaN	NaN	NaN	NaN	NaN	NaN	NaN	NaN	21.7559	1	11.9	11.472	18.504	73274000	13	EGIDFPOO_01415Thermococcus_sp_09242019hypotheticalprotein
23.8289	22.1654	23.2318	21.8845	NaN	NaN	21.6886	20.7537	23.0291	21.8714	NaN	NaN	22.7112	22.4397	23.1044	22.5553	10	15.7	94.057	81.553	93082000	32	EGIDFPOO_01416Thermococcus_sp_09242019ATP-dependentzincmetalloproteaseFtsH
23.2279	23.5445	23.9463	23.2734	24.5792	25.7937	23.134	24.383	23.2166	23.6504	24.5123	26.395	25.2804	24.7562	24.0796	24.3812	11	42.2	42.808	122.48	425540000	52	EGIDFPOO_01419Thermococcus_sp_09242019Molybdopterinmolybdenumtransferase
25.6515	25.0771	25.2273	24.8104	24.8834	24.8972	24.6067	24.5042	NaN	24.1285	24.5468	25.0058	24.3279	23.9614	24.2448	25.0596	11	28.6	52.983	64.761	452450000	27	EGIDFPOO_01420Thermococcus_sp_09242019Serine--tRNAligase
27.1478	27.6155	27.301	27.7007	25.3034	25.7675	26.6061	26.4468	26.4949	26.9087	26.9926	24.4416	26.3095	26.6675	26.9174	26.7455	13	48	25.724	28.012	2047100000	87	EGIDFPOO_01421Thermococcus_sp_09242019hypotheticalprotein
29.4247	28.6541	28.7307	29.0425	29.6672	29.4598	29.0704	29.41	28.2015	29.1471	28.4477	28.536	28.3093	28.4945	28.2541	28.3777	13	68.4	14.887	323.31	8063500000	86	EGIDFPOO_01424Thermococcus_sp_09242019hypotheticalprotein
26.6102	25.5541	26.0851	24.9905	22.4795	22.1207	25.139	23.8078	23.6582	NaN	23.6509	NaN	25.586	25.8983	25.7329	26.1986	12	47	34.859	226.33	755130000	79	EGIDFPOO_01425Thermococcus_sp_09242019putativeGTPase
26.9189	27.6775	27.0644	27.1965	27.9985	28.1907	27.7273	27.8951	26.6999	26.8381	27.2332	27.1411	27.2908	27.3809	27.1472	27.6245	6	52.1	15.784	37.504	2980500000	64	EGIDFPOO_01426Thermococcus_sp_09242019Methylmalonyl-CoAmutase
21.1485	22.3817	22.1528	21.6963	21.4732	21.4317	22.0442	21.9595	21.81	21.9205	21.7629	21.2434	22.697	23.2042	22.3707	22.5124	6	12.5	73.171	41.096	75784000	22	EGIDFPOO_01431Thermococcus_sp_09242019hypotheticalprotein
22.7726	22.9596	22.9201	22.4513	22.0366	21.4217	23.2411	23.0281	NaN	21.9606	22.3069	21.7843	22.0687	22.5962	22.9151	22.1462	15	12.6	164.1	73.966	100200000	32	EGIDFPOO_01432Thermococcus_sp_09242019hypotheticalprotein
NaN	NaN	NaN	NaN	NaN	NaN	NaN	NaN	NaN	NaN	NaN	NaN	NaN	NaN	17.9286	NaN	1	9.1	20.792	1.3189	776210	1	EGIDFPOO_01434Thermococcus_sp_09242019SeptumformationproteinMaf
24.6126	24.3829	24.9782	24.1108	22.3026	22.2669	23.4427	23.4055	23.2984	22.8529	22.5464	21.4796	23.3974	24.8552	23.7029	24.0361	13	28.5	70.4	122.62	225420000	75	EGIDFPOO_01435Thermococcus_sp_09242019hypotheticalprotein
23.2926	25.2806	24.1135	24.4003	24.3028	25.0697	23.2618	24.649	NaN	22.782	23.4907	24.6914	25.5048	25.2208	25.856	25.0994	9	36.5	26.287	54.806	513010000	64	EGIDFPOO_01436Thermococcus_sp_09242019Septumsite-determiningproteinMinD
22.7784	23.3893	22.7864	22.9328	24.2461	23.8012	24.7836	23.4752	23.875	23.0831	23.2644	23.1174	22.0363	21.8849	21.0063	22.0906	5	10.8	54.137	7.8177	159950000	32	EGIDFPOO_01438Thermococcus_sp_09242019AsparaginesynthetaseB[glutamine-hydrolyzing]
NaN	NaN	NaN	NaN	NaN	NaN	NaN	21.3245	NaN	NaN	NaN	NaN	NaN	21.5122	21.0161	NaN	2	6.2	43.275	1.3662	47679000	3	EGIDFPOO_01439Thermococcus_sp_09242019hypotheticalprotein
NaN	NaN	NaN	NaN	NaN	NaN	NaN	NaN	NaN	NaN	NaN	NaN	NaN	NaN	NaN	17.8802	1	4	39.389	3.629	1154600	0	EGIDFPOO_01440Thermococcus_sp_09242019N-acetyl-alpha-D-glucosaminylL-malatesynthase
24.1419	23.7926	23.9577	23.0213	22.1231	NaN	NaN	NaN	NaN	NaN	NaN	NaN	23.0527	23.2529	23.1675	23.4179	6	25.9	37.571	47.102	133880000	18	EGIDFPOO_01441Thermococcus_sp_09242019Threonylcarbamoyl-AMPsynthase
NaN	NaN	NaN	NaN	NaN	NaN	NaN	NaN	NaN	NaN	NaN	NaN	19.4951	NaN	20.6711	NaN	3	11.7	45.594	27.085	9270000	4	EGIDFPOO_01442Thermococcus_sp_09242019hypotheticalprotein
27.4966	27.2658	27.5737	27.0605	26.6264	25.7997	27.2504	26.5535	28.0635	26.8597	26.877	25.7223	27.6557	27.3684	27.2918	27.939	11	43.2	15.739	152.09	2602300000	111	EGIDFPOO_01443Thermococcus_sp_09242019hypotheticalprotein
NaN	22.368	22.2483	21.977	22.137	21.678	21.753	NaN	NaN	21.5839	21.9242	21.6052	21.7768	21.5703	21.7075	22.7854	6	29.1	30.081	28.722	65728000	10	EGIDFPOO_01446Thermococcus_sp_09242019S-methyl-5-thioinosinephosphorylase
NaN	21.516	NaN	21.5154	21.3138	21.5905	22.0952	21.6579	23.5803	22.0581	22.5379	22.889	22.3753	22.2337	22.1723	22.0297	6	22.7	39.752	36.084	76832000	21	EGIDFPOO_01447Thermococcus_sp_09242019hypotheticalprotein
24.062	23.2188	23.3494	22.3867	20.041	19.9122	21.4676	20.5162	21.2897	NaN	21.3087	20.7321	23.4148	23.8145	24.2618	23.6946	14	37.9	50.156	107.4	147210000	42	EGIDFPOO_01452Thermococcus_sp_09242019Signalrecognitionparticleprotein
27.119	25.8906	26.7179	25.8437	25.3235	23.8279	26.9553	25.7565	26.2387	25.1873	25.7877	24.3342	25.621	25.3622	25.0671	25.8268	8	36.3	26.718	65.802	985670000	36	EGIDFPOO_01455Thermococcus_sp_09242019Xanthinephosphoribosyltransferase
NaN	NaN	NaN	NaN	NaN	NaN	NaN	NaN	NaN	NaN	NaN	NaN	NaN	NaN	15.6452	NaN	1	26.3	13.196	5.5331	159450	1	EGIDFPOO_01456Thermococcus_sp_09242019hypotheticalprotein
25.8633	25.9823	25.928	26.0014	25.7855	25.6037	26.1475	25.7318	25.1961	NaN	25.8269	NaN	24.6907	25.0162	24.4219	25.301	5	33.3	16.84	28.109	729430000	36	EGIDFPOO_01457Thermococcus_sp_09242019DNA-bindingtranscriptionalactivatorDecR
NaN	NaN	NaN	NaN	NaN	NaN	NaN	NaN	NaN	NaN	NaN	NaN	NaN	NaN	NaN	18.3396	1	22.5	11.699	3.0893	3374400	5	EGIDFPOO_01460Thermococcus_sp_09242019hypotheticalprotein
27.2114	27.6243	27.862	27.6783	28.24	28.2337	28.1532	28.398	28.1816	28.9968	28.5387	29.606	27.2408	26.9142	27.2206	27.4258	23	50.1	44.874	214.19	4933600000	281	EGIDFPOO_01461Thermococcus_sp_09242019putativeaspartateaminotransferase
22.9466	23.2953	23.3721	22.5462	20.8513	20.8546	21.7987	22.0562	NaN	22.3968	21.3169	21.5691	23.7534	24.1187	23.8799	23.2607	9	31.7	41.248	13.952	131500000	27	EGIDFPOO_01462Thermococcus_sp_09242019HydrogenasematurationfactorHypD
NaN	NaN	NaN	NaN	NaN	NaN	NaN	NaN	NaN	NaN	NaN	NaN	NaN	NaN	NaN	17.8168	1	16.2	8.3067	1.6621	4361200	1	EGIDFPOO_01463Thermococcus_sp_09242019hypotheticalprotein
22.0099	22.2817	22.1185	NaN	22.6632	23.1884	23.1571	22.9016	20.976	NaN	NaN	21.6639	21.8466	22.3793	22.005	22.126	4	16.2	32.693	11.423	81142000	22	EGIDFPOO_01464Thermococcus_sp_092420194-hydroxy-tetrahydrodipicolinatesynthase
NaN	NaN	NaN	NaN	NaN	NaN	NaN	NaN	NaN	NaN	NaN	NaN	NaN	NaN	18.7443	NaN	2	11.1	28.365	1.8124	1525400	2	EGIDFPOO_01469Thermococcus_sp_09242019ABCtransporterATP-bindingproteinNatA
NaN	NaN	NaN	NaN	NaN	NaN	NaN	NaN	NaN	NaN	NaN	NaN	NaN	NaN	16.5048	NaN	3	9.2	57.841	1.8913	4059100	7	EGIDFPOO_01470Thermococcus_sp_09242019hypotheticalprotein
NaN	22.5233	23.0288	NaN	NaN	NaN	NaN	NaN	NaN	21.6305	NaN	NaN	NaN	NaN	21.5609	22.0983	3	29.5	10.892	3.5607	43496000	15	EGIDFPOO_01471Thermococcus_sp_09242019hypotheticalprotein
23.2357	23.54	23.1574	23.324	23.3882	23.0167	22.2727	23.2902	22.2632	22.131	22.0756	21.6015	23.6603	23.288	23.8518	23.8125	9	30.9	39.685	110.92	195560000	38	EGIDFPOO_01477Thermococcus_sp_09242019N-acetyl-lysinedeacetylase
NaN	NaN	NaN	NaN	NaN	NaN	NaN	NaN	NaN	NaN	NaN	NaN	18.7869	NaN	17.683	18.6574	3	7.1	34.872	31.997	2031700	7	EGIDFPOO_01478Thermococcus_sp_09242019hypotheticalprotein
23.0428	24.3576	24.2191	24.2028	24.851	24.6504	24.3478	24.7636	24.1206	24.4412	24.4016	24.8638	23.6127	24.8187	24.8916	24.6161	11	42.4	42.055	153.22	422220000	61	EGIDFPOO_01480Thermococcus_sp_09242019Aldehyde-alcoholdehydrogenase
27.4713	28.0225	27.9223	28.1672	28.577	28.5799	28.3194	28.5644	28.002	28.4512	28.7035	28.7339	28.0742	28.6297	27.8301	28.0252	28	76.3	39.704	170.03	5436700000	256	EGIDFPOO_01481Thermococcus_sp_09242019Methylthioribose-1-phosphateisomerase
25.0152	23.5156	23.8312	24.2032	24.275	24.2647	25.684	24.8871	25.2794	25.1986	25.0633	23.7237	23.3648	23.8074	23.6871	23.8481	18	28.2	77.415	95.983	371250000	83	EGIDFPOO_01485Thermococcus_sp_09242019hypotheticalprotein
NaN	NaN	NaN	NaN	NaN	NaN	NaN	NaN	NaN	NaN	NaN	NaN	NaN	NaN	NaN	19.2061	1	3.9	38.215	7.0804	2706000	5	EGIDFPOO_01487Thermococcus_sp_09242019hypotheticalprotein
27.5433	27.0926	27.4179	27.4967	27.7601	27.4477	27.7127	27.6521	27.9607	27.5619	27.454	24.7923	26.7571	27.0346	26.4845	27.1384	10	40.9	20.029	48.233	2632800000	76	EGIDFPOO_01491Thermococcus_sp_09242019hypotheticalprotein
26.3373	26.0334	25.8645	25.9679	26.2538	26.2044	25.7311	25.893	25.558	25.7261	25.2794	23.0555	26.0961	25.8908	25.4467	25.0968	7	27.4	31.13	30.415	989720000	46	EGIDFPOO_01492Thermococcus_sp_09242019hypotheticalprotein
26.1328	27.6327	27.1841	27.5694	27.6093	27.7264	26.7278	27.4666	26.2975	26.8259	26.648	25.3159	27.2351	26.9969	27.1899	27.5928	14	43.6	42.428	126.8	2528000000	129	EGIDFPOO_01493Thermococcus_sp_092420192-oxoglutarateoxidoreductasesubunitKorA
25.8477	24.7166	25.1026	24.9404	25.8184	25.8827	25.1098	25.5198	24.6716	23.621	24.5424	23.9568	24.6281	24.7902	24.9084	24.7445	6	32.4	19.865	53.131	549660000	32	EGIDFPOO_01494Thermococcus_sp_09242019hypotheticalprotein
26.0915	26.7121	26.7438	26.9239	26.8297	27.0709	26.5918	27.1583	26.2157	25.7444	25.9096	24.0935	25.1393	25.4111	26.2745	25.6442	7	27.9	31.322	66.314	1481200000	58	EGIDFPOO_01495Thermococcus_sp_09242019hypotheticalprotein
24.8066	26.1976	26.1497	26.2878	26.7693	26.8548	26.7036	26.7054	25.9097	25.8977	25.7112	23.984	25.0364	25.933	26.2166	26.0668	17	47.7	45.129	95.282	1215800000	102	EGIDFPOO_01496Thermococcus_sp_092420192-oxoglutarateoxidoreductasesubunitKorA
NaN	23.7095	23.7537	23.9044	23.6375	23.6766	24.2763	23.6393	NaN	22.6225	23.16	21.7057	22.2002	22.5823	22.7605	22.5449	5	57.6	9.5041	20.224	159840000	29	EGIDFPOO_01497Thermococcus_sp_09242019NAD(P)H-quinoneoxidoreductasesubunitI,chloroplastic
22.9899	22.4403	22.1365	22.1477	22.5437	22.2152	21.9254	22.0713	22.2257	21.8229	22.6012	22.088	23.0773	22.9119	23.1478	23.1647	7	21.4	36.935	22.507	108510000	30	EGIDFPOO_01498Thermococcus_sp_09242019hypotheticalprotein
28.9263	27.8912	28.3925	27.7909	26.2035	25.7229	27.456	26.9203	27.0532	25.9255	26.7873	24.0677	28.1158	28.267	27.3301	28.0893	24	70.8	37.347	212.76	3318000000	193	EGIDFPOO_01503Thermococcus_sp_09242019Inosine-5-monophosphatedehydrogenase
NaN	NaN	NaN	NaN	NaN	NaN	NaN	NaN	22.9869	20.784	20.747	NaN	21.0547	21.3055	NaN	NaN	4	14.9	37.002	3.9065	30355000	9	EGIDFPOO_01504Thermococcus_sp_09242019Homoserinedehydrogenase
NaN	NaN	NaN	NaN	NaN	NaN	NaN	NaN	NaN	NaN	NaN	NaN	22.1852	21.8012	21.5854	21.767	6	41.8	22.882	12.959	29206000	9	EGIDFPOO_01506Thermococcus_sp_09242019hypotheticalprotein
26.9583	26.9857	26.9677	26.0117	NaN	24.8986	NaN	25.557	NaN	NaN	NaN	24.2998	26.294	25.9214	27.0228	26.6665	8	64.3	14.437	64.138	1245700000	33	EGIDFPOO_01507Thermococcus_sp_09242019hypotheticalprotein
30.4454	30.2966	29.8681	30.2814	30.7173	30.6817	30.7689	30.9168	30.0041	30.601	30.7433	30.792	31.0772	31.7547	30.2879	31.0573	10	73.1	7.3906	194.35	27468000000	583	EGIDFPOO_01508Thermococcus_sp_09242019hypotheticalprotein
24.5879	25.7423	25.5877	24.8996	21.7019	22.6225	22.8863	23.6187	24.3907	23.1569	23.4051	23.3878	26.501	26.1833	27.2514	26.3031	22	46.7	49.126	203.09	930620000	127	EGIDFPOO_01512Thermococcus_sp_09242019HollidayjunctionATP-dependentDNAhelicaseRuvB
NaN	NaN	NaN	NaN	NaN	NaN	NaN	NaN	NaN	NaN	NaN	NaN	NaN	NaN	20.9376	NaN	2	4.5	48.493	1.5077	10036000	3	EGIDFPOO_01513Thermococcus_sp_09242019hypotheticalprotein
NaN	NaN	NaN	NaN	NaN	NaN	NaN	NaN	NaN	NaN	NaN	NaN	NaN	NaN	17.1636	NaN	2	6	75.361	10.455	512310	1	EGIDFPOO_01514Thermococcus_sp_09242019hypotheticalprotein
24.8842	22.192	23.4367	21.723	NaN	NaN	22.1979	23.1986	22.9284	NaN	NaN	22.307	22.658	23.4601	21.9669	22.6138	8	4.9	162.63	21.415	101760000	15	EGIDFPOO_01515Thermococcus_sp_09242019hypotheticalprotein
25.3299	24.8127	24.4527	24.544	25.1129	24.9019	24.8454	24.7585	25.1906	25.4923	24.7505	25.7549	24.2037	24.4854	24.9003	24.4879	7	41.5	26.074	49.782	540700000	53	EGIDFPOO_01518Thermococcus_sp_09242019Phosphoglycolatephosphatase
27.5223	27.0403	27.464	27.4729	27.7786	27.9058	27.6842	27.6651	26.885	27.3062	27.0997	29.1518	27.4936	27.0675	28.4066	27.105	17	61.9	35.107	247.62	3825300000	132	EGIDFPOO_01519Thermococcus_sp_09242019Ornithinecarbamoyltransferase
NaN	21.5952	NaN	NaN	NaN	20.4661	NaN	NaN	NaN	NaN	NaN	NaN	21.2296	20.927	22.2238	20.7138	4	17.6	28.793	29.847	29444000	10	EGIDFPOO_01520Thermococcus_sp_09242019ThymidylatesynthaseThyX
NaN	NaN	NaN	NaN	NaN	NaN	NaN	NaN	NaN	NaN	NaN	NaN	NaN	NaN	NaN	22.619	1	2	59.646	2.1882	50093000	13	EGIDFPOO_01521Thermococcus_sp_09242019hypotheticalprotein
22.4107	22.4014	22.1848	21.006	20.3883	NaN	NaN	NaN	NaN	NaN	NaN	NaN	22.8165	22.6371	22.9034	23.4836	7	53.3	19.641	27.026	72062000	17	EGIDFPOO_01522Thermococcus_sp_09242019AP-4-Aphosphorylase
22.9994	23.2908	22.5363	22.2449	24.3169	25.0112	22.6455	22.8521	21.9046	24.2143	22.2491	23.5785	25.3694	25.926	24.865	25.2879	12	38	45.144	142.95	354820000	40	EGIDFPOO_01523Thermococcus_sp_09242019hypotheticalprotein
21.6642	21.3794	22.0728	22.3582	23.0007	22.0586	21.8773	21.706	24.8586	25.6589	24.5916	22.2257	NaN	NaN	NaN	NaN	3	15	24.356	2.4126	114420000	10	EGIDFPOO_01529Thermococcus_sp_09242019hypotheticalprotein
NaN	NaN	NaN	NaN	NaN	NaN	NaN	NaN	NaN	NaN	NaN	NaN	17.937	NaN	NaN	NaN	1	3.8	33.231	1.2491	265320	1	EGIDFPOO_01532Thermococcus_sp_09242019VitaminB12importATP-bindingproteinBtuD
26.3507	26.2541	26.4501	25.2245	24.657	24.3346	25.3221	24.3872	22.3881	21.4326	21.3754	20.7458	26.7229	26.3701	26.8048	26.3326	23	51.7	53.036	91.99	956180000	113	EGIDFPOO_01533Thermococcus_sp_09242019CoenzymePQQsynthesisproteinE
20.2306	21.6339	22.5335	22.9156	21.0377	20.5562	21.2299	21.8927	22.5747	21.4432	21.7691	22.1862	24.4056	22.3939	24.4994	24.1276	11	28.4	54.063	44.129	134550000	23	EGIDFPOO_01536Thermococcus_sp_09242019Cobyricacidsynthase
26.7085	25.1777	24.3601	25.7365	23.8392	23.8665	25.9129	25.3174	26.0158	25.5465	26.1832	26.6854	23.7236	25.0762	24.7094	25.0807	8	28.5	36.75	44.054	811860000	47	EGIDFPOO_01537Thermococcus_sp_09242019VitaminB12-bindingprotein
26.1762	27.0008	26.8129	27.124	27.179	26.8721	26.9259	26.8272	26.5992	27.7473	27.3611	27.0303	27.4982	27.4101	27.4765	26.895	15	57.6	35.998	132.84	2557900000	95	EGIDFPOO_01538Thermococcus_sp_09242019hypotheticalprotein
NaN	23.3761	22.3804	22.95	23.8519	24.7164	22.6072	23.9979	NaN	22.2284	22.5633	25.7652	24.7232	24.1438	24.72	22.5275	6	30	20.77	19.638	300860000	26	EGIDFPOO_01540Thermococcus_sp_09242019hypotheticalprotein
28.0581	28.0701	28.1245	28.4429	29.8049	30.1991	28.6177	28.9801	28.9888	29.77	29.2697	30.5197	29.5124	29.3042	29.4177	29.2217	27	63	42.915	253.68	11377000000	269	EGIDFPOO_01541Thermococcus_sp_09242019Serine-pyruvateaminotransferase
24.6917	25.0067	24.6059	24.3659	24.3382	24.5472	25.1261	25.2406	22.7404	21.342	22.7783	20.2288	24.4271	24.6691	24.2815	24.5613	7	40.1	22.961	34.45	352350000	40	EGIDFPOO_01542Thermococcus_sp_09242019hypotheticalprotein
28.8605	28.969	28.7743	28.7176	28.5943	28.3876	28.4285	28.3045	29.0018	27.4085	28.2985	26.7698	30.0213	29.8626	29.8439	29.5182	33	67.8	47.419	323.31	10171000000	397	EGIDFPOO_01543Thermococcus_sp_09242019ElongationfactorTu-B
27.0086	27.3687	27.6347	27.5057	27.511	27.8229	27.3334	27.1744	27.8837	28.1255	27.7912	28.5246	27.3214	26.4415	26.6444	26.4462	6	52.9	11.668	39.497	3358700000	70	EGIDFPOO_01544Thermococcus_sp_0924201930SribosomalproteinS10
NaN	NaN	NaN	NaN	NaN	NaN	NaN	NaN	NaN	NaN	NaN	21.7866	NaN	NaN	22.1657	NaN	2	10.7	32.523	46.288	63995000	15	EGIDFPOO_01549Thermococcus_sp_092420193-methyl-2-oxobutanoatehydroxymethyltransferase
22.1965	NaN	22.1635	NaN	NaN	NaN	NaN	NaN	NaN	NaN	NaN	NaN	NaN	20.7221	NaN	NaN	2	6.2	34.907	2.4961	15822000	10	EGIDFPOO_01551Thermococcus_sp_09242019RibosomalRNAsmallsubunitmethyltransferaseF
26.435	25.7229	25.9265	25.3235	24.0804	22.5257	23.9799	24.5377	23.3791	NaN	21.464	21.9654	25.6372	25.5054	25.8219	26.0604	24	27.1	108.12	92.927	669190000	83	EGIDFPOO_01553Thermococcus_sp_09242019hypotheticalprotein
25.548	24.7295	24.1697	24.5014	23.7445	23.3585	24.9196	23.85	24.0018	23.1326	22.9269	23.0903	24.4082	24.3002	25.1715	24.5267	8	25.1	34.893	16.292	332830000	34	EGIDFPOO_01556Thermococcus_sp_09242019Daunorubicin/doxorubicinresistanceATP-bindingproteinDrrA
22.7228	23.1858	22.6087	23.903	22.621	25.1837	22.0229	23.7758	NaN	NaN	22.9111	23.2131	23.8221	NaN	25.2846	23.4225	4	53.2	11.687	64.514	272680000	23	EGIDFPOO_01558Thermococcus_sp_09242019hypotheticalprotein
25.0318	24.7984	24.8292	24.3642	24.9682	24.8498	25.6273	25.0925	NaN	NaN	NaN	NaN	22.93	23.4344	23.7598	24.1057	3	20.9	16.936	3.9512	419830000	23	EGIDFPOO_01559Thermococcus_sp_09242019Cyclicpyranopterinmonophosphatesynthase2
NaN	NaN	NaN	NaN	NaN	NaN	NaN	NaN	NaN	NaN	NaN	NaN	NaN	NaN	16.3575	NaN	1	2.8	65.178	1.9349	261240	1	EGIDFPOO_01560Thermococcus_sp_09242019EndonucleaseMutS2
NaN	NaN	NaN	NaN	NaN	NaN	NaN	NaN	NaN	NaN	NaN	NaN	NaN	NaN	19.4484	NaN	2	7.7	26.444	2.0186	2534800	4	EGIDFPOO_01561Thermococcus_sp_092420193-deoxy-D-manno-octulosonicacidkinase
27.3295	27.8708	27.5185	27.6205	27.6226	28.928	27.3351	27.7305	28.0283	28.0217	27.727	28.3232	29.3575	29.1282	29.9278	28.6718	31	64.8	59.03	323.31	6636800000	356	EGIDFPOO_01566Thermococcus_sp_0924201960kDachaperonin
NaN	NaN	NaN	NaN	NaN	NaN	NaN	NaN	NaN	NaN	NaN	NaN	NaN	NaN	NaN	19.0005	1	8.1	16.156	19.441	8051600	3	EGIDFPOO_01568Thermococcus_sp_092420192-oxoglutaratecarboxylaselargesubunit
NaN	NaN	NaN	NaN	NaN	NaN	NaN	NaN	NaN	NaN	NaN	22.3885	NaN	NaN	NaN	NaN	2	16.8	14.27	2.1799	28978000	6	EGIDFPOO_01569Thermococcus_sp_09242019hypotheticalprotein
25.4546	25.8992	25.7179	26.2744	26.1936	26.5096	26.3405	26.5551	26.7155	27.1574	26.5119	27.6435	25.9175	25.6649	25.7357	25.583	21	52.7	57.084	113.81	1416500000	116	EGIDFPOO_01570Thermococcus_sp_09242019Methylmalonyl-CoAcarboxyltransferase12Ssubunit
26.1747	24.5048	25.0316	23.3803	NaN	NaN	22.4026	21.6114	NaN	NaN	NaN	NaN	24.2346	24.6375	23.5013	24.8574	4	19.3	16.281	4.9028	249300000	23	EGIDFPOO_01571Thermococcus_sp_09242019hypotheticalprotein
22.4421	22.6922	23.0245	NaN	NaN	NaN	NaN	NaN	21.6637	NaN	NaN	NaN	NaN	NaN	21.0729	NaN	5	6	149.79	45.768	30600000	11	EGIDFPOO_01572Thermococcus_sp_09242019hypotheticalprotein
NaN	23.1237	22.1509	21.8256	21.4134	20.9747	21.3088	21.9839	NaN	NaN	21.9497	21.4376	22.4072	22.7154	22.174	23.1246	5	37.2	19.426	41.302	76530000	17	EGIDFPOO_01573Thermococcus_sp_09242019hypotheticalprotein
NaN	NaN	NaN	NaN	NaN	20.9118	NaN	NaN	NaN	NaN	NaN	20.9405	22.0108	20.9753	21.0409	20.8503	4	24.1	18.913	17.982	20146000	8	EGIDFPOO_01574Thermococcus_sp_09242019hypotheticalprotein
23.6415	22.8626	23.595	23.0546	23.0825	23.1516	23.6378	23.2044	NaN	NaN	23.3882	23.409	23.1567	22.4829	22.6017	NaN	6	18	38.281	8.8628	154050000	27	EGIDFPOO_01576Thermococcus_sp_09242019RNA3-terminalphosphatecyclase
23.8807	23.7603	23.3713	23.3619	NaN	22.5976	23.6194	22.7477	23.5553	23.5001	22.6065	22.7648	22.7594	23.4247	23.4839	22.6725	9	35.6	31.798	26.127	189290000	14	EGIDFPOO_01577Thermococcus_sp_09242019hypotheticalprotein
NaN	23.6436	22.8323	23.0246	22.5572	22.9921	22.7359	23.3034	22.8134	23.7074	23.8525	22.3916	23.0042	24.5179	23.4076	24.2109	7	31.4	25.194	12.107	172460000	36	EGIDFPOO_01579Thermococcus_sp_09242019hypotheticalprotein
22.0835	21.8622	21.3674	22.2688	21.6536	22.7855	22.1031	22.3011	22.4028	22.5278	22.9416	23.1167	23.3892	22.8889	23.8307	22.6068	7	33.2	25.152	54.365	134900000	32	EGIDFPOO_01580Thermococcus_sp_09242019hypotheticalprotein
NaN	21.6462	22.0298	21.3827	24.3638	24.1774	23.7872	23.9055	NaN	NaN	22.8184	NaN	21.5377	21.668	20.6127	20.82	8	18	46.918	26.516	115870000	25	EGIDFPOO_01581Thermococcus_sp_09242019NAD-reducinghydrogenaseHoxSsubunitbeta
NaN	21.4398	NaN	20.2876	23.9781	24.2114	21.6374	23.3324	NaN	NaN	21.1891	NaN	20.0316	20.1774	20.5319	NaN	5	20.7	27.512	14.383	71197000	12	EGIDFPOO_01582Thermococcus_sp_09242019hypotheticalprotein
NaN	NaN	NaN	NaN	NaN	NaN	NaN	NaN	NaN	NaN	18.6073	NaN	NaN	NaN	NaN	NaN	1	2.8	32.983	1.1864	4121900	2	EGIDFPOO_01583Thermococcus_sp_09242019AnaerobicsulfitereductasesubunitB
NaN	19.0126	NaN	NaN	21.2757	21.2186	19.8896	21.2125	NaN	NaN	NaN	NaN	NaN	NaN	NaN	NaN	2	9.8	39.522	9.4518	11840000	6	EGIDFPOO_01584Thermococcus_sp_09242019AnaerobicsulfitereductasesubunitA
NaN	NaN	20.3691	20.559	22.3619	21.9406	20.5972	21.013	NaN	21.5558	21.9427	20.7199	20.1688	20.0398	19.8018	20.4288	3	12.9	31.192	8.2003	35596000	10	EGIDFPOO_01585Thermococcus_sp_09242019DihydroorotatedehydrogenaseB(NAD(+)),electrontransfersubunit
21.7312	20.9345	21.2553	21.6279	23.1765	22.4404	22.4546	22.7637	22.8766	23.05	23.6385	21.772	21.3488	20.7153	20.4254	20.763	7	14.8	51.752	27.348	74060000	34	EGIDFPOO_01586Thermococcus_sp_09242019Glutamatesynthase[NADPH]smallchain
28.2756	28.2706	28.742	28.5242	25.4583	24.84	25.0929	25.1444	25.4593	26.6929	25.9794	25.5277	26.8018	27.3816	27.2114	28.0361	18	63.5	34.606	259.13	2701200000	138	EGIDFPOO_01588Thermococcus_sp_09242019Asparagine--tRNAligase
28.6036	28.5235	28.6784	28.319	28.2183	27.9973	28.421	28.1249	27.966	27.0168	28.1171	28.2316	28.5345	28.172	29.8229	28.3405	45	69.1	82.097	313.76	6999600000	295	EGIDFPOO_01589Thermococcus_sp_09242019ElongationfactorG
NaN	NaN	NaN	NaN	23.4721	NaN	NaN	NaN	NaN	NaN	NaN	NaN	NaN	NaN	NaN	NaN	2	6.8	31.755	2.1784	256060000	10	EGIDFPOO_01590Thermococcus_sp_09242019(2Z,6E)-farnesyldiphosphatesynthase
25.238	25.4324	25.7575	25.9566	26.6122	26.2911	26.1357	26.4089	26.5813	26.7908	26.5591	28.2714	27.4614	27.3829	26.527	27.271	17	57.4	37.898	159.96	1999800000	133	EGIDFPOO_01594Thermococcus_sp_09242019PutativeaminopeptidaseYsdC
NaN	NaN	NaN	NaN	NaN	NaN	NaN	NaN	NaN	NaN	NaN	NaN	22.8778	21.4462	24.0198	22.1393	6	23	33.07	50.606	69582000	7	EGIDFPOO_01599Thermococcus_sp_09242019Methionineaminopeptidase
27.3356	27.2405	27.0058	26.1429	25.7288	24.9117	26.322	25.8079	26.0675	25.3632	25.6194	25.0947	27.0695	27.5458	27.0396	27.4021	17	52.4	35.843	172.07	1740600000	120	EGIDFPOO_01602Thermococcus_sp_09242019CarbamoyldehydrataseHypE
26.4996	26.696	26.4708	26.0568	25.7482	25.0285	25.5346	25.7884	24.0632	23.9165	23.5658	23.6096	26.1007	26.2791	26.2927	26.5749	23	29.1	92.494	45.031	1074200000	93	EGIDFPOO_01603Thermococcus_sp_09242019CarbamoyltransferaseHypF
31.0587	30.6757	30.4882	30.8068	31.2726	31.1375	30.8826	30.6942	31.9899	31.6231	31.0963	31.6219	30.5224	31.778	30.3654	31.0146	7	52.2	7.2574	7.934	37990000000	66	EGIDFPOO_01608Thermococcus_sp_09242019hypotheticalprotein
NaN	NaN	NaN	NaN	NaN	NaN	NaN	NaN	NaN	NaN	NaN	NaN	NaN	NaN	20.7882	NaN	3	7.6	51.171	3.822	10916000	5	EGIDFPOO_01613Thermococcus_sp_09242019D-glycerate2-kinase
NaN	19.0821	NaN	NaN	NaN	NaN	NaN	NaN	19.5	20.2042	20.6184	22.1391	19.6678	19.8035	19.303	19.8668	3	8.5	46.532	66.95	18172000	20	EGIDFPOO_01614Thermococcus_sp_09242019D-serinetransporterDsdX
25.8441	26.255	25.2537	25.7643	26.6362	26.1303	25.0973	26.4622	26.1692	25.6945	25.9768	26.4855	26.1592	26.0823	26.1361	26.3356	6	55.2	8.0112	26.619	1350800000	43	EGIDFPOO_01616Thermococcus_sp_09242019hypotheticalprotein
25.2715	24.86	25.3049	24.1726	20.0961	NaN	21.7304	21.7673	20.7913	20.1803	20.4443	19.7812	22.4745	23.3257	22.4974	24.2578	9	38.5	24.074	24.752	175670000	41	EGIDFPOO_01617Thermococcus_sp_09242019hypotheticalprotein
NaN	NaN	NaN	NaN	NaN	NaN	NaN	NaN	NaN	NaN	NaN	NaN	NaN	NaN	18.3313	NaN	1	6.8	23.419	3.3331	4419000	1	EGIDFPOO_01618Thermococcus_sp_09242019putativemetallo-hydrolaseYflN
26.6402	26.2295	26.4538	25.8534	24.5767	23.7377	25.9299	25.0744	25.5418	24.1233	25.075	22.3508	24.8121	25.1373	24.6311	25.5184	25	21.4	150.09	98.929	679600000	103	EGIDFPOO_01619Thermococcus_sp_09242019hypotheticalprotein
NaN	NaN	NaN	NaN	NaN	NaN	NaN	NaN	NaN	NaN	NaN	NaN	NaN	NaN	NaN	19.3494	1	11	13.128	3.2697	5037200	2	EGIDFPOO_01623Thermococcus_sp_09242019hypotheticalprotein
NaN	20.0079	20.2821	NaN	NaN	NaN	NaN	NaN	NaN	NaN	NaN	NaN	NaN	NaN	NaN	NaN	4	5	131.96	34.891	7392900	7	EGIDFPOO_01625Thermococcus_sp_09242019RNApolymerase-associatedproteinRapA
24.9636	24.8821	24.2788	24.8737	22.8916	22.3187	23.4604	23.3756	NaN	NaN	NaN	NaN	25.0161	22.9256	23.3952	24.2499	8	49.7	16.929	7.6895	224040000	19	EGIDFPOO_01626Thermococcus_sp_09242019hypotheticalprotein
23.3564	23.6604	23.2624	22.5037	22.4907	21.4389	22.5352	22.0206	NaN	22.7018	NaN	NaN	22.5699	22.6625	23.1033	22.592	10	36.1	49.298	45.947	122820000	19	EGIDFPOO_01627Thermococcus_sp_09242019Tryptophansynthasebetachain
25.9599	25.4125	25.702	25.0579	25.9031	25.2482	25.9256	25.4389	25.2628	25.1534	25.0027	25.5116	25.8093	26.7285	25.6487	26.4842	15	41.3	46.23	38.712	953050000	105	EGIDFPOO_01628Thermococcus_sp_09242019hypotheticalprotein
NaN	NaN	NaN	NaN	NaN	NaN	NaN	NaN	NaN	NaN	NaN	NaN	NaN	NaN	22.5879	NaN	2	4.7	42.347	1.0976	125260000	6	EGIDFPOO_01640Thermococcus_sp_09242019hypotheticalprotein
27.852	27.4279	27.6086	26.8934	25.9833	25.9678	26.8528	26.1087	24.3633	25.0359	24.9163	24.8348	26.7607	26.1926	26.7096	26.0708	16	72.1	21.895	287.66	1725200000	130	EGIDFPOO_01644Thermococcus_sp_09242019hypotheticalprotein
NaN	NaN	NaN	NaN	NaN	NaN	NaN	NaN	NaN	NaN	NaN	NaN	22.3612	22.5105	22.2213	NaN	3	17.6	21.339	22.202	61546000	8	EGIDFPOO_01646Thermococcus_sp_09242019GTPaseEra
NaN	NaN	NaN	NaN	NaN	NaN	NaN	NaN	NaN	NaN	NaN	NaN	NaN	NaN	NaN	22.363	1	12.4	11.873	20.725	36267000	9	EGIDFPOO_01647Thermococcus_sp_09242019hypotheticalprotein
NaN	NaN	19.9766	NaN	NaN	NaN	NaN	NaN	NaN	NaN	NaN	NaN	NaN	NaN	NaN	NaN	2	13	20.78	4.6245	20704000	6	EGIDFPOO_01648Thermococcus_sp_092420195-deoxynucleotidaseYfbR
NaN	NaN	NaN	NaN	NaN	NaN	NaN	NaN	NaN	NaN	NaN	NaN	NaN	NaN	18.9066	NaN	4	14.8	32.559	3.1654	6308300	9	EGIDFPOO_01649Thermococcus_sp_09242019hypotheticalprotein
NaN	NaN	NaN	NaN	NaN	NaN	NaN	NaN	NaN	NaN	NaN	NaN	NaN	NaN	20.2099	NaN	1	3.2	32.545	2.2217	51108000	1	EGIDFPOO_01652Thermococcus_sp_09242019hypotheticalprotein
NaN	20.5062	22.1435	20.3716	NaN	NaN	NaN	NaN	NaN	NaN	NaN	NaN	20.1745	NaN	19.6822	NaN	2	5.8	42.988	9.3945	18684000	9	EGIDFPOO_01654Thermococcus_sp_09242019hypotheticalprotein
24.0943	23.3581	23.571	NaN	NaN	21.8212	23.5765	NaN	22.312	NaN	NaN	NaN	24.6681	24.5563	25.185	24.449	22	40.5	83.154	78.6	221770000	51	EGIDFPOO_01656Thermococcus_sp_09242019hypotheticalprotein
27.2933	26.4787	26.7024	27.04	27.124	26.8653	26.8905	26.7846	27.7316	27.4689	27.2337	27.666	26.2742	26.6847	25.7825	26.2135	6	75	8.6769	14.904	2121600000	40	EGIDFPOO_01657Thermococcus_sp_09242019hypotheticalprotein
NaN	21.6583	21.1546	21.6368	22.8627	23.2616	21.8598	22.9701	NaN	20.7545	22.8484	22.486	21.6648	21.5267	21.3122	21.1521	4	16	36.798	45.497	78819000	38	EGIDFPOO_01658Thermococcus_sp_09242019L-asparaginase1
NaN	NaN	NaN	NaN	NaN	NaN	NaN	NaN	NaN	NaN	NaN	NaN	NaN	NaN	20.8532	NaN	2	4.9	42.823	3.8063	30638000	4	EGIDFPOO_01659Thermococcus_sp_09242019hypotheticalprotein
23.2228	23.3477	22.7013	22.7876	24.6953	23.7545	24.4879	24.3286	22.577	22.8011	23.0819	23.8683	24.4709	24.2891	23.3056	24.1109	4	24.8	15.001	4.3869	265430000	19	EGIDFPOO_01661Thermococcus_sp_09242019TranscriptionfactorFapR
NaN	NaN	NaN	NaN	NaN	NaN	NaN	NaN	NaN	NaN	NaN	NaN	NaN	NaN	16.1873	NaN	1	13.8	20.064	1.5513	232180	1	EGIDFPOO_01664Thermococcus_sp_09242019Nicotinamidase
NaN	22.1862	21.9228	22.1545	21.7739	22.0848	22.8109	21.7432	NaN	22.28	22.2817	NaN	22.3155	22.3429	21.835	NaN	4	9.7	54.269	6.0452	65547000	10	EGIDFPOO_01669Thermococcus_sp_09242019hypotheticalprotein
22.6403	23.1515	22.5733	23.7024	23.6703	25.8337	NaN	22.9737	21.8784	23.4282	23.042	27.1832	26.506	26.6869	28.0259	25.4878	9	49.1	23.718	105.53	1146200000	55	EGIDFPOO_01678Thermococcus_sp_09242019hypotheticalprotein
27.8748	26.8141	27.3423	27.6423	27.5528	27.4155	27.0477	27.3111	27.7877	28.2757	27.8667	28.1646	28.1194	28.0681	28.6121	27.719	28	35.3	74.529	185.34	4611900000	224	EGIDFPOO_01679Thermococcus_sp_09242019hypotheticalprotein
27.121	26.7483	26.6525	27.9524	29.5368	29.8793	29.4869	29.9995	29.8736	30.4078	30.4454	29.419	26.4613	26.5214	27.1872	25.9576	32	75.7	41.708	197.03	8636400000	244	EGIDFPOO_01680Thermococcus_sp_09242019Fructose-1,6-bisphosphatealdolase/phosphatase
22.1195	23.4717	23.133	23.4447	23.5388	24.0015	23.6356	24.0398	NaN	NaN	22.3172	21.6922	24.36	23.8436	24.3994	22.6686	6	65.8	8.9923	37.528	264860000	22	EGIDFPOO_01681Thermococcus_sp_09242019hypotheticalprotein
NaN	NaN	NaN	NaN	NaN	NaN	NaN	NaN	NaN	NaN	NaN	NaN	NaN	NaN	NaN	17.9432	1	10.7	17.255	1.1515	1764200	1	EGIDFPOO_01697Thermococcus_sp_09242019Arsenatereductase
NaN	NaN	NaN	NaN	NaN	NaN	NaN	NaN	NaN	NaN	20.3661	20.2481	NaN	NaN	NaN	NaN	2	2	87.663	2.0209	3754100	3	EGIDFPOO_01702Thermococcus_sp_09242019Copper-exportingP-typeATPase
NaN	NaN	NaN	NaN	NaN	NaN	NaN	NaN	NaN	NaN	NaN	NaN	NaN	NaN	NaN	18.9741	3	14.6	24.507	9.5464	3714500	4	EGIDFPOO_01703Thermococcus_sp_09242019hypotheticalprotein
NaN	NaN	NaN	NaN	NaN	NaN	NaN	NaN	NaN	NaN	NaN	NaN	NaN	NaN	NaN	18.1062	1	13	11.723	12.166	14832000	3	EGIDFPOO_01714Thermococcus_sp_09242019hypotheticalprotein
NaN	NaN	NaN	NaN	NaN	NaN	NaN	NaN	NaN	NaN	NaN	NaN	NaN	NaN	20.326	NaN	3	13.7	31.244	36.394	12286000	3	EGIDFPOO_01718Thermococcus_sp_09242019putativeABCtransporterATP-bindingproteinNosF
NaN	NaN	NaN	NaN	NaN	NaN	NaN	NaN	NaN	NaN	NaN	NaN	NaN	NaN	NaN	24.4176	1	6	23.421	2.1853	327690000	2	EGIDFPOO_01727Thermococcus_sp_09242019Ubiquinone/menaquinonebiosynthesisC-methyltransferaseUbiE
22.6719	23.7166	24.0637	23.4985	NaN	20.6643	21.8731	21.0147	NaN	NaN	NaN	20.2926	23.5761	23.6049	22.9051	23.32	6	22.8	34.021	10.352	115280000	28	EGIDFPOO_01731Thermococcus_sp_09242019Daunorubicin/doxorubicinresistanceATP-bindingproteinDrrA
NaN	NaN	NaN	NaN	NaN	NaN	NaN	NaN	NaN	NaN	NaN	NaN	NaN	NaN	NaN	18.7151	1	2.6	53.2	10.248	4208300	8	EGIDFPOO_01738Thermococcus_sp_09242019hypotheticalprotein
27.7815	27.6722	27.5158	27.4631	25.8075	25.5324	26.307	26.5611	26.544	25.5345	26.3448	24.1235	26.9407	27.0689	26.9599	27.3503	21	30	86.238	229.41	1776500000	122	EGIDFPOO_01739Thermococcus_sp_09242019hypotheticalprotein
NaN	NaN	NaN	NaN	NaN	NaN	NaN	NaN	NaN	NaN	NaN	NaN	NaN	NaN	NaN	18.366	1	4.4	39.638	8.9221	2890400	2	EGIDFPOO_01746Thermococcus_sp_09242019hypotheticalprotein
23.6595	23.7569	24.1756	24.3805	24.2264	24.2281	24.2167	24.1022	23.1508	22.9788	23.5223	22.4209	23.1183	23.2409	23.1231	23.0737	10	26.1	59.394	115.45	226840000	46	EGIDFPOO_01747Thermococcus_sp_09242019RibonucleaseJ
NaN	21.8222	NaN	NaN	NaN	NaN	NaN	NaN	NaN	NaN	23.4909	NaN	NaN	NaN	NaN	NaN	3	9.3	44.299	2.1053	69475000	3	EGIDFPOO_01750Thermococcus_sp_09242019hypotheticalprotein
21.1951	21.0725	21.2243	21.3089	21.7098	21.4798	21.4819	21.8008	21.7578	21.3685	24.0954	22.0579	21.2215	NaN	21.1099	NaN	3	32.8	7.5278	13.569	59874000	25	EGIDFPOO_01754Thermococcus_sp_09242019hypotheticalprotein
26.7187	25.3795	26.0032	24.7882	26.9178	26.3388	26.4839	25.8633	25.3326	27.5108	26.8882	28.4135	24.2968	24.491	24.778	23.6419	8	60.5	14.37	38.773	1312900000	48	EGIDFPOO_01755Thermococcus_sp_09242019hypotheticalprotein
26.0449	26.2012	25.7938	25.9903	26.2275	26.124	26.4106	26.6046	26.3793	26.8477	27.3034	28.7771	25.7269	26.3352	25.5779	25.925	11	71.5	14.837	85.959	1834400000	82	EGIDFPOO_01756Thermococcus_sp_09242019putativeproteinYccU
NaN	19.9472	19.8024	19.2811	20.3028	NaN	20.594	NaN	24.674	23.3264	21.7318	24.6175	20.065	NaN	20.2128	NaN	4	15.8	30.941	6.5875	67477000	9	EGIDFPOO_01757Thermococcus_sp_09242019FerrousironpermeaseEfeU
NaN	24.9561	24.0487	24.4939	22.6305	23.1449	23.1811	23.147	23.3744	25.082	25.3163	26.8502	25.943	25.5285	27.4112	25.0351	16	65.6	21.487	156.73	1075300000	87	EGIDFPOO_01763Thermococcus_sp_09242019AlkylhydroperoxidereductaseC
NaN	20.1138	20.0679	NaN	NaN	NaN	NaN	NaN	NaN	NaN	NaN	NaN	NaN	20.1634	NaN	NaN	2	6.8	42.098	15.735	6399900	9	EGIDFPOO_01766Thermococcus_sp_09242019N5-carboxyaminoimidazoleribonucleotidesynthase
NaN	NaN	NaN	NaN	NaN	NaN	NaN	NaN	NaN	NaN	NaN	NaN	NaN	NaN	19.2648	NaN	1	8.8	18.359	1.4714	1959900	1	EGIDFPOO_01767Thermococcus_sp_09242019N5-carboxyaminoimidazoleribonucleotidemutase
26.0319	25.1676	25.3133	25.1988	25.3807	24.3146	25.557	25.0948	27.0697	26.628	26.2356	25.9304	26.262	25.9537	23.8544	25.6752	6	17.6	40.54	31.75	846650000	59	EGIDFPOO_01768Thermococcus_sp_09242019hypotheticalprotein
24.3017	24.511	24.0745	23.1458	22.047	21.3607	24.0383	22.2838	21.7873	NaN	21.4429	22.0302	22.9087	23.0974	23.9663	23.9863	9	20.4	53.678	114.05	188360000	33	EGIDFPOO_01769Thermococcus_sp_09242019hypotheticalprotein
24.3845	25.5065	24.777	25.035	24.0964	23.158	24.54	24.5273	25.5759	24.5469	24.976	25.9768	23.9623	23.1146	24.6031	24.0479	9	43.2	26.816	38.31	458780000	33	EGIDFPOO_01770Thermococcus_sp_09242019putativeATP-dependenttransporterSufC
23.7967	23.8078	24.1246	24.9479	24.1546	24.2234	23.794	24.1736	23.8403	23.9408	23.7169	23.4433	23.4368	23.4336	24.0325	24.1897	5	46	21.695	8.461	287550000	26	EGIDFPOO_01773Thermococcus_sp_09242019hypotheticalprotein
26.3219	26.255	26.4731	26.9362	26.5625	27.0906	26.3257	26.5754	26.1407	27.2812	26.5481	26.019	26.3612	25.2023	26.1985	26.0664	18	32.4	74.228	91.869	1468100000	80	EGIDFPOO_01774Thermococcus_sp_09242019hypotheticalprotein
23.7907	24.2269	24.4772	25.2695	25.4756	26.2066	24.735	25.0328	24.5884	26.0683	25.6235	26.6745	24.6176	25.4248	24.6797	24.4989	9	45.7	20.451	35.618	711790000	74	EGIDFPOO_01775Thermococcus_sp_09242019Bacterialnon-hemeferritin
NaN	NaN	NaN	NaN	NaN	NaN	NaN	NaN	NaN	NaN	NaN	NaN	NaN	NaN	NaN	20.0429	1	5.2	40.438	5.3796	11412000	7	EGIDFPOO_01777Thermococcus_sp_09242019putativetRNAsulfurtransferase
22.9333	23.5869	23.3765	23.5685	22.9642	23.6937	23.3588	23.3911	NaN	NaN	21.3754	21.3325	23.7686	24.3047	23.3462	24.6979	9	35.8	35.642	59.43	178520000	50	EGIDFPOO_01778Thermococcus_sp_09242019hypotheticalprotein
24.3124	23.7158	24.6835	23.1767	23.2452	22.4013	24.0723	23.3905	25.6212	25.9004	24.5135	25.8281	22.4774	NaN	23.9816	22.743	8	32.7	31.18	22.838	345160000	30	EGIDFPOO_01779Thermococcus_sp_092420192-(hydroxymethyl)glutaratedehydrogenase
NaN	NaN	NaN	NaN	NaN	NaN	NaN	NaN	NaN	NaN	NaN	NaN	NaN	NaN	NaN	22.5461	1	2.5	39.878	2.2877	88938000	2	EGIDFPOO_01782Thermococcus_sp_09242019InnermembraneproteinYbiR
NaN	NaN	NaN	NaN	NaN	NaN	NaN	NaN	NaN	NaN	NaN	NaN	NaN	NaN	NaN	17.8192	1	17.6	7.2564	1.728	3665200	8	EGIDFPOO_01789Thermococcus_sp_09242019hypotheticalprotein
24.587	23.9921	24.4947	24.7437	24.4505	24.2058	24.8624	24.8363	24.3673	25.1384	25.305	25.1144	23.5354	23.7978	26.0868	23.7737	5	59	13.367	89.048	447480000	40	EGIDFPOO_01792Thermococcus_sp_09242019hypotheticalprotein
25.899	27.0747	27.0779	27.7089	28.1465	28.3874	27.7638	28.1149	26.3161	27.2829	27.0294	26.8287	27.7646	27.801	27.2465	27.5436	10	32.2	28.64	65.207	3297000000	91	EGIDFPOO_01793Thermococcus_sp_09242019hypotheticalprotein
24.2205	25.9255	25.7777	25.143	23.1886	23.4556	23.0546	23.2163	24.8061	22.8186	23.9921	23.1045	23.1732	23.3601	22.8949	22.9203	9	23	40.882	22.032	286520000	19	EGIDFPOO_01794Thermococcus_sp_09242019Methionineaminopeptidase
NaN	20.8303	20.7818	NaN	21.7225	21.1807	NaN	21.4488	21.3545	NaN	20.7152	23.9663	20.4362	NaN	20.1959	NaN	6	44.7	11.238	43.674	46235000	11	EGIDFPOO_01795Thermococcus_sp_09242019hypotheticalprotein
21.3282	21.4053	22.601	NaN	NaN	NaN	NaN	NaN	NaN	NaN	NaN	NaN	21.4576	21.6035	21.6906	21.3041	7	24.8	51.723	76.838	39919000	15	EGIDFPOO_01796Thermococcus_sp_09242019hypotheticalprotein
21.9287	22.0366	21.7892	NaN	23.5981	24.5919	23.4846	23.6459	23.1286	22.2367	23.3277	26.4202	22.6101	23.1223	22.4447	23.0947	7	18.9	43.857	9.2278	259030000	19	EGIDFPOO_01797Thermococcus_sp_09242019Nitricoxidereductase
24.0645	24.7399	24.7723	23.3253	20.6058	21.1236	21.9805	21.8904	22.5203	20.9652	21.946	20.64	24.8393	24.9536	24.6087	25.1715	10	40.8	28.283	54.129	260490000	46	EGIDFPOO_01803Thermococcus_sp_09242019hypotheticalprotein
25.8831	25.3126	25.6897	24.3476	23.6883	23.1186	24.2842	23.8001	22.2936	21.2564	21.3211	22.0935	25.5323	26.0997	25.79	26.016	13	36	51.085	192.54	634150000	57	EGIDFPOO_01806Thermococcus_sp_09242019Hydroxylaminereductase
NaN	21.6158	21.8413	21.9143	22.0858	23.24	22.2436	23.3675	NaN	22.5224	21.8612	24.221	22.3894	22.818	23.2227	22.2333	4	11	46.543	26.159	117730000	24	EGIDFPOO_01808Thermococcus_sp_09242019Proton/glutamate-aspartatesymporter
NaN	20.8421	21.7206	NaN	NaN	NaN	NaN	NaN	NaN	NaN	NaN	NaN	21.9083	NaN	21.6337	21.7644	3	22.8	14.27	2.9496	28121000	3	EGIDFPOO_01809Thermococcus_sp_09242019hypotheticalprotein
23.893	24.3174	23.2689	23.309	22.3704	22.1601	23.2153	22.8972	NaN	NaN	NaN	NaN	24.3971	24.1341	23.3264	23.9738	4	24.9	22.692	24.656	182930000	11	EGIDFPOO_01810Thermococcus_sp_09242019hypotheticalprotein
32.2342	32.3293	32.3202	32.1945	31.9078	31.7371	31.5085	31.9886	32.3904	32.4337	32.0258	32.6527	32.2299	32.3316	32.5611	32.0786	65	80.7	59.007	323.31	82695000000	1171	EGIDFPOO_01811Thermococcus_sp_0924201960kDachaperonin
24.238	25.6473	25.0409	25.0734	23.5673	24.0392	24.2684	24.6342	23.015	24.0739	24.8741	23.2893	25.818	25.4695	24.6944	25.7472	10	29.5	40.291	47.281	469860000	54	EGIDFPOO_01812Thermococcus_sp_09242019LipopolysaccharideassemblyproteinB
NaN	NaN	20.2216	20.1976	19.964	NaN	21.3374	NaN	20.9843	20.7205	19.6272	NaN	22.5454	NaN	NaN	20.6066	3	9	23.285	1.1865	22119000	8	EGIDFPOO_01813Thermococcus_sp_09242019hypotheticalprotein
NaN	NaN	NaN	NaN	NaN	NaN	NaN	NaN	NaN	NaN	NaN	NaN	NaN	NaN	NaN	19.919	1	21.1	6.3573	1.7131	75914000	1	EGIDFPOO_01815Thermococcus_sp_09242019hypotheticalprotein
27.7317	27.0183	26.8555	22.6632	20.9612	NaN	22.4021	21.2591	NaN	NaN	NaN	NaN	20.9964	21.9707	20.9303	21.9988	3	22.2	11.697	17.123	513360000	18	EGIDFPOO_01816Thermococcus_sp_09242019hypotheticalprotein
27.8654	27.4297	27.4758	27.9025	28.0746	28.789	29.0959	28.6059	28.7973	29.143	28.5972	29.1009	29.6806	29.2326	29.6235	29.2948	40	48.1	89.905	323.31	8248500000	296	EGIDFPOO_01817Thermococcus_sp_09242019hypotheticalprotein
25.5181	24.2193	24.6971	25.4881	24.9402	24.8933	26.0356	25.9032	27.7368	26.771	26.0658	25.633	25.2369	24.8189	25.1929	25.5463	8	23.5	39.167	18.26	930930000	50	EGIDFPOO_01818Thermococcus_sp_09242019hypotheticalprotein
24.1609	22.7113	22.9252	23.4613	23.1737	23.3313	24.2474	23.9788	25.1588	24.502	23.9336	24.5047	22.6341	23.097	23.2048	23.4042	6	10.1	52.506	11.273	233060000	40	EGIDFPOO_01819Thermococcus_sp_09242019hypotheticalprotein
26.8985	25.7071	25.8953	26.4813	26.2042	26.6157	27.171	26.9434	27.1016	27.5419	26.9717	27.5885	28.2001	28.4329	27.3145	27.6107	20	56.3	35.81	104.82	2498300000	138	EGIDFPOO_01820Thermococcus_sp_09242019OligopeptidetransportATP-bindingproteinOppD
26.6584	26.2176	26.3364	26.6182	25.9948	26.1931	27.0011	26.8975	27.2374	27.0409	26.7189	27.2118	27.4677	27.8325	27.4731	27.246	16	44.8	38.202	68.042	2140300000	150	EGIDFPOO_01821Thermococcus_sp_09242019OligopeptidetransportATP-bindingproteinOppF
NaN	NaN	NaN	NaN	NaN	NaN	NaN	NaN	NaN	NaN	NaN	NaN	NaN	NaN	NaN	18.3707	1	10.3	18.764	13.491	3729900	1	EGIDFPOO_01822Thermococcus_sp_09242019hypotheticalprotein
NaN	22.7834	22.5306	22.6259	22.914	22.5683	22.6778	22.5822	23.1729	23.5548	23.4022	23.3378	23.5157	NaN	23.1618	22.8183	6	26.8	28.545	7.2138	131250000	26	EGIDFPOO_01823Thermococcus_sp_09242019NH(3)-dependentNAD(+)synthetase
26.6675	26.6858	26.6296	24.5534	20.547	NaN	22.4189	21.0177	NaN	NaN	NaN	NaN	23.7807	25.4219	25.8222	25.9534	18	43.4	50.297	115.88	554590000	63	EGIDFPOO_01825Thermococcus_sp_09242019Glutaminesynthetase
22.764	22.6762	22.7633	22.1874	21.1216	20.4779	22.4934	21.9834	22.1216	20.9461	21.8709	NaN	21.9551	22.1762	21.4384	22.2139	4	11.6	40.237	28.299	66946000	32	EGIDFPOO_01830Thermococcus_sp_09242019hypotheticalprotein
25.6507	25.8957	25.9924	25.3373	23.5685	23.9623	24.2933	24.386	24.8843	23.0074	24.1476	22.0047	25.5451	25.4618	25.6333	25.465	11	58.6	28.223	136.76	641680000	72	EGIDFPOO_01832Thermococcus_sp_09242019CircadianclockproteinkinaseKaiC
24.1632	23.1794	23.4492	22.3706	21.0299	20.3121	22.206	21.656	NaN	21.3315	21.9436	NaN	23.687	24.3275	23.2898	23.6413	11	44.8	29.654	63.373	137870000	45	EGIDFPOO_01833Thermococcus_sp_09242019CircadianclockproteinkinaseKaiC
NaN	23.9618	23.8208	23.7632	24.5055	24.2647	23.8909	24.4305	25.7719	25.0359	25.7682	25.6244	25.1415	24.7342	24.6696	24.1295	7	53.8	12.253	62.014	479950000	41	EGIDFPOO_01836Thermococcus_sp_09242019hypotheticalprotein
NaN	22.0825	NaN	NaN	NaN	NaN	NaN	NaN	NaN	NaN	NaN	NaN	NaN	20.9043	NaN	20.7362	3	11.6	44.815	7.8159	22641000	8	EGIDFPOO_01837Thermococcus_sp_09242019RibosomalRNAlargesubunitmethyltransferaseI
24.5417	24.8243	24.2997	24.0248	25.3904	25.0061	25.7902	25.3032	25.0947	25.0194	25.4914	25.4757	26.0954	25.8085	24.9972	25.821	17	42.4	50.609	101.71	696990000	86	EGIDFPOO_01839Thermococcus_sp_09242019Succinyl-diaminopimelatedesuccinylase
NaN	NaN	NaN	NaN	NaN	NaN	NaN	NaN	NaN	NaN	NaN	22.8736	22.6101	NaN	23.9717	NaN	4	7.6	65.335	15.018	124640000	4	EGIDFPOO_01840Thermococcus_sp_09242019hypotheticalprotein
NaN	NaN	NaN	NaN	NaN	NaN	NaN	NaN	NaN	NaN	NaN	NaN	NaN	NaN	NaN	23.2195	1	3.3	30.687	1.7246	77448000	3	EGIDFPOO_01841Thermococcus_sp_09242019RibonucleaseBN
26.8829	25.7416	26.2698	26.3226	26.5174	26.2074	26.8545	26.3669	26.8771	26.1603	26.7323	26.5645	26.039	25.8091	25.6758	26.0544	25	61.6	50.926	204.82	1421700000	164	EGIDFPOO_01842Thermococcus_sp_09242019Phosphoglucosaminemutase
NaN	21.8535	21.0536	21.3543	NaN	NaN	NaN	NaN	NaN	NaN	NaN	22.1352	25.2276	23.7117	25.3553	25.0592	4	12.4	41.83	20.892	233830000	12	EGIDFPOO_01844Thermococcus_sp_09242019TrehaloseimportATP-bindingproteinSugC
26.5242	25.0938	25.1844	25.6142	24.5956	23.5571	25.5755	24.8234	25.8765	25.4203	25.2065	24.3363	27.8452	27.6402	27.3577	27.8092	36	33.6	125.24	146.56	1613800000	145	EGIDFPOO_01845Thermococcus_sp_09242019hypotheticalprotein
NaN	NaN	NaN	NaN	NaN	NaN	NaN	NaN	NaN	NaN	NaN	NaN	22.8979	NaN	NaN	22.7085	3	7.8	49.513	23.294	30260000	3	EGIDFPOO_01846Thermococcus_sp_09242019hypotheticalprotein
NaN	NaN	NaN	NaN	NaN	NaN	NaN	NaN	NaN	NaN	NaN	NaN	NaN	NaN	21.6333	NaN	2	7.7	33.864	1.5437	15681000	2	EGIDFPOO_01847Thermococcus_sp_09242019MaltosetransportsystempermeaseproteinMalF
23.1742	21.0198	21.4112	23.4085	18.126	20.9115	21.5173	20.9453	22.6525	22.5916	22.3516	23.7907	25.4212	25.4469	25.5476	24.6338	10	31.4	47.045	88.086	277250000	72	EGIDFPOO_01848Thermococcus_sp_09242019Maltose-bindingperiplasmicprotein
NaN	19.8006	NaN	NaN	NaN	19.567	NaN	19.6065	NaN	NaN	NaN	19.3316	21.7729	NaN	21.7698	21.801	9	13.7	78.096	11.227	29181000	20	EGIDFPOO_01849Thermococcus_sp_09242019Cyclomaltodextrinase
24.5551	22.7281	23.7632	21.8012	21.2083	20.9891	22.1001	21.7338	NaN	NaN	21.3304	NaN	23.1006	22.7515	23.029	23.5171	10	26.7	39.835	40.459	107970000	21	EGIDFPOO_01850Thermococcus_sp_09242019hypotheticalprotein
NaN	NaN	NaN	NaN	NaN	NaN	NaN	NaN	NaN	NaN	NaN	NaN	NaN	NaN	18.8357	NaN	3	8.6	51.708	13.152	8848400	9	EGIDFPOO_01851Thermococcus_sp_09242019Glycogensynthase
28.498	28.2317	28.2561	28.1312	28.096	27.6523	28.5708	28.4112	26.9523	26.4452	26.4962	25.2373	27.2374	27.327	27.3756	27.8103	33	59.5	68.818	279.04	3815800000	244	EGIDFPOO_01856Thermococcus_sp_09242019hypotheticalprotein
NaN	NaN	NaN	NaN	NaN	NaN	NaN	NaN	NaN	NaN	NaN	NaN	NaN	NaN	NaN	20.3674	1	4.9	25.349	5.6619	12778000	2	EGIDFPOO_01857Thermococcus_sp_09242019hypotheticalprotein
NaN	NaN	NaN	NaN	NaN	NaN	NaN	NaN	NaN	NaN	NaN	NaN	NaN	NaN	NaN	20.4747	1	6.6	25.415	1.7349	23633000	12	EGIDFPOO_01858Thermococcus_sp_09242019hypotheticalprotein
26.0602	25.3962	25.8858	26.2187	25.7878	26.5187	26.7129	26.6769	27.4236	26.6535	27.2533	27.8223	25.0273	26.2503	27.2058	25.2028	17	61.1	42.629	247.27	1630300000	121	EGIDFPOO_01863Thermococcus_sp_09242019Inositol-3-phosphatesynthase
25.205	25.0246	24.529	24.8691	24.8531	24.8579	24.8745	24.7231	25.0986	24.3764	25.1534	24.4716	24.3801	24.6714	24.5281	24.4323	10	24	46.929	73.249	484950000	68	EGIDFPOO_01864Thermococcus_sp_09242019Alanine--tRNAligase
22.5103	24.1372	23.6921	24.896	23.9677	24.1521	24.1634	24.6443	22.8344	24.2805	24.9769	25.6218	25.6316	25.3227	24.7634	25.2427	11	41.6	25.119	58.625	454390000	61	EGIDFPOO_01865Thermococcus_sp_09242019V-typesodiumATPasesubunitD
27.9267	27.3298	27.3365	28.0653	27.7238	27.809	28.4942	28.2463	28.2913	27.7691	28.4384	28.5593	27.6843	27.2952	28.1831	26.2981	23	55	51.852	323.31	4409300000	188	EGIDFPOO_01866Thermococcus_sp_09242019V-typesodiumATPasesubunitB
27.8535	27.3203	27.1568	27.9277	27.657	27.673	27.9573	27.7867	28.2277	28.5297	28.6754	28.4027	27.8012	27.6982	27.5416	27.4829	35	61.2	65.486	248.21	4208600000	237	EGIDFPOO_01867Thermococcus_sp_09242019V-typesodiumATPasecatalyticsubunitA
20.6932	22.2744	NaN	23.1213	20.9461	21.6824	22.3593	21.9656	NaN	NaN	23.5478	23.9712	21.9077	22.368	22.8873	22.1611	6	71.6	11.631	51.407	102910000	28	EGIDFPOO_01868Thermococcus_sp_09242019V-typeATPsynthasesubunitF
NaN	20.6481	20.4773	21.2402	20.7081	20.4184	21.105	20.7493	20.7248	21.4185	20.9933	22.4221	21.4095	21.5671	21.0871	21.2374	6	20.4	42.924	27.961	37315000	15	EGIDFPOO_01869Thermococcus_sp_09242019V-typeATPsynthasesubunitC
26.3596	26.1734	26.2028	25.7364	25.1131	24.8158	25.9981	25.3839	26.4551	26.1166	25.5867	25.4634	26.7971	26.241	26.1592	27.1372	11	41.4	23.265	102.35	1154600000	108	EGIDFPOO_01870Thermococcus_sp_09242019V-typeATPsynthasesubunitE
23.6842	22.7666	23.6712	23.8109	22.4494	22.7621	23.8353	23.6501	24.8865	25.1805	24.206	24.9107	24.7743	23.8838	23.8144	24.0123	13	23.8	74.751	84.546	288040000	79	EGIDFPOO_01872Thermococcus_sp_09242019hypotheticalprotein
24.8968	23.7774	23.2314	23.4468	23.7861	23.8833	23.0611	23.5698	24.7811	25.0878	24.8244	25.518	26.0722	25.6272	25.1269	24.9163	9	54.4	11.981	55.151	490850000	43	EGIDFPOO_01873Thermococcus_sp_09242019hypotheticalprotein
28.2483	27.6911	27.7619	27.5985	28.0378	27.8489	28.0441	27.8767	28.5981	28.2917	28.2674	27.213	27.75	27.5131	26.8545	27.216	16	58.4	25.778	103.78	4033700000	153	EGIDFPOO_01874Thermococcus_sp_09242019TrksystempotassiumuptakeproteinTrkA
23.5939	22.5916	23.3209	23.6812	22.8078	22.8342	24.2949	23.7431	24.7514	24.4835	24.4102	24.316	23.4022	23.602	23.4197	23.5104	9	18	55.551	29.896	233250000	42	EGIDFPOO_01875Thermococcus_sp_09242019hypotheticalprotein
NaN	NaN	NaN	NaN	NaN	NaN	NaN	NaN	NaN	NaN	NaN	22.1992	NaN	NaN	NaN	NaN	3	9.2	30.755	2.1621	17563000	4	EGIDFPOO_01876Thermococcus_sp_09242019ProteintranslocasesubunitSecF
25.6165	24.4992	25.0485	25.0744	26.1344	24.998	25.1084	25.4236	NaN	26.0664	24.1768	25.7083	26.0997	26.1293	25.6877	25.7569	6	39.1	15.629	7.9491	895290000	37	EGIDFPOO_01877Thermococcus_sp_09242019S-adenosylmethioninedecarboxylaseproenzyme
25.5238	25.0815	25.0437	24.576	24.3244	24.0544	24.4916	23.8699	25.2561	25.0436	24.4292	23.7572	23.8486	24.2552	22.8396	24.3439	11	29.7	37.399	72.01	409690000	52	EGIDFPOO_01878Thermococcus_sp_09242019ChromosomepartitionproteinSmc
NaN	NaN	NaN	NaN	NaN	NaN	NaN	NaN	NaN	NaN	NaN	NaN	20.675	20.6049	NaN	21.2065	4	17.4	27.421	8.5667	10004000	5	EGIDFPOO_01879Thermococcus_sp_09242019CircadianclockproteinkinaseKaiC
22.4054	22.5398	22.7385	22.1731	NaN	NaN	21.9154	NaN	NaN	NaN	NaN	NaN	21.583	NaN	21.5226	21.7372	7	12.3	69.633	7.5146	47271000	8	EGIDFPOO_01888Thermococcus_sp_09242019hypotheticalprotein
NaN	22.6682	22.4836	22.442	NaN	NaN	23.0562	22.7933	21.8849	NaN	NaN	NaN	NaN	24.3207	23.1855	NaN	2	7.9	27.993	3.8042	131230000	14	EGIDFPOO_01889Thermococcus_sp_09242019GTPcyclohydrolase1type2
28.7587	28.222	28.3426	28.3559	28.47	28.2702	28.635	28.4254	28.4554	28.4011	28.3926	27.3232	27.4271	27.3169	27.5061	27.6221	41	42.9	103.67	202.49	5135900000	353	EGIDFPOO_01891Thermococcus_sp_09242019Alanine--tRNAligase
NaN	NaN	NaN	NaN	NaN	NaN	NaN	NaN	NaN	NaN	NaN	NaN	NaN	NaN	NaN	23.7345	1	3.8	30.008	1.1471	136310000	2	EGIDFPOO_01894Thermococcus_sp_09242019(R)-stereoselectiveamidase
24.6826	24.5743	24.5256	25.338	26.658	25.9952	25.9148	25.9341	25.3369	25.3876	25.3978	25.252	23.9274	24.3916	24.8562	24.4057	10	19.3	63.426	55.728	720630000	72	EGIDFPOO_01897Thermococcus_sp_09242019hypotheticalprotein
21.7715	21.0103	20.6268	21.4215	21.217	21.2031	NaN	21.2888	21.7422	NaN	NaN	NaN	22.5826	22.6512	22.8325	22.5603	8	34.3	26.864	10.319	69448000	15	EGIDFPOO_01899Thermococcus_sp_09242019CircadianclockproteinkinaseKaiC
23.9908	24.0535	23.6101	24.139	24.8591	24.4719	24.2802	24.3003	24.3722	24.3514	24.5109	23.9077	24.6593	24.5154	24.7117	25.1912	14	30.6	65.636	95.59	435030000	48	EGIDFPOO_01904Thermococcus_sp_09242019hypotheticalprotein
24.2982	23.7671	24.5724	24.2896	22.7534	22.8641	23.4009	23.7871	NaN	NaN	22.2919	21.4164	23.6862	24.2855	24.0578	24.0144	11	31.9	38.369	134.15	222290000	47	EGIDFPOO_01905Thermococcus_sp_09242019ChromosomepartitionproteinSmc
22.4465	20.4917	NaN	NaN	19.9283	20.6993	21.5972	21.401	NaN	NaN	NaN	22.6587	NaN	19.9788	20.8306	NaN	4	18.9	31.601	48.091	36347000	26	EGIDFPOO_01906Thermococcus_sp_09242019hypotheticalprotein
25.7979	24.8075	25.4827	25.3454	25.0735	24.482	25.4961	24.7859	25.9306	25.9817	24.9302	26.1475	26.0976	25.7812	25.8474	26.3918	14	35.9	34.283	77.462	932090000	83	EGIDFPOO_01907Thermococcus_sp_09242019Carbamatekinase1
NaN	23.6066	23.3725	22.0296	21.6533	21.8946	21.6803	NaN	23.7363	22.2177	23.1473	21.9595	23.1513	22.697	24.0395	23.5634	6	21.2	46.334	39.228	130210000	30	EGIDFPOO_01908Thermococcus_sp_09242019hypotheticalprotein
24.3153	24.4661	24.1626	24.3537	25.2726	25.2957	24.2498	24.9566	23.4709	24.0608	24.6855	24.5284	23.8117	23.9454	24.2294	24.2481	17	37.2	48.367	92.626	429040000	79	EGIDFPOO_01911Thermococcus_sp_09242019ProteinlysineacetyltransferasePat
NaN	22.8315	22.6292	22.0736	NaN	NaN	NaN	NaN	NaN	NaN	NaN	NaN	NaN	NaN	NaN	NaN	3	9	35.193	1.5665	62764000	4	EGIDFPOO_01913Thermococcus_sp_09242019tRNAN6-adenosinethreonylcarbamoyltransferase
22.1796	NaN	NaN	22.2568	NaN	NaN	22.5925	NaN	NaN	NaN	NaN	NaN	NaN	22.132	NaN	NaN	3	19.9	31.103	23.601	52524000	15	EGIDFPOO_01914Thermococcus_sp_09242019NADkinase
20.8975	NaN	NaN	NaN	NaN	NaN	NaN	NaN	NaN	NaN	NaN	NaN	NaN	19.5822	NaN	NaN	2	5.5	43.601	1.7521	13440000	2	EGIDFPOO_01916Thermococcus_sp_09242019RibosomalRNAsmallsubunitmethyltransferaseF
NaN	22.2121	22.4657	22.5632	NaN	22.0181	NaN	23.1116	23.6943	23.6145	23.1785	22.9676	NaN	NaN	21.2741	NaN	4	25	20.131	59.276	81681000	24	EGIDFPOO_01917Thermococcus_sp_09242019hypotheticalprotein
NaN	NaN	NaN	21.3634	NaN	21.5226	21.5016	21.0789	NaN	21.8954	21.3994	23.303	21.2985	21.5422	22.4867	NaN	5	20.3	32.638	5.5409	62441000	9	EGIDFPOO_01918Thermococcus_sp_09242019hypotheticalprotein
23.4392	22.3911	22.6221	22.9942	21.8772	21.9032	22.8628	22.9915	23.7903	24.1158	23.1565	24.5728	23.6788	23.5005	23.2907	23.6306	8	10.2	100.08	29.952	177850000	42	EGIDFPOO_01919Thermococcus_sp_09242019hypotheticalprotein
21.0376	20.9198	20.9449	20.7213	20.1301	19.9024	21.2783	20.3855	20.6194	NaN	NaN	NaN	20.5096	NaN	20.3256	20.7953	3	17	20.749	1.3709	21980000	10	EGIDFPOO_01923Thermococcus_sp_09242019hypotheticalprotein
NaN	NaN	NaN	NaN	NaN	NaN	NaN	NaN	NaN	NaN	NaN	NaN	NaN	NaN	18.6524	NaN	2	25.8	10.126	8.654	19704000	4	EGIDFPOO_01925Thermococcus_sp_09242019hypotheticalprotein
NaN	NaN	NaN	NaN	NaN	NaN	NaN	NaN	NaN	NaN	NaN	22.0667	22.0897	NaN	NaN	NaN	5	23.7	25.818	23.716	26378000	7	EGIDFPOO_01926Thermococcus_sp_09242019ProteinHesA,heterocyst
NaN	19.9035	19.7665	19.9058	20.9446	22.2609	NaN	20.5018	NaN	20.5779	20.3422	25.7639	20.9492	21.2195	20.707	21.0429	4	27.1	18.055	67.807	89219000	23	EGIDFPOO_01928Thermococcus_sp_09242019hypotheticalprotein
NaN	NaN	NaN	NaN	NaN	NaN	NaN	NaN	NaN	NaN	NaN	NaN	NaN	NaN	19.5807	NaN	2	18.8	21.202	13.32	2439600	2	EGIDFPOO_01929Thermococcus_sp_09242019dITP/XTPpyrophosphatase
28.2237	27.6664	28.1397	27.7556	27.0831	26.2489	27.3704	27.3339	27.1397	27.7227	27.6462	25.9504	26.2811	26.1422	27.1967	26.8284	7	43.3	16.961	39.173	2692900000	101	EGIDFPOO_01930Thermococcus_sp_09242019Leucine-responsiveregulatoryprotein
NaN	22.7961	NaN	NaN	NaN	NaN	NaN	NaN	NaN	NaN	NaN	NaN	23.5299	23.1835	22.2598	22.4399	3	33.3	16.89	25.992	67187000	11	EGIDFPOO_01932Thermococcus_sp_09242019S-adenosyl-L-methionine-bindingprotein
21.9938	21.4965	21.9497	22.5206	21.8205	21.8164	NaN	22.5148	22.3673	22.5925	22.5241	23.3005	22.3985	22.0207	21.9205	22.1516	2	5	40.321	3.175	82503000	11	EGIDFPOO_01936Thermococcus_sp_09242019hypotheticalprotein
27.1324	26.1396	25.5287	26.3392	26.2068	26.8464	26.599	25.9369	26.3782	26.4445	25.9276	25.7012	NaN	25.0701	24.9436	25.8343	4	48.3	6.5177	27.5	1188300000	29	EGIDFPOO_01937Thermococcus_sp_09242019hypotheticalprotein
23.7254	23.8377	24.0022	24.2152	25.0012	24.9813	25.0215	25.327	26.0384	26.2718	25.8726	29.5668	28.13	27.3724	27.8552	27.9456	39	72.3	56.714	323.31	2686600000	148	EGIDFPOO_01938Thermococcus_sp_09242019NADP-dependentglyceraldehyde-3-phosphatedehydrogenase
26.6897	25.7644	25.8942	26.2065	26.5341	27.6999	26.1986	25.9862	26.799	26.7747	26.0867	26.0574	27.1318	26.6392	26.5571	26.2999	10	58	20.614	61.226	1720700000	99	EGIDFPOO_01939Thermococcus_sp_09242019hypotheticalprotein
NaN	20.4178	NaN	20.3261	20.7425	20.4037	20.594	20.6241	NaN	20.4378	20.101	20.1272	20.6566	NaN	20.3617	20.7919	3	10.2	20.801	2.2079	22532000	15	EGIDFPOO_01942Thermococcus_sp_09242019hypotheticalprotein
26.671	26.833	26.1909	26.4352	26.6029	26.683	26.7027	26.4486	24.8459	24.568	26.2117	27.3167	25.3876	24.9575	25.1217	25.8346	12	68.6	17.83	97.5	1287500000	98	EGIDFPOO_01943Thermococcus_sp_09242019PeroxiredoxinBcp
27.8	27.8998	27.9308	27.6585	28.096	27.9507	28.1876	27.8235	28.3937	28.0778	28.2923	28.2193	27.0177	26.4959	25.7152	26.4027	11	62	18.664	75.618	3708100000	101	EGIDFPOO_01944Thermococcus_sp_09242019hypotheticalprotein
NaN	NaN	NaN	NaN	NaN	NaN	NaN	NaN	NaN	NaN	NaN	NaN	NaN	NaN	18.7728	NaN	2	29.1	14.444	3.5377	5218300	2	EGIDFPOO_01945Thermococcus_sp_09242019Peroxide-responsiverepressorPerR
NaN	NaN	NaN	NaN	22.7087	23.4375	NaN	22.0659	NaN	22.4633	22.9877	22.7186	22.6948	NaN	23.0996	NaN	6	30.8	21.198	5.7159	91747000	14	EGIDFPOO_01946Thermococcus_sp_09242019hypotheticalprotein
27.0955	27.3866	27.1211	27.8733	28.1929	28.2598	28.5638	28.3035	28.038	27.9864	27.7694	28.2146	26.8213	27.4646	27.8545	27.6913	33	87	38.538	323.31	4011700000	207	EGIDFPOO_01947Thermococcus_sp_09242019hypotheticalprotein
30.1556	28.9406	29.3573	29.2148	28.5136	28.6519	29.4494	28.8531	29.3173	28.0587	28.7267	26.4026	27.2252	27.4718	26.2277	27.3971	15	63.6	19.269	55.792	6950100000	145	EGIDFPOO_01949Thermococcus_sp_09242019hypotheticalprotein
NaN	NaN	21.5056	NaN	21.6325	21.9012	22.0444	21.9446	21.8912	22.0339	21.979	23.4411	22.0322	NaN	22.652	22.5594	4	17	29.201	8.8459	71852000	12	EGIDFPOO_01950Thermococcus_sp_09242019Small-conductancemechanosensitivechannel
24.4626	23.4964	24.0755	23.9741	24.603	23.5444	24.9824	24.4908	24.8074	24.5968	24.8523	24.4458	21.9149	23.22	21.8712	22.6769	7	20.5	29.874	4.5568	274550000	24	EGIDFPOO_01954Thermococcus_sp_09242019CarnitinetransportbindingproteinOpuCC
NaN	NaN	NaN	NaN	NaN	17.2906	NaN	NaN	NaN	NaN	NaN	NaN	NaN	NaN	20.9197	NaN	7	31	41.613	42.079	7064400	10	EGIDFPOO_01957Thermococcus_sp_09242019Glycinebetaine/carnitine/cholinetransportATP-bindingproteinOpuCA
NaN	NaN	NaN	NaN	NaN	NaN	NaN	NaN	NaN	NaN	NaN	21.9901	19.4793	19.8099	20.4179	20.0868	3	10	33.742	12.586	31710000	16	EGIDFPOO_01958Thermococcus_sp_09242019Choline-bindingprotein
29.0916	29.5197	29.5343	29.725	29.8779	30.1126	29.9943	30.182	30.1251	30.453	30.2359	31.0655	29.4154	29.5985	29.5919	29.6002	31	79.1	49.696	323.31	16852000000	365	EGIDFPOO_01960Thermococcus_sp_09242019Ribulosebisphosphatecarboxylaselargechain
21.0676	23.6253	23.7252	23.1923	24.0793	24.0396	23.6309	23.8829	23.6075	24.8609	23.477	22.7756	23.9198	24.7738	22.5462	23.5724	7	37.2	20.279	18.186	211190000	60	EGIDFPOO_01961Thermococcus_sp_09242019hypotheticalprotein
NaN	24.2722	24.8367	24.8548	25.7897	24.8483	NaN	25.577	NaN	25.4647	25.8412	26.6276	24.4959	23.4462	28.0503	23.7427	4	51.6	14.332	30.33	1001500000	15	EGIDFPOO_01962Thermococcus_sp_09242019Putativesuperoxidereductase
28.8961	28.965	29.0203	29.3659	30.0127	30.523	29.6404	29.8705	29.6482	30.0718	29.7788	29.9359	28.6375	28.912	28.3535	28.187	15	73.7	19.554	62.825	12920000000	186	EGIDFPOO_01964Thermococcus_sp_09242019Rubrerythrin-2
26.7756	27.1625	26.9858	26.9069	27.2051	27.0208	27.2643	27.4421	26.6816	27.2272	27.3689	26.9468	26.0315	26.1095	25.8044	26.5782	16	41.2	40.03	99.585	2100700000	141	EGIDFPOO_01965Thermococcus_sp_09242019Rubredoxin-NAD(+)reductase
25.0261	25.9861	26.1653	25.3837	24.902	24.3275	25.3262	24.9466	24.3069	24.1843	25.0778	22.8487	25.4612	26.303	25.594	25.3053	9	39.1	20.569	116.17	647190000	78	EGIDFPOO_01966Thermococcus_sp_09242019hypotheticalprotein
26.1523	26.0192	26.0703	26.8348	27.216	26.8709	26.6051	26.6396	27.639	27.3696	26.8214	28.3091	27.6695	27.2277	27.6051	28.0787	25	65.2	46.589	170.43	2832100000	160	EGIDFPOO_01968Thermococcus_sp_09242019Nitricoxidereductase
27.3116	26.3433	26.6179	27.0479	26.8428	26.2799	26.4517	26.6051	26.3268	26.3042	25.3482	24.351	25.6762	24.9818	25.123	26.0893	12	70.3	17.102	116.09	1269300000	70	EGIDFPOO_01969Thermococcus_sp_09242019AlkylhydroperoxidereductaseE
27.2187	27.6366	27.2322	27.8967	28.2878	28.2667	27.8506	28.0225	28.0661	28.3984	28.0964	28.3077	27.1999	27.0743	27.3222	27.6067	15	51.4	32.66	104.04	3910900000	183	EGIDFPOO_01970Thermococcus_sp_09242019hypotheticalprotein
28.713	28.3528	28.5929	28.8507	28.7206	28.401	28.7653	28.4847	29.7677	29.8257	28.9743	28.9199	27.2947	26.9426	27.3014	27.8337	25	31.6	65	143.73	6693800000	208	EGIDFPOO_01971Thermococcus_sp_092420192-oxoglutarateoxidoreductasesubunitKorA
29.2435	29.277	29.3985	30.6393	29.1231	29.2798	28.9243	29.2497	30.3823	30.1879	29.938	29.7716	27.9193	27.5107	28.5979	29.027	18	69.4	24.741	142.76	11152000000	205	EGIDFPOO_01972Thermococcus_sp_09242019Selenocysteine-containingperoxiredoxinPrxU
23.5419	22.9187	22.602	23.597	22.6316	23.0966	23.4279	23.6853	24.0561	23.6184	23.625	24.384	23.2605	23.3983	23.9712	23.1879	7	37.1	24.084	21.43	208800000	29	EGIDFPOO_01974Thermococcus_sp_09242019NAD(P)H-quinoneoxidoreductasesubunitI,chloroplastic
26.1736	25.0903	25.0612	26.1142	25.4301	25.8859	26.3818	26.0982	26.4419	26.5342	25.5864	26.4811	26.7299	26.3299	27.2205	25.7456	16	44.2	44.579	83.094	1302300000	80	EGIDFPOO_01975Thermococcus_sp_09242019NADH-quinoneoxidoreductasesubunitD
24.2182	23.2159	23.3003	23.9394	23.1563	24.3633	24.6014	24.5126	23.7098	25.042	23.7965	25.0332	25.1291	25.4817	24.605	24.8032	7	32	21.063	95.359	367920000	55	EGIDFPOO_01976Thermococcus_sp_09242019NAD(P)H-quinoneoxidoreductasesubunitJ,chloroplastic
24.4469	23.4836	23.705	24.0838	23.3977	23.7507	25.1982	24.2139	25.0573	24.6217	24.2284	24.2299	24.7807	24.2318	24.2691	24.6522	11	45.1	22.761	36.474	364380000	58	EGIDFPOO_01977Thermococcus_sp_09242019NAD(P)H-quinoneoxidoreductasesubunitK,chloroplastic
NaN	NaN	NaN	NaN	NaN	NaN	NaN	NaN	NaN	NaN	NaN	23.4422	22.5477	NaN	21.6979	22.7102	2	7.1	33.442	3.8769	56094000	16	EGIDFPOO_01978Thermococcus_sp_09242019Formatehydrogenlyasesubunit4
NaN	18.9805	NaN	19.3104	19.3745	20.6218	19.5249	20.7403	NaN	19.7738	19.052	23.0861	NaN	20.8768	21.68	NaN	2	4.5	53.063	22.429	29935000	9	EGIDFPOO_01980Thermococcus_sp_09242019Na(+)/H(+)antiportersubunitD1
NaN	NaN	NaN	NaN	NaN	22.1616	NaN	NaN	NaN	22.9264	NaN	24.2541	21.9634	NaN	NaN	NaN	2	19.5	12.21	16.532	54095000	5	EGIDFPOO_01981Thermococcus_sp_09242019Na(+)/H(+)antiportersubunitC
NaN	NaN	NaN	19.6935	NaN	20.5821	NaN	19.8863	NaN	NaN	NaN	22.8773	21.1352	NaN	21.3139	20.7458	3	18.6	25.942	41.926	47056000	10	EGIDFPOO_01982Thermococcus_sp_09242019hypotheticalprotein
NaN	NaN	NaN	NaN	NaN	NaN	NaN	NaN	NaN	NaN	NaN	NaN	NaN	NaN	NaN	20.8664	1	14.3	10.033	20.302	31545000	10	EGIDFPOO_01983Thermococcus_sp_09242019hypotheticalprotein
NaN	20.4067	NaN	21.8182	20.4695	22.4981	NaN	22.6298	NaN	NaN	22.3233	24.0144	23.1567	23.7012	22.803	22.9696	3	30.7	14.855	60.059	99076000	27	EGIDFPOO_01984Thermococcus_sp_09242019Na(+)/H(+)antiportersubunitG
25.071	23.6343	23.2716	24.1301	24.2849	25.792	24.7909	24.7566	23.8685	23.9884	24.0212	25.5133	24.8513	24.7692	24.6649	25.4917	5	31	19.153	31.627	570670000	42	EGIDFPOO_01986Thermococcus_sp_09242019Na(+)/H(+)antiportersubunitE1
26.4833	26.4053	26.3053	26.2007	25.7377	25.2124	26.2662	25.8835	25.7878	25.34	26.344	24.9714	25.7096	25.9422	26.278	26.0755	7	36.1	18.898	38.153	1141700000	75	EGIDFPOO_01987Thermococcus_sp_09242019hypotheticalprotein
22.9438	23.5078	23.0407	22.2009	21.5133	20.5322	21.2892	20.7493	21.8952	21.2968	20.3781	NaN	23.894	24.0755	23.2557	23.9247	9	13.4	92.46	42.168	117360000	37	EGIDFPOO_01991Thermococcus_sp_09242019hypotheticalprotein
NaN	NaN	20.3333	NaN	NaN	NaN	NaN	NaN	NaN	NaN	NaN	NaN	20.5442	20.9406	19.2704	20.5752	1	8.8	17.813	33.639	8953400	8	EGIDFPOO_01992Thermococcus_sp_09242019hypotheticalprotein
NaN	NaN	NaN	NaN	NaN	NaN	NaN	NaN	NaN	NaN	NaN	NaN	21.0173	NaN	22.4053	NaN	5	13.7	82.656	21.689	20075000	8	EGIDFPOO_01993Thermococcus_sp_092420191,4-alpha-glucanbranchingenzymeGlgB
22.4745	21.8822	NaN	NaN	22.0826	21.7527	NaN	21.8817	NaN	21.8827	21.5451	22.8859	21.422	21.063	21.3764	21.3862	5	11.7	50.912	51.577	63125000	13	EGIDFPOO_01994Thermococcus_sp_09242019IS607familytransposaseISDka1
NaN	21.9582	23.2601	22.9006	NaN	NaN	21.4199	20.75	NaN	NaN	NaN	NaN	NaN	NaN	NaN	21.7907	3	12.6	24.119	3.5699	43503000	6	EGIDFPOO_01995Thermococcus_sp_09242019hypotheticalprotein
24.8621	24.784	24.9432	24.8153	24.8827	24.2378	25.3029	24.6903	24.9742	24.5085	24.835	23.6259	23.9457	24.5343	24.3272	24.2867	12	39	42.395	70.399	429700000	63	EGIDFPOO_01996Thermococcus_sp_09242019UDP-2,3-diacetamido-2,3-dideoxy-D-glucuronate2-epimerase
22.8292	23.746	23.4261	23.723	24.2072	24.1753	23.9788	24.095	23.9506	25.074	24.8274	25.144	23.1111	23.417	23.7774	23.6845	14	37.6	47.029	118.35	343000000	97	EGIDFPOO_01997Thermococcus_sp_09242019UDP-N-acetyl-D-mannosaminedehydrogenase
NaN	NaN	NaN	NaN	NaN	NaN	NaN	NaN	NaN	NaN	NaN	NaN	NaN	NaN	18.3718	NaN	1	4.1	40.666	21.939	1055400	1	EGIDFPOO_01998Thermococcus_sp_09242019hypotheticalprotein
21.8147	21.5404	21.8477	21.8391	22.0151	21.8434	22.6526	22.0232	21.8506	21.9046	22.3636	21.5961	22.0765	22.6504	22.8207	22.1325	5	61.1	11.157	7.3686	72915000	22	EGIDFPOO_02002Thermococcus_sp_09242019hypotheticalprotein
27.2112	26.9958	27.1026	27.0473	26.9966	25.7803	26.8956	26.4911	27.6017	27.1927	27.3573	26.1095	24.964	25.599	25.3105	25.5826	24	28.6	74.062	151.83	1679900000	165	EGIDFPOO_02003Thermococcus_sp_09242019Arginine--tRNAligase
23.0438	22.3908	22.0064	22.3824	23.0465	23.4554	23.0561	23.4433	23.3384	23.3231	23.2438	24.2605	23.2174	23.7862	23.8268	23.4212	6	20.3	32.591	21.335	175170000	27	EGIDFPOO_02004Thermococcus_sp_09242019putative2-dehydro-3-deoxy-D-pentonatealdolaseYjhH
26.9366	25.1177	25.1155	23.4205	NaN	NaN	21.8215	21.3082	22.3147	NaN	21.0505	NaN	24.0367	23.9718	22.7495	24.9991	10	25.8	47.343	21.329	300510000	31	EGIDFPOO_02005Thermococcus_sp_09242019hypotheticalprotein
NaN	NaN	NaN	NaN	NaN	NaN	NaN	NaN	NaN	NaN	NaN	NaN	NaN	NaN	NaN	19.37	1	6.2	21.426	9.6644	6519000	3	EGIDFPOO_02009Thermococcus_sp_09242019hypotheticalprotein
NaN	NaN	NaN	21.5208	21.9235	22.0503	21.7908	22.6785	NaN	21.7793	21.7517	22.7729	20.7246	NaN	NaN	NaN	1	10.3	16.004	29.552	43833000	8	EGIDFPOO_02014Thermococcus_sp_09242019hypotheticalprotein
NaN	NaN	NaN	NaN	NaN	NaN	NaN	NaN	NaN	NaN	NaN	19.7209	NaN	19.3213	NaN	NaN	2	6.4	44.06	10.259	4460600	3	EGIDFPOO_02017Thermococcus_sp_09242019hypotheticalprotein
NaN	NaN	NaN	NaN	NaN	NaN	NaN	NaN	NaN	NaN	NaN	NaN	NaN	NaN	NaN	20.5405	1	10.8	13.913	24.367	8907200	3	EGIDFPOO_02018Thermococcus_sp_09242019hypotheticalprotein
25.7306	25.5906	25.6143	25.054	23.7427	23.1726	25.3143	24.6087	24.6072	23.2332	23.7817	21.793	25.0083	25.4373	25.2708	25.0004	17	47	45.617	185.56	556980000	83	EGIDFPOO_02019Thermococcus_sp_09242019hypotheticalprotein
NaN	21.9714	21.9576	22.047	22.2052	21.1197	21.6499	21.8269	21.8341	21.9349	23.0816	20.7337	21.356	21.4041	21.1839	21.3571	2	10.2	30.508	2.9553	54844000	17	EGIDFPOO_02021Thermococcus_sp_09242019ATP-dependent6-phosphofructokinase
24.4873	23.9703	24.2073	24.259	23.353	23.2588	24.5599	24.1296	26.3467	24.3707	24.3381	22.7964	24.9816	25.0295	24.3739	24.5656	10	39.7	36.076	84.676	356000000	58	EGIDFPOO_02024Thermococcus_sp_09242019ATPaseRavA
NaN	NaN	NaN	20.9704	22.8919	22.2726	21.3351	21.6951	NaN	22.1131	22.1552	23.2386	NaN	21.2398	NaN	20.9339	4	18.3	19.34	16.379	53798000	12	EGIDFPOO_02027Thermococcus_sp_09242019hypotheticalprotein
NaN	NaN	NaN	NaN	NaN	NaN	23.1247	22.9152	22.8557	20.8991	NaN	NaN	21.8014	NaN	22.3134	NaN	1	3.3	33.693	2.2154	50737000	7	EGIDFPOO_02029Thermococcus_sp_09242019hypotheticalprotein
NaN	20.4296	20.6723	20.91	NaN	20.8314	21.3464	22.0456	21.1057	21.4253	21.0598	22.9038	20.0234	20.7056	21.0072	22.1525	4	13.3	40.576	22.915	43979000	19	EGIDFPOO_02030Thermococcus_sp_09242019hypotheticalprotein
NaN	NaN	NaN	NaN	NaN	NaN	NaN	NaN	NaN	NaN	NaN	NaN	22.7063	22.8367	22.1524	22.5972	9	9.6	126.51	28.7	41511000	18	EGIDFPOO_02031Thermococcus_sp_09242019hypotheticalprotein
NaN	NaN	NaN	NaN	NaN	NaN	NaN	NaN	NaN	NaN	NaN	NaN	20.1265	NaN	NaN	NaN	2	11.1	33.712	17.248	18235000	5	EGIDFPOO_02032Thermococcus_sp_09242019hypotheticalprotein
NaN	NaN	NaN	NaN	NaN	23.6958	NaN	NaN	NaN	NaN	NaN	25.3905	23.9141	NaN	25.1588	23.4973	7	14.3	52.695	11.096	318430000	13	EGIDFPOO_02033Thermococcus_sp_09242019hypotheticalprotein
NaN	NaN	NaN	NaN	22.7195	NaN	22.8733	23.3516	NaN	NaN	NaN	NaN	NaN	NaN	NaN	NaN	2	30	12.005	3.2552	80268000	14	EGIDFPOO_02034Thermococcus_sp_09242019hypotheticalprotein
NaN	NaN	NaN	NaN	NaN	NaN	NaN	NaN	NaN	NaN	NaN	NaN	NaN	22.6473	NaN	NaN	2	10.2	25.295	85.283	45052000	20	EGIDFPOO_02037Thermococcus_sp_09242019putativeproteinYisK
27.2492	27.2711	27.3443	26.8002	26.0001	25.2442	26.5173	26.4836	27.4032	25.9181	26.459	24.5337	27.2058	27.2205	26.8358	27.2411	17	51.4	44.769	117.57	2094300000	166	EGIDFPOO_02038Thermococcus_sp_09242019hypotheticalprotein
28.6937	28.1689	28.2615	28.5272	29.0705	28.8656	28.7566	28.7527	29.1384	29.3154	28.898	29.2853	27.9025	27.5468	27.9689	28.0059	27	58.1	49.966	238.42	7110400000	283	EGIDFPOO_02039Thermococcus_sp_09242019ProteinlysineacetyltransferasePat
27.0736	27.4162	27.2041	27.5421	27.8622	27.5504	27.6533	27.7664	27.3679	26.252	27.5402	27.6734	26.7713	26.1626	25.8913	27.0316	11	50.8	22.76	90.232	2626900000	129	EGIDFPOO_02040Thermococcus_sp_09242019hypotheticalprotein
25.6312	25.9663	25.538	26.2326	24.7799	25.1868	26.1683	25.1946	26.5069	26.2337	26.4499	25.1149	23.9344	23.6068	23.5157	24.6925	4	24.8	11.242	35.604	780730000	24	EGIDFPOO_02041Thermococcus_sp_09242019hypotheticalprotein
NaN	NaN	NaN	NaN	NaN	NaN	NaN	NaN	NaN	NaN	NaN	22.6091	21.9256	21.8868	22.6639	21.559	3	23.1	21.769	13.54	78168000	14	EGIDFPOO_02042Thermococcus_sp_09242019hypotheticalprotein
26.9675	26.8964	26.7662	26.9346	27.1699	27.1918	27.344	27.1288	27.4139	27.6506	27.4374	27.4028	26.4015	26.3933	25.481	26.404	28	62.5	52.265	191.66	2133400000	159	EGIDFPOO_02043Thermococcus_sp_09242019BifunctionalNAD(P)H-hydraterepairenzymeNnr
NaN	NaN	NaN	NaN	NaN	NaN	NaN	NaN	NaN	NaN	NaN	NaN	NaN	NaN	NaN	21.317	2	11.2	20.99	7.635	28535000	3	EGIDFPOO_02046Thermococcus_sp_09242019O-acetyl-ADP-ribosedeacetylase
24.5141	25.0751	24.4434	24.7201	26.1059	26.4995	24.8476	25.5997	24.4018	25.0393	25.3863	25.6125	25.0512	24.2084	24.8056	25.3447	9	22.4	47.44	33.54	617440000	39	EGIDFPOO_02047Thermococcus_sp_092420195-methylthioadenosine/S-adenosylhomocysteinedeaminase
24.0763	24.9403	24.2608	25.0656	25.0842	25.5363	24.041	24.7828	25.9559	26.3952	26.2474	26.2958	26.8114	26.2206	26.173	26.5073	12	51.4	29.039	84.133	1110300000	79	EGIDFPOO_02048Thermococcus_sp_09242019S-methyl-5-thioadenosinephosphorylase
26.9719	26.303	26.6584	26.1336	24.333	23.8234	26.604	26.0228	24.6266	23.5293	24.1722	23.8439	26.5638	26.2968	25.5731	26.5982	11	30.3	31.966	51.833	1085100000	74	EGIDFPOO_02049Thermococcus_sp_09242019hypotheticalprotein
NaN	NaN	NaN	NaN	NaN	NaN	NaN	NaN	NaN	NaN	NaN	NaN	NaN	NaN	20.4596	NaN	2	3.8	61.389	3.5593	28152000	3	EGIDFPOO_02059Thermococcus_sp_09242019LipidAexportATP-binding/permeaseproteinMsbA
22.5409	22.2321	22.6852	22.893	NaN	NaN	NaN	21.3628	21.7806	21.0597	NaN	20.7303	22.7431	22.7764	21.7855	22.4338	8	19.1	51.748	6.1184	67411000	22	EGIDFPOO_02060Thermococcus_sp_09242019hypotheticalprotein
24.6032	24.9683	24.9136	24.621	24.0464	22.9617	23.9877	22.7721	NaN	21.8278	21.2855	25.1531	24.0066	23.8131	24.3419	24.307	8	21.5	36.146	76.028	315060000	52	EGIDFPOO_02070Thermococcus_sp_09242019hypotheticalprotein
22.2414	23.0019	24.1348	23.9374	23.9839	25.2751	23.6203	24.4269	22.5163	24.0477	23.7247	26.4794	24.9936	24.9983	24.8053	24.5245	12	56.7	26.863	43.757	459560000	52	EGIDFPOO_02071Thermococcus_sp_09242019hypotheticalprotein
NaN	NaN	NaN	NaN	NaN	19.6145	NaN	NaN	NaN	NaN	NaN	22.3491	NaN	NaN	20	NaN	6	40.5	14.583	22.87	16742000	5	EGIDFPOO_02072Thermococcus_sp_09242019hypotheticalprotein
22.1778	23.6395	23.118	NaN	NaN	NaN	20.9611	20.5761	NaN	21.5538	NaN	NaN	25.1802	22.897	25.7158	24.3625	16	29.5	74.743	120.77	236900000	46	EGIDFPOO_02074Thermococcus_sp_09242019hypotheticalprotein
NaN	NaN	NaN	NaN	NaN	NaN	NaN	NaN	NaN	NaN	NaN	NaN	NaN	NaN	20.1239	NaN	4	20.1	36.866	11.668	3555100	7	EGIDFPOO_02075Thermococcus_sp_09242019hypotheticalprotein
NaN	NaN	NaN	NaN	NaN	NaN	NaN	20.749	NaN	NaN	NaN	20.8039	NaN	NaN	21.9892	NaN	2	15.2	22.424	2.7859	20238000	7	EGIDFPOO_02076Thermococcus_sp_09242019hypotheticalprotein
NaN	NaN	NaN	NaN	NaN	NaN	NaN	NaN	NaN	NaN	NaN	NaN	NaN	NaN	NaN	19.0154	1	11.2	19.463	1.1156	3860800	2	EGIDFPOO_02081Thermococcus_sp_09242019hypotheticalprotein
NaN	NaN	NaN	NaN	NaN	NaN	NaN	NaN	NaN	NaN	NaN	NaN	NaN	NaN	21.5597	NaN	2	16	17.635	6.079	14316000	3	EGIDFPOO_02083Thermococcus_sp_09242019hypotheticalprotein
NaN	NaN	NaN	NaN	NaN	NaN	NaN	NaN	NaN	NaN	NaN	NaN	21.7452	22.3219	21.6022	20.7254	5	37.9	19.499	19.675	28809000	12	EGIDFPOO_02086Thermococcus_sp_09242019hypotheticalprotein
NaN	21.481	21.3615	21.7558	21.2163	20.7485	NaN	NaN	NaN	NaN	NaN	NaN	23.1884	22.8314	21.4261	23.3978	4	27.5	16.854	15.197	66037000	19	EGIDFPOO_02088Thermococcus_sp_09242019RegulatoryproteinAsnC
24.2201	24.0912	24.1666	23.8838	22.941	22.8064	24.0692	23.4212	NaN	NaN	22.249	NaN	23.5405	23.18	23.0377	23.7102	8	18.7	49.504	37.236	187330000	43	EGIDFPOO_02089Thermococcus_sp_09242019Isoleucine2-epimerase
21.2779	22.0917	22.3278	NaN	21.2902	22.6565	21.9936	21.7911	NaN	NaN	NaN	22.7983	23.6488	23.2254	22.6911	23.3441	5	25.6	30.52	99.39	96781000	26	EGIDFPOO_02096Thermococcus_sp_09242019Acidsugarphosphatase
NaN	21.824	21.8029	NaN	22.1268	22.311	NaN	22.5045	NaN	22.372	22.3528	22.9745	22.6015	23.2771	23.5572	22.7682	6	25	27.674	24.365	101790000	10	EGIDFPOO_02103Thermococcus_sp_09242019hypotheticalprotein
18.7114	18.2931	18.7386	19.0994	18.0869	18.1744	18.897	18.8669	19.2786	NaN	18.8814	20.5629	19.4194	19.8562	17.9743	19.3096	3	4.4	72.085	5.6616	8476700	19	EGIDFPOO_02104Thermococcus_sp_09242019hypotheticalprotein
NaN	NaN	NaN	20.5723	NaN	NaN	NaN	NaN	NaN	NaN	NaN	NaN	21.3184	NaN	NaN	20.9423	3	10.1	37.635	5.1294	12137000	9	EGIDFPOO_02105Thermococcus_sp_09242019hypotheticalprotein
24.8934	24.2303	24.3066	24.6832	23.7963	23.32	24.1831	24.6532	24.9422	23.746	24.9006	23.8721	25.2695	25.7359	25.2487	24.7348	14	49.5	34.676	92.236	468300000	44	EGIDFPOO_02106Thermococcus_sp_09242019hypotheticalprotein
NaN	NaN	NaN	NaN	NaN	NaN	NaN	NaN	NaN	NaN	NaN	NaN	NaN	NaN	NaN	19.7489	1	2.3	49.427	2.5606	13860000	10	EGIDFPOO_02107Thermococcus_sp_09242019hypotheticalprotein
NaN	NaN	NaN	NaN	NaN	NaN	NaN	NaN	NaN	NaN	NaN	NaN	NaN	NaN	20.8114	NaN	1	3.3	34.72	1.1039	8742100	2	EGIDFPOO_02112Thermococcus_sp_09242019Undecaprenyl-phosphate4-deoxy-4-formamido-L-arabinosetransferase
25.5956	26.3052	25.9203	26.5898	26.2546	25.8574	25.7371	26.0982	26.5154	26.2405	26.6832	26.1804	24.9307	25.4893	24.8723	25.7477	16	41.7	47.9	60.134	1075200000	86	EGIDFPOO_02117Thermococcus_sp_09242019UDP-glucose6-dehydrogenaseTuaD
21.2488	23.4451	22.4866	22.6237	22.3127	22.7307	22.1386	22.911	21.2168	21.9393	22.6499	22.6305	21.7406	22.6327	21.4165	20.9149	6	19.3	30.915	19.027	85589000	44	EGIDFPOO_02118Thermococcus_sp_09242019UTP--glucose-1-phosphateuridylyltransferase
25.7278	25.6475	25.4622	25.3769	25.4012	23.5304	25.7889	25.2027	23.7713	24.5467	25.3567	24.4679	26.8086	27.4741	24.7565	26.6055	4	11.6	44.577	9.0998	766040000	20	EGIDFPOO_02119Thermococcus_sp_09242019D-inositol-3-phosphateglycosyltransferase
23.275	22.7893	23.158	23.297	21.8743	22.4659	23.0891	23.0986	23.7004	23.3106	22.925	24.0206	23.524	23.7418	23.2747	23.3185	12	34.5	45.153	47.628	179710000	56	EGIDFPOO_02121Thermococcus_sp_09242019D-inositol-3-phosphateglycosyltransferase
22.6223	21.7981	22.048	22.3789	NaN	21.8196	22.3363	22.2261	NaN	NaN	NaN	NaN	NaN	NaN	NaN	22.4074	5	11.7	41.155	10.769	67625000	13	EGIDFPOO_02122Thermococcus_sp_09242019D-inositol-3-phosphateglycosyltransferase
NaN	NaN	NaN	NaN	NaN	NaN	NaN	NaN	NaN	NaN	NaN	NaN	NaN	NaN	20.1174	NaN	5	16.2	53.823	31.704	31640000	9	EGIDFPOO_02128Thermococcus_sp_09242019hypotheticalprotein
23.5979	23.2345	22.9005	23.2535	24.4016	23.4895	23.3419	24.1785	22.3198	23.5691	23.4643	23.8843	23.5195	22.9968	21.9419	22.6324	7	21.4	34.352	37.018	195810000	29	EGIDFPOO_02129Thermococcus_sp_09242019scyllo-inositol2-dehydrogenase(NAD(+))
NaN	NaN	NaN	NaN	NaN	NaN	NaN	NaN	NaN	NaN	NaN	NaN	NaN	NaN	19.0353	NaN	2	9.2	40.883	2.122	33470000	6	EGIDFPOO_02133Thermococcus_sp_09242019dTDP-3-amino-3,4,6-trideoxy-alpha-D-glucosetransaminase
NaN	21.0523	NaN	21.3075	21.1322	22.324	21.0948	20.9516	21.1289	20.9832	NaN	23.2034	22.6693	23.3152	23.6222	21.7474	8	42.5	22.107	51.964	87899000	31	EGIDFPOO_02134Thermococcus_sp_09242019dTDP-3-amino-3,6-dideoxy-alpha-D-galactopyranose3-N-acetyltransferase
NaN	21.1774	NaN	21.8753	20.8313	20.4642	22.0218	21.5957	21.7212	22.3066	NaN	22.7826	NaN	NaN	20.5115	21.5048	4	11.3	40.212	3.8231	40680000	17	EGIDFPOO_02137Thermococcus_sp_09242019D-inositol-3-phosphateglycosyltransferase
NaN	NaN	NaN	NaN	NaN	NaN	NaN	NaN	NaN	NaN	NaN	NaN	NaN	NaN	NaN	19.5413	2	7.1	36.816	4.4122	2013100	2	EGIDFPOO_02138Thermococcus_sp_09242019hypotheticalprotein
25.9719	25.5604	26.0274	25.9714	25.2091	24.6707	25.6743	25.2049	25.8321	24.1838	25.0359	24.1222	25.3413	24.8412	25.2489	25.8455	14	36.6	37.533	202.12	794130000	96	EGIDFPOO_02141Thermococcus_sp_09242019UTP--glucose-1-phosphateuridylyltransferase
23.1451	23.2267	23.2816	NaN	24.1975	23.416	24.072	23.6368	23.8654	23.5335	24.2926	25.1866	23.0416	23.22	23.0518	23.1829	4	13.6	35.295	14.502	218620000	19	EGIDFPOO_02142Thermococcus_sp_09242019UDP-glucose4-epimerase
26.0924	25.9971	26.0528	26.5171	26.6996	26.5498	26.0914	26.4055	26.3779	27.5759	26.8815	27.4536	27.89	28.2369	27.1426	27.5531	14	65.3	20.771	79.597	2302000000	143	EGIDFPOO_02144Thermococcus_sp_09242019Inorganicpyrophosphatase
NaN	NaN	NaN	19.2679	NaN	19.656	NaN	NaN	NaN	NaN	NaN	NaN	NaN	NaN	21.1467	NaN	2	18.2	21.165	4.2077	14636000	3	EGIDFPOO_02145Thermococcus_sp_09242019RibonucleaseR
NaN	NaN	NaN	NaN	NaN	NaN	NaN	NaN	NaN	NaN	NaN	NaN	NaN	NaN	20.4421	NaN	2	27.9	7.0371	1.6932	5552400	2	EGIDFPOO_02146Thermococcus_sp_09242019hypotheticalprotein
23.6802	23.1173	23.1981	23.2484	22.3332	NaN	22.833	22.598	23.4506	22.5295	22.9554	22.5926	22.9411	22.8009	21.9754	22.6558	4	20	20.299	32.183	121720000	18	EGIDFPOO_02147Thermococcus_sp_09242019hypotheticalprotein
24.2066	25.2196	24.9864	25.4933	25.4756	25.8309	25.6045	25.465	26.3553	26.5966	25.8914	27.318	25.2021	24.7017	25.8222	25.2816	6	57.1	11.514	65.496	1012000000	67	EGIDFPOO_02148Thermococcus_sp_09242019hypotheticalprotein
NaN	NaN	NaN	NaN	23.6123	23.6276	21.9643	22.1889	NaN	NaN	NaN	NaN	22.0968	22.0297	21.6313	22.5878	3	42.6	6.4265	1.3438	88651000	8	EGIDFPOO_02149Thermococcus_sp_09242019hypotheticalprotein
NaN	NaN	NaN	NaN	NaN	NaN	NaN	NaN	NaN	NaN	NaN	NaN	NaN	NaN	17.9979	NaN	1	5.2	21.229	2.7556	1241500	2	EGIDFPOO_02150Thermococcus_sp_09242019Releasefactorglutaminemethyltransferase
25.3155	25.7816	26.0017	24.7253	23.6846	23.1804	24.1787	23.9631	NaN	NaN	NaN	23.5664	25.611	25.0726	25.6559	25.2534	12	41.8	38.101	62.656	515360000	45	EGIDFPOO_02152Thermococcus_sp_09242019hypotheticalprotein
NaN	22.3397	22.3037	22.5084	22.1905	21.6982	23.1525	22.5317	23.089	22.7633	22.6719	NaN	22.1565	NaN	22.8557	22.6792	6	7.8	84	6.3001	95008000	7	EGIDFPOO_02153Thermococcus_sp_09242019hypotheticalprotein
23.7917	23.4269	23.794	23.1455	22.581	22.4335	23.26	21.7615	23.719	21.195	22.3832	20.9211	24.4683	24.9659	24.241	24.8086	10	32.2	40.061	97.114	241740000	53	EGIDFPOO_02154Thermococcus_sp_09242019Tubulin-likeproteinCetZ
NaN	NaN	NaN	NaN	NaN	NaN	NaN	NaN	NaN	NaN	NaN	20.4714	NaN	NaN	19.0907	19.2918	2	13.2	23.773	3.8996	5927800	5	EGIDFPOO_02155Thermococcus_sp_09242019hypotheticalprotein
NaN	NaN	NaN	NaN	NaN	NaN	NaN	NaN	NaN	NaN	NaN	18.5471	NaN	NaN	NaN	NaN	1	1.8	80.938	1.0984	8007000	1	EGIDFPOO_02160Thermococcus_sp_09242019hypotheticalprotein
21.0517	22.0791	NaN	21.5666	21.5824	21.3957	21.6102	21.3057	NaN	NaN	NaN	21.4726	22.0359	22.4792	23.0035	21.7878	4	22.9	21.445	2.6782	61387000	8	EGIDFPOO_02166Thermococcus_sp_09242019GMPsynthase[glutamine-hydrolyzing]
23.6714	24.6343	24.1215	23.9779	22.0397	21.631	21.7603	21.5887	21.9416	22.8493	23.2523	21.8912	24.2446	23.922	23.5035	24.0127	7	26.7	34.356	22.505	191610000	36	EGIDFPOO_02168Thermococcus_sp_09242019GMPsynthase[glutamine-hydrolyzing]
NaN	NaN	NaN	NaN	NaN	NaN	NaN	NaN	NaN	NaN	NaN	NaN	21.0336	NaN	22.1597	NaN	4	9.5	52.545	11.928	27924000	3	EGIDFPOO_02169Thermococcus_sp_09242019Inosine-5-monophosphatedehydrogenase
NaN	NaN	NaN	NaN	20.4454	21.3985	NaN	18.5374	NaN	NaN	NaN	21.8416	21.9607	21.3126	21.852	20.751	5	21.3	37.728	94.396	29015000	29	EGIDFPOO_02170Thermococcus_sp_09242019hypotheticalprotein
28.5382	28.2425	28.4697	29.0701	28.8867	28.3977	29.0828	28.9679	28.2502	27.8812	28.1907	27.1526	27.7246	28.5356	28.0048	28.6695	14	74.6	21.642	87.207	6242800000	123	EGIDFPOO_02171Thermococcus_sp_09242019Pyridoxal5-phosphatesynthasesubunitPdxT
29.6127	29.4465	29.2513	29.9754	30.0129	30.153	30.147	30.4057	29.8518	29.3671	29.1717	28.7534	29.4154	29.609	29.9355	29.875	28	61.8	36.974	227.82	15715000000	202	EGIDFPOO_02172Thermococcus_sp_09242019Pyridoxal5-phosphatesynthasesubunitPdxS
NaN	19.8313	NaN	19.5153	20.7271	21.4992	NaN	20.8408	NaN	NaN	20.4821	22.3894	20.5888	NaN	20.316	20.7126	5	23.8	27.158	25.806	25634000	21	EGIDFPOO_02173Thermococcus_sp_09242019Putativethiazolebiosyntheticenzyme
NaN	19.0787	NaN	NaN	18.9768	19.8015	NaN	NaN	19.3599	20.3041	19.718	20.7162	20.1992	19.1701	19.4238	19.797	4	20.7	30.266	41.598	11603000	16	EGIDFPOO_02182Thermococcus_sp_09242019Nicotinate-nucleotidepyrophosphorylase[carboxylating]
NaN	NaN	NaN	NaN	NaN	NaN	NaN	NaN	NaN	NaN	NaN	20.3346	NaN	NaN	20.2383	NaN	2	3.9	78.798	9.0455	10397000	13	EGIDFPOO_02185Thermococcus_sp_09242019PhosphoribosylformylglycinamidinesynthasesubunitPurL
NaN	NaN	NaN	NaN	NaN	NaN	NaN	NaN	NaN	NaN	NaN	NaN	20.7816	NaN	19.7467	20.404	3	11.5	38.783	16.078	10820000	9	EGIDFPOO_02190Thermococcus_sp_09242019hypotheticalprotein
23.1634	22.3974	21.8778	21.3486	NaN	NaN	NaN	20.3335	NaN	NaN	NaN	NaN	23.4055	22.3906	21.9268	22.674	4	17.5	26.003	8.4067	52526000	13	EGIDFPOO_02197Thermococcus_sp_09242019hypotheticalprotein
NaN	NaN	NaN	NaN	NaN	NaN	NaN	NaN	NaN	NaN	NaN	NaN	NaN	NaN	19.2739	NaN	2	9.2	46.793	8.5077	1972300	3	EGIDFPOO_02199Thermococcus_sp_09242019UDP-N-acetyl-D-glucosamine6-dehydrogenase
24.7647	25.0478	25.3689	24.1278	23.7443	22.8301	23.626	23.6161	22.6291	22.3832	NaN	23.5241	24.4304	24.7306	25.1096	24.6455	9	40.4	25.536	23.106	371510000	23	EGIDFPOO_02207Thermococcus_sp_09242019hypotheticalprotein
NaN	NaN	23.903	23.9623	23.6421	23.3094	NaN	23.8244	NaN	NaN	NaN	23.6055	NaN	NaN	23.2996	NaN	2	3.9	49.66	2.7501	214870000	14	EGIDFPOO_02211Thermococcus_sp_09242019Phosphoglucosaminemutase
22.8499	22.4557	23.4789	23.3825	21.116	20.6077	22.5811	22.182	NaN	22.0904	21.7131	21.5301	23.4566	23.2029	22.4978	23.5322	5	13.1	49.09	31.376	105780000	40	EGIDFPOO_02212Thermococcus_sp_09242019hypotheticalprotein
NaN	19.1748	NaN	NaN	NaN	NaN	NaN	NaN	NaN	NaN	NaN	NaN	20.2672	19.664	NaN	NaN	2	4.7	63.082	6.9181	8105900	11	EGIDFPOO_02215Thermococcus_sp_09242019putativeABCtransporterATP-bindingprotein
22.7407	22.509	22.2682	22.3751	20.9673	20.9109	21.8051	21.576	21.6493	21.5128	22.2886	20.801	21.4227	21.7772	20.4011	21.3451	5	16.9	47.748	60.404	56471000	37	EGIDFPOO_02221Thermococcus_sp_09242019Phosphoribosylamine--glycineligase
NaN	NaN	NaN	NaN	NaN	NaN	NaN	NaN	NaN	NaN	NaN	NaN	18.0398	NaN	NaN	NaN	2	9	26.754	1.5743	5100800	3	EGIDFPOO_02224Thermococcus_sp_09242019Phosphoribosylaminoimidazole-succinocarboxamidesynthase
24.4975	24.6969	24.728	24.9031	25.474	25.2636	25.3079	25.5096	26.3363	26.1948	25.7497	26.378	24.0801	24.61	24.0372	24.1449	8	37.5	29.535	59.544	655100000	65	EGIDFPOO_02228Thermococcus_sp_09242019hypotheticalprotein
NaN	NaN	NaN	NaN	NaN	NaN	NaN	NaN	NaN	NaN	NaN	21.5062	NaN	NaN	21.3907	NaN	4	24.9	23.922	10.877	31166000	8	EGIDFPOO_02230Thermococcus_sp_09242019hypotheticalprotein
NaN	NaN	NaN	NaN	NaN	NaN	NaN	NaN	NaN	NaN	NaN	NaN	NaN	NaN	21.1469	NaN	3	6.7	40.444	2.2615	14635000	3	EGIDFPOO_02231Thermococcus_sp_09242019hypotheticalprotein
22.1874	19.8513	21.7273	21.9908	21.6357	21.2434	NaN	22.1682	NaN	22.013	21.6063	22.8525	23.9116	23.2784	22.4612	22.4396	4	8.7	41.366	31.494	87378000	18	EGIDFPOO_02233Thermococcus_sp_09242019hypotheticalprotein
21.2358	21.9555	21.3707	20.8448	NaN	NaN	20.2951	NaN	NaN	NaN	NaN	NaN	NaN	NaN	NaN	NaN	4	10.4	51.827	8.0005	15535000	7	EGIDFPOO_02237Thermococcus_sp_09242019RibosomalRNAsmallsubunitmethyltransferaseB
22.047	21.4555	21.5367	NaN	21.6498	21.4307	21.581	NaN	NaN	NaN	NaN	NaN	21.7173	NaN	NaN	22.8483	2	3.8	38.836	16.366	43412000	9	EGIDFPOO_02240Thermococcus_sp_09242019hypotheticalprotein
24.7589	24.2386	23.847	24.1486	24.2306	24.3924	24.4387	24.2716	25.8362	25.162	24.2745	24.7964	24.9535	24.7746	23.8484	24.6031	7	24.4	36.544	30.393	388270000	50	EGIDFPOO_02244Thermococcus_sp_09242019Histidine--tRNAligase

## Sheet: filtered data
LFQ intensity_Glucose				LFQ intensity_Cellulose				LFQ intensity_Xylose				LFQ intensity_Xylan
1	2	3	4	5	6	7	8	9	10	11	12	13	14	15	16	N: Unique peptides	N: Unique sequence coverage [%]	N: Mol. weight [kDa]	N: Score	N: Intensity	N: MS/MS count	T: Majority protein IDs
22.4848	22.1007	22.2096	22.3517	22.8384	22.426	22.3801	22.1842	23.1644	23.0394	22.8796	24.5716	23.3547	22.4867	23.328	22.5724	5	47.3	14.484	22.734	138370000	10	EGIDFPOO_00008Thermococcus_sp_092420192-iminobutanoate/2-iminopropanoatedeaminase
27.3225	26.8434	26.8476	26.6701	25.9999	25.2646	26.2889	25.852	25.5376	24.5855	25.5622	22.8119	26.3867	26.4279	25.528	26.9514	17	46.8	29.791	72.545	1269500000	111	EGIDFPOO_00009Thermococcus_sp_09242019hypotheticalprotein
26.09	24.0144	24.4473	23.4434	21.7234	22.9951	24.3262	23.2493	23.5533	24.2165	23.465	24.1308	23.8063	23.6241	24.8614	22.9247	18	18.6	124.36	96.304	290230000	37	EGIDFPOO_00010Thermococcus_sp_09242019Lonprotease
25.964	25.5538	25.6705	25.0446	23.8832	24.1736	24.8419	24.3207	24.5095	23.1454	23.0946	23.5673	24.9047	24.2797	24.8262	24.8138	5	43.9	10.886	29.233	442010000	26	EGIDFPOO_00011Thermococcus_sp_09242019hypotheticalprotein
25.992	25.5507	25.8649	25.8463	25.6458	25.5955	25.8389	25.7293	26.087	25.2552	25.7914	24.7614	24.8864	25.1647	24.8294	24.8909	11	16.1	65.89	75.249	793410000	66	EGIDFPOO_00013Thermococcus_sp_09242019QueuinetRNA-ribosyltransferase
24.9939	24.8535	25.0406	24.7523	24.1751	23.6257	24.8344	24.8464	24.2069	23.1684	24.3387	22.0332	24.2134	23.8114	24.7078	24.6043	10	27	50.761	116.98	391750000	58	EGIDFPOO_00014Thermococcus_sp_09242019hypotheticalprotein
24.3229	24.5744	24.9957	24.2814	NaN	NaN	22.7493	21.7727	24.0906	22.5407	24.4775	NaN	22.6814	23.798	21.9312	23.062	12	14.7	104.55	109.38	181810000	48	EGIDFPOO_00015Thermococcus_sp_09242019ChromosomepartitionproteinSmc
21.0482	20.2541	20.4372	19.387	NaN	NaN	19.0074	NaN	22.9037	20.1126	21.4426	NaN	21.6325	21.3712	20.8066	21.0039	2	4.6	51.265	2.0242	24602000	9	EGIDFPOO_00016Thermococcus_sp_092420193,5-cyclicadenosinemonophosphatephosphodiesteraseCpdA
26.2653	26.734	26.5647	26.4434	25.9282	25.9429	26.3166	26.2258	24.863	24.767	25.9001	24.6688	26.5852	26.3713	26.4448	26.331	28	56.7	65.086	323.31	1346300000	148	EGIDFPOO_00017Thermococcus_sp_09242019hypotheticalprotein
23.8488	23.5599	23.8229	22.8159	22.0926	22.1932	23.5014	21.7575	NaN	22.1629	21.7921	22.114	24.922	25.3954	25.1485	25.2684	14	37.4	47.692	42.668	262860000	38	EGIDFPOO_00018Thermococcus_sp_09242019Alpha-amylase2
27.8831	29.4454	29.2486	29.7377	30.047	30.7411	29.4579	30.0914	28.5225	29.1745	29.414	30.5443	28.8197	28.9773	29.671	29.1118	35	67.8	43.972	323.31	14147000000	394	EGIDFPOO_00023Thermococcus_sp_09242019Putativepyridoxalphosphate-dependentacyltransferase
26.8022	26.7148	26.328	26.0344	25.1705	24.3816	25.0267	24.9647	25.0875	23.9999	25.0388	23.052	25.538	25.7083	25.9881	26.0439	12	14.8	107.48	30.879	874790000	56	EGIDFPOO_00024Thermococcus_sp_09242019HollidayjunctionATP-dependentDNAhelicaseRuvB
NaN	20.3907	20.4781	20.3757	19.8361	19.3209	19.4929	20.0956	NaN	NaN	19.754	18.4686	19.8832	NaN	18.5736	19.8777	2	8.3	39.049	44.153	12851000	22	EGIDFPOO_00026Thermococcus_sp_09242019hypotheticalprotein
NaN	NaN	NaN	NaN	NaN	NaN	NaN	NaN	NaN	NaN	NaN	NaN	22.2297	21.4831	22.7345	22.1054	6	27	35.924	44.933	42400000	17	EGIDFPOO_00028Thermococcus_sp_09242019GTP3,8-cyclase
26.6773	26.2706	26.4552	26.2339	26.6387	25.9706	26.6316	26.3166	27.5281	27.3453	26.8544	26.1025	26.5545	26.5474	26.3872	26.8096	28	55.2	54.051	173.56	1753200000	133	EGIDFPOO_00030Thermococcus_sp_09242019hypotheticalprotein
25.3794	25.4011	25.3976	25.5961	26.1918	25.9511	26.15	26.1793	26.3656	26.5889	25.9642	26.9445	25.8641	26.4526	25.2992	26.0032	16	60.9	31.337	74.541	1154000000	92	EGIDFPOO_00035Thermococcus_sp_09242019Ribose-phosphatepyrophosphokinase
25.3775	25.3398	25.6132	25.4094	25.3888	25.5649	25.4424	25.4872	24.9993	25.6355	25.5185	23.3898	25.5483	25.4951	25.6604	25.6079	17	37.6	61.685	67.495	742170000	104	EGIDFPOO_00042Thermococcus_sp_09242019Lysine--tRNAligase
NaN	21.4278	22.123	22.8157	23.4668	23.4171	22.0437	22.456	NaN	20.5007	NaN	21.0634	24.4366	25.0748	25.7428	23.997	7	56.5	21.227	57.682	270690000	30	EGIDFPOO_00044Thermococcus_sp_09242019hypotheticalprotein
NaN	21.7284	21.5793	21.372	NaN	NaN	21.6547	21.406	21.5649	NaN	21.1172	NaN	21.7519	21.6377	22.3065	21.3775	3	10.8	47.686	52.458	42303000	20	EGIDFPOO_00047Thermococcus_sp_09242019NAD-dependentmalicenzyme
NaN	22.354	NaN	NaN	22.6051	23.5743	NaN	21.7807	NaN	NaN	22.3437	23.9238	22.6788	23.215	22.8305	22.0796	5	26.5	29.538	6.5233	105170000	16	EGIDFPOO_00048Thermococcus_sp_09242019hypotheticalprotein
22.8387	23.5086	23.3305	23.3322	24.2327	24.8863	24.4594	24.3303	25.4256	25.6098	25.4504	25.8891	25.1372	25.6905	24.3519	25.3914	16	44.6	40.235	167.81	562870000	85	EGIDFPOO_00049Thermococcus_sp_09242019N(4)-bis(aminopropyl)spermidinesynthase
26.3321	26.1951	26.3328	26.4147	26.7517	26.5077	26.7318	26.8532	28.059	28.1733	28.0698	27.9871	26.2328	26.2961	26.1595	26.566	17	49.2	43.236	148.78	2250900000	111	EGIDFPOO_00052Thermococcus_sp_09242019hypotheticalprotein
23.3066	22.7139	23.2673	23.6363	25.3178	25.2221	24.5537	25.1523	24.0682	25.7694	25.5407	24.2859	24.1737	23.7586	24.5555	24.2613	5	41.7	13.46	32.437	412250000	34	EGIDFPOO_00053Thermococcus_sp_092420196-carboxy-5,6,7,8-tetrahydropterinsynthase
27.2317	26.7894	26.8845	27.0402	25.8029	25.4015	26.6738	26.1312	26.2736	25.3382	25.6747	23.5763	26.6574	26.804	26.7953	26.9749	33	44.8	84.285	224.83	1690100000	192	EGIDFPOO_00055Thermococcus_sp_09242019Methionine--tRNAligase
19.0348	22.0354	21.0654	20.8189	22.3141	23.1655	20.6323	21.8146	NaN	20.4266	21.779	24.346	24.3124	23.8595	25.0886	24.1371	16	50.9	36.764	136.26	205860000	55	EGIDFPOO_00059Thermococcus_sp_09242019PutativeaminopeptidaseYsdC
27.9801	27.4312	27.5044	26.5586	25.1513	24.5717	26.9417	26.0137	26.1125	25.2253	25.6517	24.3752	27.2412	27.1808	26.7895	27.0759	10	45.7	20.866	50.65	1861400000	111	EGIDFPOO_00060Thermococcus_sp_09242019hypotheticalprotein
27.7094	27.6811	27.187	27.1922	27.5694	27.6978	26.9207	27.6734	27.0291	26.4435	27.1404	25.2977	26.7099	26.3301	26.4295	26.5582	10	46	22.098	91.226	2420000000	83	EGIDFPOO_00062Thermococcus_sp_09242019hypotheticalprotein
28.3523	28.7456	28.9001	28.9221	29.212	29.5625	29.0273	29.3281	28.4857	28.2933	28.5299	26.7221	28.0359	28.0048	28.5436	28.2648	37	57	71.11	313.13	7134400000	290	EGIDFPOO_00063Thermococcus_sp_09242019hypotheticalprotein
26.3802	26.4098	26.2945	26.4158	27.5487	27.7119	27.0996	27.2471	28.0215	27.9167	27.9625	29.0266	26.8102	26.5668	26.7107	26.8829	17	42.6	49.206	135.84	2887800000	153	EGIDFPOO_00064Thermococcus_sp_09242019ProteinlysineacetyltransferasePat
NaN	NaN	NaN	NaN	NaN	NaN	NaN	NaN	NaN	NaN	NaN	NaN	21.4085	NaN	20.6541	20.8004	5	21.5	23.676	9.209	23251000	7	EGIDFPOO_00065Thermococcus_sp_09242019Thymidylatekinase
24.5148	25.2129	24.6965	25.053	25.2877	25.5345	25.3112	25.594	24.9665	24.1598	25.5391	25.4874	25.631	25.7608	26.5375	25.0237	8	39.8	26.841	131.5	731200000	44	EGIDFPOO_00066Thermococcus_sp_09242019hypotheticalprotein
NaN	20.6859	NaN	20.8024	20.7805	21.4051	NaN	20.7423	NaN	NaN	20.9461	20.377	21.3504	20.9691	22.2113	20.7329	5	17.5	40.374	71.516	36465000	15	EGIDFPOO_00067Thermococcus_sp_09242019UTP--glucose-1-phosphateuridylyltransferase
25.158	24.2917	24.4536	24.7108	25.6519	24.9993	25.8749	25.5893	26.21	26.0065	25.7041	25.4704	24.2987	24.1685	24.0427	24.4871	14	23.6	71.906	60.666	630270000	76	EGIDFPOO_00068Thermococcus_sp_09242019Phosphoenolpyruvatecarboxykinase[GTP]
NaN	NaN	NaN	NaN	NaN	NaN	NaN	NaN	22.2879	21.7414	21.973	21.3588	22.5806	23.8502	24.4602	22.5877	7	43.9	22.821	43.426	110220000	23	EGIDFPOO_00070Thermococcus_sp_09242019hypotheticalprotein
25.9883	25.6488	25.7152	24.7789	23.1578	22.5378	25.087	24.2752	24.259	23.0013	24.1884	23.4285	24.801	25.1106	24.737	25.1975	7	33.2	22.707	323.31	526130000	91	EGIDFPOO_00071Thermococcus_sp_09242019hypotheticalprotein
NaN	NaN	NaN	NaN	NaN	NaN	NaN	20.2047	NaN	NaN	NaN	NaN	20.2939	20.1785	22.216	19.8733	3	11.1	57.678	8.1137	18559000	6	EGIDFPOO_00073Thermococcus_sp_092420193,5-cyclicadenosinemonophosphatephosphodiesteraseCpdA
24.3515	25.1829	24.6197	24.6595	24.7453	23.8083	24.203	24.1602	25.3999	25.6981	25.5128	26.0329	23.8011	24.3713	23.1132	24.4192	9	45.6	15.305	21.717	466010000	30	EGIDFPOO_00074Thermococcus_sp_09242019Hypoxicresponseprotein1
23.6861	24.6009	24.4053	24.3477	23.5135	22.9238	24.5948	24.2366	23.0086	22.2433	22.5544	21.7445	23.6425	22.9746	24.4736	23.3556	9	33.1	34.379	23.257	237390000	26	EGIDFPOO_00075Thermococcus_sp_09242019hypotheticalprotein
26.1455	26.6106	26.3854	26.7226	27.2236	27.4432	26.8541	27.1739	25.8525	25.4053	26.3127	26.2727	25.8661	25.7192	25.9166	26.0814	23	61.5	48.348	323.31	1708900000	197	EGIDFPOO_00076Thermococcus_sp_09242019Cyclic2,3-diphosphoglyceratesynthetase
26.4846	26.6772	26.5298	26.9529	27.7854	28.037	27.6973	27.8617	27.3518	27.8664	27.8051	28.5307	26.3501	26.2421	26.3426	26.6656	35	55.6	70.867	251.25	2828900000	326	EGIDFPOO_00085Thermococcus_sp_09242019Prolylendopeptidase
25.4379	24.7402	24.5372	24.0846	24.2576	23.4206	24.7246	24.0119	23.6783	21.992	23.4039	NaN	23.6372	23.7955	21.9988	24.3855	8	12.8	72.251	17.681	273730000	35	EGIDFPOO_00086Thermococcus_sp_09242019hypotheticalprotein
28.3058	27.647	27.9501	27.2982	25.0798	24.9752	26.3515	25.7456	23.5778	22.7423	23.9559	22.8307	27.391	27.0173	27.4831	27.7803	19	66.2	33.561	165.1	2199200000	102	EGIDFPOO_00089Thermococcus_sp_09242019hypotheticalprotein
25.2568	26.3536	25.6074	26.2073	26.8962	26.486	26.2543	26.4738	25.2543	25.6674	26.3009	26.1309	26.3694	26.2042	26.2273	26.4919	21	39	55.9	135.29	1413500000	153	EGIDFPOO_00090Thermococcus_sp_09242019Cysteine--tRNAligase
22.5111	23.1781	23.0429	23.0874	23.0359	23.4328	22.9035	23.1004	22.9361	22.9425	23.4487	23.2221	21.8124	21.9681	22.3057	21.9998	7	34.9	24.828	35.132	138440000	35	EGIDFPOO_00101Thermococcus_sp_09242019Xanthinephosphoribosyltransferase
NaN	NaN	NaN	NaN	NaN	18.2891	NaN	NaN	NaN	NaN	NaN	20.0926	18.4612	NaN	18.0338	18.5281	2	5.5	45.999	2.0675	7767700	5	EGIDFPOO_00108Thermococcus_sp_09242019MembranelipoproteinTmpC
24.7177	24.8691	25.0122	24.376	24.3662	23.1688	24.2075	24.3228	NaN	23.2457	23.8492	23.3773	24.1	24.1485	24.7492	24.5288	8	22.9	49.266	97.051	339530000	33	EGIDFPOO_00110Thermococcus_sp_09242019Phosphoglucosaminemutase
22.8302	21.9024	22.5609	22.216	21.5672	21.4718	22.3206	21.9555	21.709	21.0642	20.9326	20.2689	22.819	22.7559	21.621	22.814	4	23.3	22.414	17.856	70434000	27	EGIDFPOO_00115Thermococcus_sp_09242019hypotheticalprotein
NaN	NaN	NaN	NaN	NaN	NaN	NaN	NaN	NaN	NaN	NaN	22.3633	NaN	20.4764	19.8944	20.5444	4	30.6	21.983	5.6047	13630000	4	EGIDFPOO_00116Thermococcus_sp_09242019Dephospho-CoAkinase
22.315	23.0802	23.3129	NaN	21.5262	NaN	21.9929	NaN	NaN	NaN	NaN	NaN	22.5159	23.0325	21.9575	NaN	2	29.7	10.476	123.37	56797000	17	EGIDFPOO_00118Thermococcus_sp_09242019hypotheticalprotein
22.5808	24.3647	24.0694	24.6048	25.6727	25.1793	23.9747	24.5688	22.3586	22.9676	23.49	25.11	24.7392	24.3452	25.074	24.9884	16	43.7	44.343	174.44	475990000	86	EGIDFPOO_00121Thermococcus_sp_09242019CysteinedesulfuraseSufS
NaN	NaN	NaN	NaN	NaN	NaN	NaN	NaN	NaN	NaN	NaN	NaN	19.5094	18.3325	19.5354	19.6384	3	27.7	15.518	57.414	4642700	8	EGIDFPOO_00126Thermococcus_sp_09242019hypotheticalprotein
NaN	21.6581	21.6289	21.6843	22.6076	21.9461	NaN	21.9694	NaN	NaN	NaN	NaN	21.4883	22.2338	21.6393	NaN	4	13.9	28.735	2.5381	44503000	12	EGIDFPOO_00127Thermococcus_sp_09242019Phosphoribosyl1,2-cyclicphosphatephosphodiesterase
NaN	21.317	22.5924	21.2113	NaN	20.5078	NaN	20.283	NaN	NaN	NaN	21.0068	21.9922	21.868	21.665	21.6369	4	17.7	34.104	29.949	39669000	11	EGIDFPOO_00130Thermococcus_sp_09242019VitaminB12importATP-bindingproteinBtuD
NaN	22.0177	22.0359	22.4158	NaN	NaN	NaN	NaN	NaN	NaN	NaN	NaN	22.6749	22.5204	22.4728	23.0929	2	11.7	16.649	1.1526	54711000	7	EGIDFPOO_00132Thermococcus_sp_09242019hypotheticalprotein
NaN	NaN	NaN	NaN	NaN	NaN	NaN	NaN	NaN	NaN	NaN	NaN	21.8695	21.7766	21.3301	NaN	3	24.5	16.709	2.708	17272000	5	EGIDFPOO_00133Thermococcus_sp_09242019hypotheticalprotein
25.2197	25.5299	25.9172	23.3882	20.7594	20.6455	22.6851	NaN	NaN	NaN	NaN	NaN	25.9705	25.6658	25.316	25.6143	9	34.4	41.836	44.753	413240000	59	EGIDFPOO_00134Thermococcus_sp_09242019CoenzymePQQsynthesisproteinE
27.7648	27.6065	27.898	27.8714	28.588	28.5075	28.0829	28.075	28.0446	28.3352	28.2957	28.9227	27.3775	27.3896	27.7508	27.4277	16	55.3	26.379	117.06	4542500000	173	EGIDFPOO_00140Thermococcus_sp_09242019ProteinlysineacetyltransferasePat
26.6859	27.2919	26.5769	26.993	27.6188	28.4231	27.2973	27.5412	27.4125	27.2525	27.6055	29.5433	27.513	27.3569	28.7052	27.2801	23	52.9	51.732	323.31	3998100000	219	EGIDFPOO_00141Thermococcus_sp_09242019ProteinlysineacetyltransferasePat
NaN	NaN	NaN	NaN	NaN	NaN	NaN	NaN	NaN	NaN	NaN	NaN	22.8234	22.4535	NaN	22.2841	3	9.2	37.31	1.1849	140580000	3	EGIDFPOO_00147Thermococcus_sp_09242019Daunorubicin/doxorubicinresistanceATP-bindingproteinDrrA
27.672	27.4665	26.8985	27.1899	28.4601	28.3304	27.556	29.4934	27.6337	28.1124	28.0339	27.7227	25.3975	25.4589	24.1332	24.9163	15	31.6	45.69	51.994	3154700000	90	EGIDFPOO_00149Thermococcus_sp_09242019Phosphoglyceratekinase
25.9897	25.5234	25.8911	25.8103	26.139	25.7425	26.9546	26.0723	26.5906	26.2643	26.1868	26.306	26.2149	26.8641	26.5531	26.9043	12	18.2	77.127	74.525	1329900000	91	EGIDFPOO_00152Thermococcus_sp_092420193,5-cyclicadenosinemonophosphatephosphodiesteraseCpdA
NaN	NaN	NaN	NaN	NaN	NaN	NaN	NaN	NaN	NaN	NaN	NaN	24.0994	NaN	24.3657	24.0243	3	16.5	22.824	2.7505	394620000	2	EGIDFPOO_00153Thermococcus_sp_09242019hypotheticalprotein
NaN	22.6981	NaN	23.1255	22.5141	22.6368	22.8991	22.8036	NaN	23.5046	23.1179	23.8459	24.0294	23.5585	23.8269	23.6387	7	28	40.114	51.441	176900000	26	EGIDFPOO_00154Thermococcus_sp_09242019Spermidine/putrescineimportATP-bindingproteinPotA
NaN	23.0243	22.8513	23.9112	22.8745	23.6213	23.6278	24.4067	22.6455	23.7385	23.5048	23.4551	23.9114	23.5783	24.6331	23.5606	5	19.2	38.213	66.353	233780000	24	EGIDFPOO_00157Thermococcus_sp_09242019hypotheticalprotein
26.5159	26.9157	27.1276	26.9936	26.5292	26.1846	26.5812	26.7656	25.9241	23.9462	25.4658	24.035	26.5949	26.8867	26.706	26.7907	19	49.6	43.038	103.55	1744400000	119	EGIDFPOO_00158Thermococcus_sp_09242019Tyrosine--tRNAligase
26.0137	25.304	25.8273	25.5261	26.0613	25.9375	25.9612	26.1155	26.3659	25.9873	25.9936	24.9546	24.0297	24.3798	23.8476	23.7813	10	41.9	28.06	62.36	768880000	57	EGIDFPOO_00163Thermococcus_sp_09242019Bifunctionalligase/repressorBirA
28.9159	29.5099	29.4022	29.7566	29.7537	29.8929	29.4819	29.7957	29.7321	30.2497	29.7673	30.4357	28.9264	29.0998	29.4355	28.9363	23	67.4	31.623	286.79	14553000000	224	EGIDFPOO_00164Thermococcus_sp_092420193-hydroxy-5-phosphonooxypentane-2,4-dionethiolase
27.2179	26.0165	25.8746	26.0881	24.8184	25.5361	25.5169	25.7125	25.1017	25.8445	25.6161	27.1253	27.1352	27.0202	27.2979	27.3579	14	25.7	65.754	95.712	1570500000	110	EGIDFPOO_00165Thermococcus_sp_092420192-oxoglutaratecarboxylaselargesubunit
22.062	24.0365	23.7012	23.9846	24.4045	24.4799	24.115	24.613	23.2525	23.5914	24.5124	24.8424	24.0082	23.69	23.6647	24.1797	12	34.5	40.92	119.63	303770000	68	EGIDFPOO_00175Thermococcus_sp_09242019Lysine6-dehydrogenase
25.7247	25.5455	26.5882	26.8287	25.5502	25.4368	25.4126	24.9759	24.3174	24.3298	24.8306	24.9356	26.7698	25.8149	28.3855	25.7637	10	67.4	15.227	119.02	1401900000	54	EGIDFPOO_00177Thermococcus_sp_09242019ElongationfactorP
25.0563	24.8507	24.9419	25.4295	25.8565	25.6526	25.6018	25.3547	27.0073	26.6443	26.7179	25.691	24.6169	24.5707	25.4701	24.4347	13	34.4	31.897	112.22	891250000	61	EGIDFPOO_00178Thermococcus_sp_09242019Agmatinase
27.2128	27.1487	27.1417	27.4571	27.9852	27.805	27.6067	27.5726	28.0353	28.1705	28.1358	28.6752	26.7807	27.0954	26.0838	27.0741	30	45.7	49.965	224.58	3209000000	187	EGIDFPOO_00180Thermococcus_sp_09242019Phosphoglucosaminemutase
25.9553	26.2336	25.9397	26.0448	26.7562	27.1267	26.1765	26.5569	27.1066	27.4426	26.6606	27.343	25.6253	25.0446	25.8529	25.6535	22	43.5	52.618	155.07	1575400000	96	EGIDFPOO_00182Thermococcus_sp_09242019AlginatebiosynthesisproteinAlgA
25.3348	24.62	24.6532	24.9901	24.5393	23.5593	24.4252	24.5117	24.7538	23.1206	22.9627	21.9047	24.4059	23.9697	23.2809	24.7876	9	27.7	45.576	61.192	339050000	50	EGIDFPOO_00184Thermococcus_sp_09242019hypotheticalprotein
28.2096	28.8018	28.6822	28.8108	28.4968	28.2625	28.2248	28.4818	27.8863	27.7653	28.0393	28.0512	29.1421	29.205	28.8384	29.3722	38	77.3	53.58	323.31	6335300000	274	EGIDFPOO_00185Thermococcus_sp_09242019hypotheticalprotein
24.5034	24.6675	24.7008	25.3851	25.0712	24.7159	25.0199	24.4202	24.3864	24.4062	25.4886	25.273	24.8353	24.785	24.6391	24.9834	19	19.8	111.87	93.251	529310000	67	EGIDFPOO_00188Thermococcus_sp_09242019Valine--tRNAligase
27.644	27.8808	27.8081	27.892	28.5672	28.1024	27.9308	28.0589	28.309	28.6126	28.3647	29.2608	27.7544	27.7042	28.2626	27.6659	24	59.6	48.473	323.31	5021500000	197	EGIDFPOO_00190Thermococcus_sp_09242019NADHperoxidase
27.6386	27.83	27.6409	27.7721	27.8153	27.8235	27.8978	27.9986	28.0171	27.6705	28.0062	27.4838	27.8709	28.0493	27.761	27.7455	25	69	39.271	193.77	3717400000	239	EGIDFPOO_00191Thermococcus_sp_09242019hypotheticalprotein
NaN	NaN	NaN	20.1891	19.9219	19.9007	NaN	19.8948	NaN	NaN	NaN	19.5956	20.0342	19.7381	20.4969	19.9701	2	9.4	47.231	2.4918	15188000	3	EGIDFPOO_00192Thermococcus_sp_09242019hypotheticalprotein
26.3595	24.8891	25.4398	25.47	25.0039	24.0757	26.305	25.1876	26.3007	25.8532	25.0647	24.0403	25.9936	25.5894	26.3439	26.0555	25	15.1	205.49	122.72	928130000	68	EGIDFPOO_00194Thermococcus_sp_09242019hypotheticalprotein
27.3408	27.7681	27.5189	27.6925	28.3794	28.1661	28.359	28.128	27.4599	28.1354	27.8536	27.837	26.9729	27.3321	27.0154	26.9942	26	70.3	41.758	235.54	3762200000	209	EGIDFPOO_00195Thermococcus_sp_09242019putativehydrolaseYxeP
21.0278	20.2734	NaN	20.5942	NaN	20.7444	21.1541	21.4261	22.0087	21.9316	21.336	21.7215	21.0732	21.4965	20.6766	21.0418	4	5.4	94.016	25.394	30914000	18	EGIDFPOO_00197Thermococcus_sp_09242019hypotheticalprotein
29.3405	29.1517	29.0214	29.5027	29.6185	29.7904	29.2594	29.5096	30.8843	30.9528	30.4056	31.6415	30.8116	30.6289	31.0236	30.5671	64	68	87.304	323.31	24509000000	569	EGIDFPOO_00198Thermococcus_sp_09242019Phosphoenolpyruvatesynthase
24.5394	23.3105	23.6303	23.4609	23.0882	21.541	23.4534	23.2115	24.0415	23.4017	23.4485	NaN	23.1528	23.6965	24.1818	23.9203	7	25	35.042	45.662	176590000	23	EGIDFPOO_00200Thermococcus_sp_09242019hypotheticalprotein
24.3546	25.0461	25.1112	25.145	25.1138	24.8687	25.4129	25.3564	24.5186	25.2319	24.8147	25.8088	25.0045	25.2687	24.6506	24.9289	14	47.9	33.395	127.37	626870000	77	EGIDFPOO_00201Thermococcus_sp_09242019Isoaspartylpeptidase
22.5048	22.173	NaN	NaN	NaN	21.366	NaN	NaN	NaN	NaN	NaN	NaN	21.9155	21.9348	21.9561	22.1215	4	12.7	35.837	3.1956	47841000	7	EGIDFPOO_00205Thermococcus_sp_09242019hypotheticalprotein
28.5622	29.335	28.7118	29.0715	29.626	30.0032	29.3278	29.6252	28.3761	28.1913	28.622	27.4021	28.6575	28.5164	29.1696	28.8436	24	60.2	43.228	281.8	9404400000	205	EGIDFPOO_00207Thermococcus_sp_09242019hypotheticalprotein
26.7409	27.0764	26.6486	26.9354	27.6331	28.1129	27.5791	27.5004	27.8781	26.6414	27.4216	26.8044	27.071	27.434	27.844	27.1111	20	60.1	33.155	86.035	3019100000	115	EGIDFPOO_00208Thermococcus_sp_09242019DihydroorotatedehydrogenaseB(NAD(+)),electrontransfersubunit
29.04	29.0844	29.1754	29.1245	29.8936	29.5202	29.7675	29.765	29.1831	28.6998	29.2521	28.0017	27.5729	28.3715	27.2942	28.0238	20	63.7	29.584	83.29	8912800000	259	EGIDFPOO_00209Thermococcus_sp_09242019hypotheticalprotein
29.91	30.0482	29.7202	29.8082	30.5569	30.9311	30.3111	30.4701	29.5474	28.7987	29.7713	28.9354	29.7282	30.1923	29.8152	30.0767	38	70.9	48.511	273.81	19180000000	394	EGIDFPOO_00210Thermococcus_sp_09242019NAD-reducinghydrogenaseHoxSsubunitbeta
26.7326	27.6446	27.2323	27.4514	27.7203	27.7816	27.0915	27.4608	28.0454	27.8476	27.967	28.376	24.8036	25.3927	27.3232	23.6005	20	51.2	40.735	158.7	2842000000	118	EGIDFPOO_00213Thermococcus_sp_09242019hypotheticalprotein
27.1705	27.7642	27.5516	27.4774	28.0733	27.8798	27.6429	27.7935	28.2925	28.5963	28.0662	28.4107	25.8852	25.9229	27.2069	26.1235	17	47.8	28.751	79.349	3500900000	143	EGIDFPOO_00214Thermococcus_sp_09242019hypotheticalprotein
26.8309	27.8457	28.0624	28.1066	28.2369	27.553	28.3348	28.2353	28.4279	28.6358	27.7603	27.4536	22.3475	22.8558	24.4563	23.4984	8	58.1	9.9577	15.651	3080200000	69	EGIDFPOO_00215Thermococcus_sp_09242019hypotheticalprotein
25.9578	27.6248	27.1561	27.5513	27.573	27.947	26.0044	27.3906	27.0382	27.3751	27.3764	28.9034	26.0838	26.4273	26.7503	26.3067	11	40.2	26.023	18.245	2830500000	79	EGIDFPOO_00216Thermococcus_sp_09242019hypotheticalprotein
24.3832	25.5631	25.725	25.8635	25.3828	25.5559	25.2594	25.8226	26.338	26.4063	26.1265	27.0323	24.3915	24.0735	24.9654	24.0281	7	44.8	17.514	19.245	857320000	28	EGIDFPOO_00218Thermococcus_sp_0924201950SribosomalproteinL22
27.9193	28.3638	28.3762	28.3162	28.4793	28.5218	28.3171	28.4901	28.7612	29.1497	28.6762	29.2028	28.0466	27.5078	28.5797	27.9319	20	66.2	23.27	189.67	6691200000	249	EGIDFPOO_00219Thermococcus_sp_0924201930SribosomalproteinS3
27.0573	27.5478	27.7211	27.4225	27.1504	26.2833	27.7127	27.4947	28.7567	27.7646	27.4079	26.3417	24.9919	25.3816	25.3019	24.8714	2	27.3	7.7092	3.2258	2238900000	43	EGIDFPOO_00220Thermococcus_sp_0924201950SribosomalproteinL29
26.6469	27.0606	26.6617	25.9009	25.2041	24.4054	25.0932	25.1718	23.7623	23.2921	24.7986	23.6144	27.0041	27.398	26.5099	26.8254	7	38.8	11.265	53.607	1267400000	73	EGIDFPOO_00221Thermococcus_sp_09242019hypotheticalprotein
NaN	22.0414	NaN	NaN	21.7304	23.9844	NaN	22.0172	NaN	NaN	NaN	24.4251	22.0765	NaN	24.0723	21.1236	3	20.6	15.053	42.26	169810000	25	EGIDFPOO_00224Thermococcus_sp_0924201950SribosomalproteinL14
NaN	24.7689	24.4485	24.507	24.8203	26.4722	24.1137	23.9081	25.6648	26.1427	25.2557	28.1963	23.128	23.3664	24.6356	23.7919	6	45	14.126	10.104	879370000	33	EGIDFPOO_00225Thermococcus_sp_09242019hypotheticalprotein
25.5349	26.4645	26.5659	26.6775	27.2292	27.1554	26.4597	27.0135	27.6694	28.2134	26.793	27.9338	24.6933	24.9868	24.9493	24.9226	13	39.9	28.285	47.603	1880500000	97	EGIDFPOO_00226Thermococcus_sp_09242019hypotheticalprotein
26.3098	25.6097	25.8553	25.0379	26.3138	26.0653	25.5104	25.4282	26.6955	26.6204	26.0713	25.9087	24.5795	23.3761	25.1322	24.3865	6	35.5	20.956	29.669	876200000	37	EGIDFPOO_00227Thermococcus_sp_09242019hypotheticalprotein
23.377	23.3806	23.9316	23.8378	24.2145	23.4769	24.0002	24.0642	24.4637	24.367	24.0581	25.221	22.3925	22.395	23.3456	22.177	4	40	14.591	66.315	272150000	35	EGIDFPOO_00229Thermococcus_sp_0924201930SribosomalproteinS8
27.8348	28.0752	27.9145	27.8	27.4249	27.4387	27.6139	27.7249	28.6941	28.6463	28.2536	28.5678	27.4597	26.6276	27.0885	27.0196	13	62.5	20.588	97.574	3887200000	120	EGIDFPOO_00230Thermococcus_sp_0924201950SribosomalproteinL6
27.696	27.5833	27.508	27.4097	27.365	27.1695	27.5105	27.521	28.4464	28.6932	27.7821	28.2243	24.322	25.3843	25.8255	26.4539	5	39.7	14.887	9.4946	2822800000	46	EGIDFPOO_00231Thermococcus_sp_09242019hypotheticalprotein
28.6987	27.9088	27.7836	27.7662	27.6248	28.3327	27.1406	27.7718	28.9677	28.0578	28.0959	28.3951	25.8364	25.5966	25.8509	25.5175	11	44.6	17.704	25.002	3754900000	84	EGIDFPOO_00232Thermococcus_sp_09242019hypotheticalprotein
26.441	26.8175	26.5127	26.7446	27.2415	27.2404	26.7496	26.8146	28.0353	27.9413	27.4201	28.467	25.7405	25.9993	26.3885	25.3871	20	68.5	26.331	93.648	2475000000	160	EGIDFPOO_00234Thermococcus_sp_09242019hypotheticalprotein
25.2245	24.8769	25.8135	25.9266	25.7682	25.4615	25.8127	25.8735	27.0305	27.5923	26.6436	26.3912	23.0863	23.3611	23.8645	23.5484	11	56.5	17.522	72.083	966390000	69	EGIDFPOO_00235Thermococcus_sp_09242019hypotheticalprotein
26.0127	26.5882	26.5396	26.7565	26.7853	26.7772	26.1911	26.9793	26.931	27.6055	26.6483	28.1614	25.3263	25.2512	25.9903	25.5324	8	57.8	16.464	22.433	1923800000	60	EGIDFPOO_00236Thermococcus_sp_0924201950SribosomalproteinL15
26.0847	26.116	25.7712	25.7368	26.1704	26.5133	26.0779	26.1443	26.823	26.1926	26.5414	26.2564	26.2862	26.2031	25.9296	26.1161	9	48.5	22.361	119.41	1293500000	124	EGIDFPOO_00238Thermococcus_sp_09242019hypotheticalprotein
NaN	NaN	NaN	NaN	NaN	NaN	NaN	NaN	NaN	NaN	NaN	NaN	22.1934	22.2515	NaN	22.435	3	15.1	20.833	6.2799	35523000	7	EGIDFPOO_00241Thermococcus_sp_09242019Cytidylatekinase
26.3439	27.8464	27.1981	27.7788	27.8263	28.3261	26.9937	28.0254	26.7511	27.2747	27.2682	28.6568	27.1605	26.369	27.6931	26.0032	9	72.3	8.9955	56.717	3126900000	83	EGIDFPOO_00242Thermococcus_sp_09242019hypotheticalprotein
24.7722	26.196	27.0807	26.1144	26.2485	23.8803	26.7633	26.5512	28.8374	28.4842	26.3242	25.361	22.1708	21.466	20.691	21.6187	4	26.4	16.777	18.864	1284500000	46	EGIDFPOO_00252Thermococcus_sp_0924201930SribosomalproteinS13
27.7923	27.442	27.4489	27.4425	28.1522	27.982	27.4677	27.7176	28.8363	28.6077	28.3474	29.0833	25.1829	26.1829	26.0334	25.5219	12	35	21.177	68.325	3847200000	131	EGIDFPOO_00253Thermococcus_sp_09242019hypotheticalprotein
26.4118	26.985	26.7299	27.0984	27.4815	27.0268	27.0439	27.2415	27.6404	28.253	27.5601	27.3668	25.4937	24.5506	24.8615	25.2572	9	53.7	14.534	77.596	2144000000	88	EGIDFPOO_00254Thermococcus_sp_0924201930SribosomalproteinS11
25.5334	26.1611	25.9853	25.85	25.875	25.3543	25.3249	25.7026	26.0827	25.9091	26.5024	26.3696	24.3367	24.3042	24.1872	25.0111	3	10.5	29.35	13.853	782920000	33	EGIDFPOO_00255Thermococcus_sp_09242019hypotheticalprotein
25.4461	25.9765	26.0607	25.7612	25.6312	25.4126	25.9802	25.605	26.9415	26.3276	26.0533	26.545	23.5709	NaN	26.5588	23.5596	5	36.6	16.425	9.3172	947980000	35	EGIDFPOO_00258Thermococcus_sp_0924201950SribosomalproteinL13
25.7851	26.1308	26.3057	NaN	25.9226	25.8811	25.4933	NaN	NaN	NaN	NaN	25.7759	25.0373	NaN	25.9814	25.0362	5	64.7	8.1796	9.7252	890230000	22	EGIDFPOO_00260Thermococcus_sp_09242019hypotheticalprotein
24.1148	24.4854	24.2965	24.7018	24.2238	23.7577	24.304	24.5684	24.3184	23.6988	24.1355	22.7043	25.3658	25.5839	25.0906	25.2147	9	32.6	37.811	58.876	455850000	53	EGIDFPOO_00263Thermococcus_sp_09242019Enolase
25.7545	25.671	25.3695	25.4966	26.0668	26.2413	25.9549	26.1524	27.2513	27.3064	26.7332	27.0007	25.8685	26.0495	26.7234	26.4517	12	57.2	22.922	87.357	1780900000	157	EGIDFPOO_00264Thermococcus_sp_0924201930SribosomalproteinS2
22.3764	23.0373	23.8024	22.8962	21.2088	21.625	21.5867	21.8258	NaN	20.9127	21.2078	NaN	22.4545	22.1652	19.9991	21.5702	2	7.3	43.5	6.4196	63719000	21	EGIDFPOO_00266Thermococcus_sp_09242019putativetRNAsulfurtransferase
24.3352	23.7682	23.9398	23.9724	24.7966	24.8295	25.1744	24.8242	24.4201	24.2759	24.4366	23.0128	24.0511	23.5813	23.3873	24.039	8	36.6	29.15	64.359	346630000	42	EGIDFPOO_00279Thermococcus_sp_09242019hypotheticalprotein
24.4734	25.6996	24.8652	25.1943	25.6332	25.5748	25.1547	25.4221	24.3862	23.2614	24.1831	22.9696	25.7273	25.52	24.63	25.4062	9	29.6	44.612	70.275	588760000	43	EGIDFPOO_00281Thermococcus_sp_09242019hypotheticalprotein
28.582	28.756	28.8291	27.8637	26.0402	26.3024	27.4046	27.3469	26.5326	26.3427	27.4723	27.341	29.1342	29.7488	29.7367	29.376	32	85	39.662	323.31	6560900000	208	EGIDFPOO_00289Thermococcus_sp_09242019CelldivisionproteinFtsZ
23.2832	23.2667	23.5516	22.7862	NaN	21.9152	22.9513	22.2133	23.924	23.5785	23.4274	NaN	24.532	25.179	24.6877	23.4799	5	39.7	16.602	21.239	196610000	18	EGIDFPOO_00291Thermococcus_sp_09242019hypotheticalprotein
27.0398	27.2213	27.5731	26.626	26.5899	26.3829	26.2885	26.2431	27.1533	27.4316	26.1375	26.8021	27.1629	26.9266	26.8339	26.6157	14	69.3	17.453	323.31	2130900000	113	EGIDFPOO_00292Thermococcus_sp_0924201950SribosomalproteinL11
27.224	26.722	27.0809	26.4772	23.3411	22.8485	26.1293	25.1249	27.2128	27.3408	26.8511	24.9165	28.0577	28.2471	28.7438	28.311	22	60.9	36.873	285.11	2537500000	134	EGIDFPOO_00294Thermococcus_sp_09242019hypotheticalprotein
24.889	25.3887	25.7233	25.6075	26.0071	26.0136	25.3036	25.5778	25.7747	26.1257	25.5649	26.2947	25.0382	25.2507	25.3297	24.7584	5	42.7	9.3578	44.202	865600000	61	EGIDFPOO_00303Thermococcus_sp_09242019hypotheticalprotein
27.9576	28.7372	28.6921	28.679	29.1911	29.2589	28.7964	28.8123	28.9706	29.2325	29.2182	29.1897	28.5358	28.1545	29.3422	28.834	56	51.4	126.75	323.31	9020200000	390	EGIDFPOO_00304Thermococcus_sp_09242019DNA-directedRNApolymerasesubunitbeta
28.9644	29.1058	29.0313	29.1037	29.1096	28.7863	29.1472	29.0229	29.3569	29.3512	29.2702	28.8231	28.1134	27.9775	28.3807	28.417	50	53.8	102.98	323.31	8225100000	407	EGIDFPOO_00305Thermococcus_sp_09242019DNA-directedRNApolymerasesubunitbeta
27.4895	27.9804	27.7581	28.0473	27.8319	27.9123	28.3049	28.5626	27.7274	27.6267	28.5204	27.6221	27.6851	27.1205	27.1348	27.6982	15	38.8	43.818	92.265	3982500000	141	EGIDFPOO_00306Thermococcus_sp_09242019DNA-directedRNApolymerasesubunitbeta
23.8248	23.6277	23.2676	24.2741	25.5871	25.5967	24.7375	24.955	25.7189	26.1653	25.4298	26.5956	22.982	22.8656	21.5269	23.0711	6	44	10.661	31.774	526160000	35	EGIDFPOO_00307Thermococcus_sp_09242019hypotheticalprotein
23.4515	25.1912	25.3233	24.4312	NaN	21.5875	22.0716	21.9949	NaN	NaN	NaN	21.6276	25.2042	24.4145	24.4787	25.5254	4	28.3	16.335	37.765	283600000	31	EGIDFPOO_00308Thermococcus_sp_09242019hypotheticalprotein
26.5104	27.2839	27.4329	28.0806	27.9298	28.6808	27.8272	28.2645	28.3777	28.8281	28.6853	29.3935	26.8089	26.2866	26.8244	26.6816	8	53.1	16.355	63.449	4225800000	78	EGIDFPOO_00309Thermococcus_sp_09242019hypotheticalprotein
NaN	NaN	NaN	NaN	22.2016	22.1137	22.8562	NaN	NaN	NaN	NaN	NaN	23.0556	NaN	24.4147	23.8214	4	17	30.332	52.291	155700000	6	EGIDFPOO_00316Thermococcus_sp_09242019Uridinephosphorylase
24.6911	25.2045	25.1211	25.3869	25.1705	25.4092	24.5662	25.2463	26.9445	26.9564	26.2179	26.7429	24.5653	23.4416	24.8879	23.9869	2	32.7	5.974	4.7387	814700000	32	EGIDFPOO_00319Thermococcus_sp_09242019hypotheticalprotein
25.475	25.1808	24.8078	24.9151	24.5455	24.7998	25.3024	24.7179	25.1325	25.0545	25.1618	24.8599	25.7057	26.0964	24.883	25.9813	12	51.8	28.462	95.909	707550000	75	EGIDFPOO_00323Thermococcus_sp_09242019hypotheticalprotein
26.1705	25.511	25.6194	25.675	24.3799	25.4446	24.3646	25.0793	23.931	22.9884	24.2502	22.2255	23.0919	23.7182	22.2256	23.2618	10	30.8	40.986	5.5994	429060000	23	EGIDFPOO_00325Thermococcus_sp_09242019putativepeptidase
20.653	21.4989	20.698	21.0797	21.9669	21.7208	21.5451	22.0373	20.4943	20.2548	19.8764	19.9858	21.2106	NaN	21.5029	21.3767	7	16.8	56.759	17.997	38343000	23	EGIDFPOO_00326Thermococcus_sp_09242019N-substitutedformamidedeformylase
27.2583	28.162	28.026	27.7484	27.5603	26.9915	27.4894	27.6385	24.572	26.5248	25.316	23.9312	27.9675	27.9473	27.9411	28.0137	10	39	32.867	63.684	3004700000	77	EGIDFPOO_00327Thermococcus_sp_09242019SignalrecognitionparticlereceptorFtsY
22.8561	22.8658	23.0721	22.6582	22.6262	22.8622	22.4101	22.59	NaN	21.9276	22.2318	22.2587	22.4582	22.5607	22.8229	22.6339	8	27.8	44.601	101.86	106380000	35	EGIDFPOO_00333Thermococcus_sp_09242019hypotheticalprotein
25.7931	25.9223	25.6536	26.1045	25.9352	26.2499	25.4066	25.9462	25.6192	25.6277	25.6793	26.0107	25.6856	26.0892	25.9546	25.6346	22	35.6	66.472	219.19	1128600000	128	EGIDFPOO_00335Thermococcus_sp_09242019Glutamine--fructose-6-phosphateaminotransferase[isomerizing]
22.0624	NaN	21.8746	21.8431	21.0885	21.6992	23.284	21.7763	22.4866	22.2124	21.694	23.5094	22.4531	NaN	22.8485	22.0786	6	6.9	110.29	26.899	83677000	17	EGIDFPOO_00336Thermococcus_sp_09242019hypotheticalprotein
25.9278	26.6619	26.1156	26.3937	27.0035	27.3561	26.4419	26.6296	27.4895	27.3396	26.3955	27.784	26.088	26.153	26.7204	25.6487	8	68.3	13.401	78.464	1906500000	96	EGIDFPOO_00337Thermococcus_sp_09242019PutativeribosomalproteinL7Ae-likeprotein
24.077	26.6468	25.7806	26.4572	26.6919	26.4451	25.9824	26.5321	26.1617	27.1666	26.5872	28.1713	26.0408	25.6934	25.2548	25.4394	6	75.7	7.8741	17.349	1487500000	46	EGIDFPOO_00338Thermococcus_sp_09242019hypotheticalprotein
23.0806	24.1067	24.4828	24.1209	23.8912	24.272	23.8214	23.8158	23.7744	24.7356	24.7046	23.8918	23.4302	23.8132	23.8615	23.405	3	36.4	8.0583	2.7809	256050000	15	EGIDFPOO_00339Thermococcus_sp_09242019hypotheticalprotein
27.679	27.1433	27.0583	26.3245	24.4346	23.8568	25.4958	25.0906	25.394	25.5515	25.0169	23.6609	27.1591	27.2476	26.8393	27.3891	25	49.3	48.966	204.04	1515200000	124	EGIDFPOO_00340Thermococcus_sp_09242019DNAprimase
29.9507	29.9806	30.1382	29.8597	29.1338	28.1901	30.1353	29.6142	31.0491	29.5105	30.1911	27.7247	29.0887	29.5009	29.0839	29.3056	17	61	30.675	196.19	13007000000	257	EGIDFPOO_00342Thermococcus_sp_09242019hypotheticalprotein
28.4785	27.8179	28.0387	27.7013	26.731	25.9231	27.6113	27.4139	27.8254	25.8286	27.8778	23.6006	27.9738	27.8552	28.2995	27.7079	22	44.3	44.396	130.69	3526900000	123	EGIDFPOO_00346Thermococcus_sp_092420193-keto-L-gulonate-6-phosphatedecarboxylaseUlaD
NaN	NaN	NaN	21.2466	21.1296	21.8652	NaN	21.3533	NaN	NaN	NaN	22.2502	21.9282	21.1929	21.9638	21.9406	3	15.9	25.265	41.468	41824000	12	EGIDFPOO_00348Thermococcus_sp_09242019PyrophosphatasePpaX
23.6558	23.6138	23.5774	23.3117	NaN	22.0945	NaN	23.1594	NaN	NaN	23.5055	21.8945	23.212	23.5303	22.5599	23.1046	5	26	23.377	27.288	149060000	17	EGIDFPOO_00351Thermococcus_sp_09242019putativeproteinYedJ
26.4484	26.2776	26.312	25.8672	25.7164	25.0312	25.5722	25.8158	22.7648	NaN	22.9223	20.5381	25.0471	25.8363	25.4718	26.2295	12	50.9	18.762	84.677	845590000	57	EGIDFPOO_00352Thermococcus_sp_09242019hypotheticalprotein
26.7701	26.7888	26.8357	26.8411	26.8173	26.7478	27.0372	26.7794	26.835	27.0578	26.9363	27.1887	26.7253	26.7146	26.2114	26.7782	32	66.7	51.056	219.06	2048900000	182	EGIDFPOO_00353Thermococcus_sp_09242019Aspartate--tRNA(Asp/Asn)ligase
25.566	25.6502	25.0649	24.9661	24.7677	24.5136	24.3628	24.3609	24.6752	25.1124	25.3447	24.9824	23.8862	23.799	23.4546	24.0748	9	38.2	27.862	39.088	479470000	59	EGIDFPOO_00358Thermococcus_sp_09242019Orotidine5-phosphatedecarboxylase
NaN	19.9119	NaN	19.0828	18.8074	20.4472	NaN	NaN	NaN	NaN	18.8556	18.7897	20.8421	NaN	20.7908	20.7283	4	19.3	32.941	31.356	18138000	21	EGIDFPOO_00359Thermococcus_sp_09242019DihydroorotatedehydrogenaseB(NAD(+)),catalyticsubunit
27.8237	27.7286	27.8963	27.8388	27.5373	27.1805	27.6146	27.3599	26.8213	26.6239	25.881	25.6089	27.9736	28.046	27.1661	27.4612	8	59.3	16.857	46.521	2947500000	48	EGIDFPOO_00362Thermococcus_sp_09242019Aspartatecarbamoyltransferaseregulatorychain
26.2414	27.6851	27.2839	27.7577	27.6521	27.7603	26.921	27.3671	25.6725	26.0184	26.9295	26.3102	27.0957	27.2104	27.2044	27.2632	24	66.7	34.56	134.51	2651200000	150	EGIDFPOO_00363Thermococcus_sp_09242019Aspartatecarbamoyltransferase
23.269	24.7601	23.3809	23.0949	22.7367	21.9553	23.0121	22.6757	NaN	22.0852	22.9612	21.3278	23.3822	23.6104	24.0926	24.1132	5	32.6	21.17	40.296	179930000	24	EGIDFPOO_00364Thermococcus_sp_09242019Orotatephosphoribosyltransferase
23.7295	22.9654	23.3066	22.9906	21.9566	21.8231	22.7232	22.0936	NaN	NaN	21.348	21.3928	22.6014	22.9492	22.5513	23.1952	7	20.5	47.94	23.858	110060000	40	EGIDFPOO_00366Thermococcus_sp_0924201923SrRNA(uracil-C(5))-methyltransferaseRlmCD
24.9118	23.62	23.9741	23.3198	24.5827	24.4908	24.6935	23.9082	NaN	NaN	22.7518	24.3982	24.19	24.2682	24.925	24.1408	11	27.3	53.825	104.18	328730000	36	EGIDFPOO_00373Thermococcus_sp_09242019Ferredoxin--NADPreductase
26.6309	26.3224	26.3406	26.7261	24.9521	24.7961	24.5582	24.743	26.4815	26.4287	25.9294	27.1182	28.0627	28.0922	27.6427	27.6719	29	52.8	77.709	180.93	2036900000	157	EGIDFPOO_00375Thermococcus_sp_09242019Alpha-amylase1
22.3331	21.073	20.9824	21.2961	NaN	NaN	NaN	NaN	21.3723	NaN	21.2716	NaN	21.415	21.3843	21.7124	22.1753	8	11.2	95.537	29.702	33251000	13	EGIDFPOO_00376Thermococcus_sp_09242019hypotheticalprotein
25.8862	25.0778	25.3324	24.3808	21.9406	21.6052	23.3715	22.9708	23.8704	22.1413	23.1884	NaN	22.5821	23.1421	19.891	23.0423	6	15.8	42.548	39.108	227650000	34	EGIDFPOO_00381Thermococcus_sp_09242019putativesphingosine-1-phosphatelyase
24.7552	24.3665	24.7258	24.6085	23.9025	23.4244	24.5064	24.0983	23.1052	NaN	23.3675	21.9778	23.13	23.8005	22.353	23.6582	3	8	28.146	8.4335	230520000	26	EGIDFPOO_00391Thermococcus_sp_09242019hypotheticalprotein
24.8721	25.9476	25.4158	25.6055	26.2611	26.2409	25.4695	26.1792	25.0096	25.9666	26.0554	25.6684	24.5499	24.9013	25.3602	25.0683	22	47.6	52.607	92.913	942970000	96	EGIDFPOO_00392Thermococcus_sp_09242019Pyruvatekinase
28.9783	29.253	29.4129	29.1083	30.148	29.9701	29.6729	29.8545	28.407	29.2941	28.9316	28.7618	28.3657	28.2111	28.2809	28.4942	41	69.1	68.766	323.31	10863000000	325	EGIDFPOO_00397Thermococcus_sp_09242019putativeoxidoreductaseYdhV
22.8995	22.5385	22.618	24.0098	24.5238	25.2993	23.8956	23.6246	23.6974	23.992	24.0579	24.4129	24.5004	24.324	25.582	24.8289	12	30.1	44.859	87.688	385740000	63	EGIDFPOO_00406Thermococcus_sp_09242019CoenzymeAbiosynthesisbifunctionalproteinCoaBC
24.2792	23.8865	23.998	24.8612	24.5094	25.2708	24.7321	24.9803	24.6908	25.3629	25.271	26.0976	23.4122	23.3913	22.8312	23.8305	11	49.3	25.701	89.577	440660000	31	EGIDFPOO_00411Thermococcus_sp_09242019PutativeracemaseYgeA
NaN	22.66	22.8022	23.0217	23.9363	23.2539	23.4623	23.5	22.3579	23.8306	22.7107	23.7168	22.6465	22.6742	22.2419	22.938	7	28.4	31.197	42.051	154900000	27	EGIDFPOO_00412Thermococcus_sp_09242019Methylthioribose-1-phosphateisomerase
25.7955	25.0144	25.3832	25.905	25.996	25.7438	26.1711	25.985	27.4247	27.6324	27.454	27.6118	25.5941	26.4838	25.176	25.5098	14	55.5	26.785	60.548	1421200000	110	EGIDFPOO_00413Thermococcus_sp_09242019hypotheticalprotein
29.8676	29.3822	29.3676	29.3745	29.7951	29.5273	29.8872	29.836	29.4392	28.7149	29.6412	28.6059	28.4904	28.3667	28.2205	28.7611	41	58.3	73.246	323.31	10779000000	381	EGIDFPOO_00414Thermococcus_sp_09242019Threonine--tRNAligase
NaN	21.646	21.6728	22.0982	21.4241	21.8719	22.1612	21.4638	NaN	21.6234	NaN	21.3357	22.0247	20.9685	21.9839	20.9591	5	25.4	24.297	24.639	58129000	18	EGIDFPOO_00416Thermococcus_sp_09242019hypotheticalprotein
22.5281	23.4296	23.0075	22.9156	22.5227	22.4631	22.286	22.3616	23.966	23.8524	22.5294	22.2421	24.5769	24.8801	24.2897	25.1898	9	32.4	32.225	17.66	231840000	46	EGIDFPOO_00419Thermococcus_sp_09242019hypotheticalprotein
23.2836	23.703	23.4197	23.4747	24.1421	23.536	23.7133	24.1674	23.4015	23.2562	23.6082	23.1522	22.7977	23.735	22.9321	22.8993	4	23.1	18.218	5.3077	209840000	38	EGIDFPOO_00421Thermococcus_sp_09242019hypotheticalprotein
28.7135	28.8494	28.7947	27.6114	26.6588	26.1108	27.4044	27.3949	26.4553	25.7076	27.0828	24.9926	27.9474	27.942	27.6207	27.8295	26	64.9	47.153	189.59	3591500000	180	EGIDFPOO_00427Thermococcus_sp_09242019UTP--glucose-1-phosphateuridylyltransferase
24.3974	23.7409	24.2016	22.9257	21.4616	21.8614	22.6352	21.9338	22.9599	22.2091	22.373	21.1927	24.1372	21.8834	24.5505	24.6698	6	34.7	19.939	40.414	213970000	30	EGIDFPOO_00430Thermococcus_sp_09242019hypotheticalprotein
23.3983	22.8692	NaN	23.0998	23.2768	23.23	23.7131	23.1653	24.353	24.7636	24.0577	NaN	NaN	22.2316	22.1514	23.1151	3	20.7	20.224	20.668	157590000	21	EGIDFPOO_00431Thermococcus_sp_09242019AdenylatecyclaseCyaB
22.3193	22.9367	21.7481	22.5014	21.9638	22.07	21.8749	21.784	22.5374	22.3084	21.8985	21.6082	24.403	23.5436	24.6607	24.0601	11	38.5	44.326	67.749	180250000	28	EGIDFPOO_00432Thermococcus_sp_09242019Ribosome-bindingATPaseYchF
26.198	26.047	25.3015	26.0589	26.4207	25.9793	26.2018	25.8947	26.5739	25.4471	26.1164	25.7796	27.0783	27.3438	26.5598	27.4117	5	51.3	8.5529	9.0668	1457700000	49	EGIDFPOO_00433Thermococcus_sp_09242019hypotheticalprotein
NaN	21.1712	20.6662	20.8522	20.429	20.5317	20.1817	20.6267	NaN	19.8804	20.1512	NaN	20.1694	20.1135	19.7768	NaN	5	17.1	38.038	58.037	18520000	20	EGIDFPOO_00434Thermococcus_sp_09242019hypotheticalprotein
25.3359	25.8731	26.09	25.7772	25.2973	25.2476	24.9189	25.2356	26.542	26.6058	26.1371	25.498	22.0279	24.223	24.5543	23.81	3	21.2	9.5351	12.86	802420000	27	EGIDFPOO_00437Thermococcus_sp_09242019RibosomematurationfactorRimM
23.9875	24.5082	24.0302	24.9763	23.4292	23.7129	24.0898	24.125	22.6525	23.1178	23.1304	22.1204	24.0125	23.4774	23.8504	24.8224	7	32.5	20.663	81.424	291310000	54	EGIDFPOO_00439Thermococcus_sp_09242019SporeproteinSP21
26.5531	25.2814	26.2554	25.9386	25.4033	24.5898	26.3432	25.8016	26.7822	25.9248	26.1382	23.8901	26.375	26.8039	26.5531	25.4752	13	19.9	90.647	130.28	1100400000	95	EGIDFPOO_00440Thermococcus_sp_09242019ATP-dependentzincmetalloproteaseFtsH
NaN	NaN	NaN	NaN	NaN	21.1831	NaN	21.6556	NaN	21.6322	22.4203	24.872	21.7377	20.9697	24.2304	NaN	8	48.2	18.474	92.202	115520000	26	EGIDFPOO_00441Thermococcus_sp_09242019PutativecysteineproteaseYraA
25.7443	26.384	26.7073	26.3511	25.7753	23.8315	26.024	25.5445	27.4182	27.6947	25.2128	25.037	24.7517	25.1024	24.3256	25.1699	10	59.3	17.271	96.613	1000500000	153	EGIDFPOO_00443Thermococcus_sp_09242019hypotheticalprotein
23.4996	23.4763	24.2857	23.6136	NaN	NaN	NaN	NaN	NaN	NaN	NaN	NaN	22.6949	22.2906	23.3213	22.8881	4	14.4	33.872	5.5024	82153000	16	EGIDFPOO_00446Thermococcus_sp_09242019hypotheticalprotein
25.7657	24.1376	23.8824	23.308	NaN	NaN	22.6249	23.3949	23.3439	NaN	22.1699	NaN	22.9223	23.1845	22.2457	22.4909	7	18.8	38.83	16.75	154820000	25	EGIDFPOO_00447Thermococcus_sp_09242019hypotheticalprotein
29.3256	29.6118	29.5753	29.8209	30.1521	30.125	29.5818	29.7754	29.3916	29.8516	29.9208	30.4515	28.6923	28.2975	28.9646	28.5253	27	55.8	49.796	258.46	13418000000	289	EGIDFPOO_00463Thermococcus_sp_09242019ProteinlysineacetyltransferasePat
24.4678	25.9122	25.4709	25.4743	25.0931	24.7737	25.2439	25.6993	23.5705	24.6268	25.1195	25.3348	26.5047	26.0331	26.0403	26.4227	28	26.6	140.42	159.51	923710000	149	EGIDFPOO_00464Thermococcus_sp_09242019Reversegyrase
24.9973	24.5966	24.0213	23.4184	22.4728	21.5999	23.3035	22.5591	23.3164	23.2508	23.0188	21.9527	23.5141	23.4386	24.5532	23.5885	11	21.3	66.669	82.969	227780000	28	EGIDFPOO_00467Thermococcus_sp_09242019TranslationinitiationfactorIF-2
27.4507	26.7728	26.7867	26.8976	27.0713	26.4914	26.9407	26.7283	26.5502	26.3657	26.3058	26.1172	25.8977	25.7296	25.4786	26.1444	19	34.4	66.827	143.03	1704600000	198	EGIDFPOO_00469Thermococcus_sp_09242019Glutamine--tRNAligase
22.9198	21.6141	23.1458	22.6367	23.2179	22.6891	23.2136	24.1356	NaN	NaN	20.6332	22.5483	25.6568	24.6213	24.8544	23.9868	12	71.7	19.805	49.4	278990000	47	EGIDFPOO_00470Thermococcus_sp_09242019Nucleosidediphosphatekinase
22.3324	22.582	22.648	22.8494	25.5348	25.684	22.6938	24.3486	25.2375	25.6727	23.6891	27.2771	25.9697	25.8017	26.8424	25.7151	21	49.9	49.617	186.99	958040000	86	EGIDFPOO_00473Thermococcus_sp_09242019MetalloproteasePmbA
23.5147	22.7779	23.1856	23.2627	23.8334	25.4099	23.8585	23.764	23.8817	24.8249	23.7453	25.9654	24.9234	23.8873	25.1539	23.8378	14	36.4	53.435	98.714	385420000	39	EGIDFPOO_00474Thermococcus_sp_09242019MetalloproteaseTldD
27.7523	27.7601	27.6546	27.6232	27.7495	27.3067	28.2477	27.5491	28.4706	28.3388	28.1077	26.6351	26.8469	27.1281	26.933	27.6264	10	13.1	80.638	125.7	3318900000	111	EGIDFPOO_00475Thermococcus_sp_09242019hypotheticalprotein
22.2593	21.2598	21.1153	21.0639	22.9186	22.5871	23.9754	23.5507	23.9425	22.0832	22.2151	21.5213	23.6533	22.4438	23.392	23.2792	7	43.9	19.539	26.859	142970000	30	EGIDFPOO_00476Thermococcus_sp_09242019Cob(I)yrinicacida,c-diamideadenosyltransferase
NaN	NaN	NaN	NaN	NaN	21.4427	NaN	NaN	NaN	NaN	NaN	NaN	21.142	21.0277	20.7161	NaN	2	7.6	35.634	6.296	30240000	15	EGIDFPOO_00490Thermococcus_sp_09242019Type-2restrictionenzymeMboI
28.1149	27.427	27.7275	27.2042	26.7135	25.6646	27.3567	26.8231	27.7354	26.5411	26.9099	24.3425	26.8623	26.9508	26.5465	27.0013	20	66.1	35.947	142.52	2307500000	145	EGIDFPOO_00497Thermococcus_sp_09242019Methylthioribose-1-phosphateisomerase
30.4723	30.3623	30.1828	30.2207	30.5917	30.3338	30.8011	30.6639	30.9884	30.9736	30.9744	30.2336	29.4172	29.7144	29.0567	29.6205	32	74.1	47.653	307.39	22038000000	357	EGIDFPOO_00498Thermococcus_sp_092420192-aminoadipatetransaminase
NaN	23.2445	23.3535	NaN	NaN	NaN	NaN	22.1991	NaN	21.6252	22.1767	21.3833	23.9893	23.3944	23.2548	23.0986	6	24.8	26.701	17.752	119430000	7	EGIDFPOO_00499Thermococcus_sp_09242019hypotheticalprotein
25.312	25.9835	25.196	25.3143	26.1617	25.4728	25.4424	25.3525	24.4873	23.1493	24.3419	23.3418	25.0505	25.2329	24.4928	25.2787	9	41.2	29.645	70.236	681760000	51	EGIDFPOO_00500Thermococcus_sp_09242019hypotheticalprotein
21.2475	NaN	NaN	NaN	NaN	NaN	NaN	NaN	NaN	NaN	NaN	NaN	21.4787	21.9472	21.5828	22.4905	3	14.9	28.45	25.372	28738000	5	EGIDFPOO_00503Thermococcus_sp_09242019hypotheticalprotein
24.0676	22.0809	23.4538	21.8426	NaN	20.6094	22.3051	NaN	NaN	NaN	NaN	20.7467	24.3881	24.7853	23.3268	23.8453	15	24.9	72.648	56.781	133120000	35	EGIDFPOO_00505Thermococcus_sp_09242019hypotheticalprotein
27.036	25.4317	26.1575	23.3798	21.4871	NaN	22.8836	22.2482	NaN	NaN	NaN	NaN	24.8319	24.7121	23.9457	24.0138	10	51.3	23.679	45.75	391500000	27	EGIDFPOO_00506Thermococcus_sp_09242019hypotheticalprotein
21.8534	21.3264	21.5375	20.9951	NaN	NaN	NaN	NaN	NaN	NaN	NaN	NaN	NaN	22.8355	20.9628	21.5286	2	9.6	21.733	7.1681	25550000	3	EGIDFPOO_00513Thermococcus_sp_09242019hypotheticalprotein
29.1068	29.4662	29.208	29.7185	29.158	29.1505	29.2094	29.0076	29.7378	29.6962	29.7907	29.4386	29.7588	30.0688	29.3869	29.7504	22	90.4	27.887	323.31	12721000000	270	EGIDFPOO_00516Thermococcus_sp_09242019hypotheticalprotein
21.757	21.0779	21.0989	21.2666	21.2571	20.9755	21.4277	20.9545	NaN	NaN	NaN	20.9167	21.4147	NaN	20.7411	21.1183	4	6.5	72.818	2.5885	32981000	10	EGIDFPOO_00518Thermococcus_sp_09242019DimethylsulfoxidereductaseDmsA
26.3627	26.1224	26.2088	26.3179	26.0774	26.2571	25.9157	26.7163	24.1854	24.4343	24.7721	24.6764	24.7824	24.5896	24.5526	25.5587	9	52.2	21.627	97.161	891430000	94	EGIDFPOO_00524Thermococcus_sp_09242019hypotheticalprotein
26.9224	26.0574	26.7977	25.5344	22.226	21.8139	24.0561	23.1504	21.3821	20.512	21.6497	20.3695	26.7523	26.0954	25.8901	26.9512	11	28.4	31.502	57.65	802270000	58	EGIDFPOO_00527Thermococcus_sp_09242019Polyribonucleotidenucleotidyltransferase
26.5161	26.3418	26.1569	26.1617	25.5222	25.5968	25.8557	25.8923	25.2391	25.234	25.4306	24.9599	27.1742	27.0667	27.541	27.2252	12	41.4	29.419	97.802	1696000000	114	EGIDFPOO_00529Thermococcus_sp_09242019hypotheticalprotein
23.4448	23.0853	23.131	22.7896	NaN	NaN	NaN	NaN	NaN	NaN	NaN	NaN	22.8596	22.3263	22.7128	22.7201	4	7.9	49.322	3.2005	82047000	9	EGIDFPOO_00532Thermococcus_sp_09242019Beta-glucosidaseA
23.468	23.7012	23.2961	22.8055	22.8349	22.484	23.4385	23.1769	23.2114	22.6333	23.6591	21.8847	23.2026	23.9638	23.0941	23.7279	8	20.8	39.155	9.9682	164820000	41	EGIDFPOO_00535Thermococcus_sp_09242019Galactokinase
NaN	23.3781	22.5679	22.6284	23.2765	23.0497	21.6345	22.7963	21.3545	22.5149	23.1458	23.3979	24.1381	24.3403	23.4603	24.173	11	50.2	33.825	87.528	179050000	68	EGIDFPOO_00536Thermococcus_sp_09242019Thiamine-monophosphatekinase
23.2891	23.1633	23.955	23.9443	22.8823	22.8959	23.8332	23.6222	23.3627	23.6029	23.5816	24.7108	22.7064	22.4948	24.1821	23.4239	9	48.1	26.404	70.014	220400000	24	EGIDFPOO_00537Thermococcus_sp_09242019Fattyacyl-CoAreductase
NaN	20.5728	20.4698	21.4616	21.9114	22.0658	22.1544	22.4985	21.3733	21.9091	21.9947	22.6577	21.7963	21.6674	21.5738	21.5166	6	25.4	32.282	61.852	57464000	26	EGIDFPOO_00541Thermococcus_sp_09242019FluoroquinolonesexportATP-bindingprotein
24.0745	23.8346	24.0423	22.6544	NaN	21.5935	22.6623	NaN	22.08	22.0225	22.2228	21.5386	22.7317	22.6985	23.7986	22.6834	8	33.6	31.073	43.195	130010000	26	EGIDFPOO_00546Thermococcus_sp_09242019hypotheticalprotein
30.4625	30.3665	30.3833	30.7789	30.5817	30.5997	30.8025	30.6663	30.8905	30.7055	30.9313	31.2929	31.2494	31.2341	30.6558	31.3267	31	58.6	66.086	323.31	32015000000	482	EGIDFPOO_00547Thermococcus_sp_09242019hypotheticalprotein
NaN	20.8669	NaN	NaN	20.577	20.7686	NaN	20.9839	NaN	NaN	20.6618	22.581	22.5876	21.332	22.3081	21.5254	8	64.2	14.32	48.428	44743000	29	EGIDFPOO_00552Thermococcus_sp_09242019hypotheticalprotein
NaN	23.3606	NaN	23.3435	NaN	24.8333	NaN	23.3621	NaN	NaN	24.9299	26.5939	23.9313	23.5064	25.1399	NaN	5	47.4	11.222	29.406	516640000	21	EGIDFPOO_00553Thermococcus_sp_09242019hypotheticalprotein
22.4064	24.2463	22.9158	23.4074	23.2864	23.4303	24.0798	22.8692	23.5527	22.9437	23.2594	24.0104	25.6876	24.8652	25.266	25.1881	11	33.3	49.072	75.706	378620000	53	EGIDFPOO_00556Thermococcus_sp_09242019hypotheticalprotein
25.5866	25.805	25.6636	25.8468	24.8624	24.2648	23.5426	24.4173	25.5025	24.1776	25.1744	23.9758	25.6155	25.8223	26.6435	26.0978	22	43.7	71.002	198.04	805780000	93	EGIDFPOO_00557Thermococcus_sp_09242019Aspartyl/glutamyl-tRNA(Asn/Gln)amidotransferasesubunitB
27.1468	26.6835	26.576	27.1002	27.9304	27.9222	27.3846	27.3628	28.0164	28.06	27.8146	29.0936	27.2807	27.0455	27.1792	27.3444	24	52.8	48.002	214.64	3571600000	189	EGIDFPOO_00561Thermococcus_sp_09242019putativeNADHoxidase
25.6684	25.3192	26.1326	25.1944	22.1989	22.1098	23.7145	24.3909	23.3258	21.8126	22.8364	21.8993	26.4661	26.9267	26.1278	26.8138	9	45.8	24.678	82.122	796500000	53	EGIDFPOO_00562Thermococcus_sp_09242019Uridylatekinase
26.3002	26.2318	26.2064	26.5828	26.0012	26.1662	25.8328	26.075	26.5478	26.8782	26.8439	27.249	28.2096	28.2651	28.712	28.5217	46	56.3	96.764	323.31	3349200000	250	EGIDFPOO_00563Thermococcus_sp_09242019Glycogenphosphorylase
24.1887	23.345	24.1475	23.3392	22.9125	NaN	23.2551	22.9554	23.7918	NaN	NaN	NaN	22.454	22.2011	24.2057	NaN	5	23.7	29.397	28.893	159210000	9	EGIDFPOO_00564Thermococcus_sp_09242019CobaltimportATP-bindingproteinCbiO
27.1097	26.325	26.6613	26.2173	24.0941	23.5072	25.4859	25.4422	25.1758	23.7105	24.3035	23.4516	27.357	27.295	27.2556	27.2447	17	55.4	44.446	130.21	1503000000	103	EGIDFPOO_00570Thermococcus_sp_09242019Inosine-5-monophosphatedehydrogenase
24.798	25.7979	24.9386	25.5691	26.5095	26.2986	25.862	25.9284	25.7303	26.3956	26.017	26.6816	25.073	24.7412	25.1446	25.8574	12	32	46.54	117.95	1009300000	72	EGIDFPOO_00572Thermococcus_sp_09242019BifunctionalproteinGlmU
25.0314	23.4862	24.0474	24.501	23.9414	22.5166	24.7032	24.0727	25.2653	24.5746	24.057	23.2057	23.9518	24.0367	24.8832	24.5802	5	26.3	17.103	27.292	333260000	21	EGIDFPOO_00584Thermococcus_sp_09242019Formatehydrogenlyasesubunit7
25.3318	23.7917	24.2547	23.9142	21.9662	24.3026	24.1655	23.884	24.3076	NaN	22.7633	21.8338	25.7184	24.2684	24.7755	26.0074	7	43.9	20.011	13.836	341730000	38	EGIDFPOO_00585Thermococcus_sp_09242019NAD(P)H-quinoneoxidoreductasesubunitJ,chloroplastic
26.5608	25.37	25.6186	25.1867	24.4911	25.0748	25.9897	25.6398	26.648	24.7875	25.2386	24.7811	25.9117	26.2352	25.8305	26.2219	23	56.4	48.417	95.15	969550000	77	EGIDFPOO_00586Thermococcus_sp_09242019Hydrogenase-4componentG
NaN	19.3846	19.7232	21.1534	19.2824	20.3253	20.0812	21.3758	NaN	NaN	NaN	NaN	22.3682	22.0708	21.2091	22.4103	2	4.6	36.359	3.029	30793000	17	EGIDFPOO_00587Thermococcus_sp_09242019NAD(P)H-quinoneoxidoreductasesubunit1,chloroplastic
22.9217	21.9929	21.8796	22.5146	21.6039	22.0815	22.475	22.7904	NaN	NaN	22.6521	21.6513	22.8763	23.0763	22.7285	22.9789	8	36.5	21.132	45.877	123580000	18	EGIDFPOO_00588Thermococcus_sp_09242019NAD(P)H-quinoneoxidoreductasesubunitI,chloroplastic
NaN	21.3817	21.2513	NaN	21.1067	22.8155	21.7957	21.7251	NaN	NaN	21.4134	23.9479	21.8769	NaN	21.7846	21.5104	6	23.4	37.156	37.187	76574000	12	EGIDFPOO_00604Thermococcus_sp_09242019Putative2-hydroxyaciddehydrogenase
25.3327	26.0244	25.8478	26.0887	27.1166	27.4745	26.601	26.9984	26.5901	27.2033	26.8897	28.1175	26.714	26.8237	26.2968	26.3992	19	48.9	45.287	139.55	1995500000	127	EGIDFPOO_00605Thermococcus_sp_092420192-aminoadipatetransaminase
24.5255	23.6866	24.0265	23.6703	23.55	23.2912	24.2832	23.2419	NaN	NaN	NaN	NaN	24.5017	24.5972	24.5942	24.6259	4	19.9	19.85	8.3658	286070000	15	EGIDFPOO_00610Thermococcus_sp_09242019hypotheticalprotein
22.3323	22.9349	22.9514	22.5186	22.8847	23.0448	22.9445	22.8704	22.2094	21.2256	22.0676	21.1111	22.5471	22.5057	23.7074	22.9857	9	47.3	28.493	16.802	135250000	35	EGIDFPOO_00614Thermococcus_sp_09242019hypotheticalprotein
24.738	24.4009	24.3272	24.1632	24.2223	23.6795	24.7534	23.9802	24.9154	24.3347	24.3893	23.601	24.3046	24.5966	24.1843	24.3045	16	32.2	52.69	89.43	368350000	67	EGIDFPOO_00616Thermococcus_sp_09242019hypotheticalprotein
25.0213	24.4041	24.0062	24.8599	24.1429	24.7734	24.3181	24.5052	24.7088	24.5142	24.63	26.6367	23.7492	23.6562	23.0566	22.5084	11	46.5	23.125	19.213	413880000	58	EGIDFPOO_00618Thermococcus_sp_09242019hypotheticalprotein
25.9017	25.6832	25.8367	25.5064	25.3954	24.2817	25.8925	25.7352	26.4377	26.5631	26.3977	25.244	24.5154	24.68	23.739	24.9176	8	32.8	14.765	8.9874	756190000	51	EGIDFPOO_00623Thermococcus_sp_09242019hypotheticalprotein
22.261	23.5631	23.4034	22.2355	27.0453	27.1053	26.9477	26.3439	24.8669	26.341	26.1355	26.0966	21.0017	23.1559	22.5837	20.9231	9	51.3	24.517	84.244	843540000	62	EGIDFPOO_00632Thermococcus_sp_09242019Glutamateracemase
NaN	21.1256	20.8095	19.4625	25.7529	25.6697	25.0834	25.7057	20.9872	23.0605	24.3592	21.8914	19.9042	21.5627	20.9396	20.1523	10	33	33.714	27.187	268750000	38	EGIDFPOO_00634Thermococcus_sp_09242019hypotheticalprotein
NaN	21.2686	20.6922	NaN	24.4378	23.9903	22.1999	24.5521	NaN	21.7348	22.5139	22.2119	NaN	20.2435	21.0756	20.452	4	17.4	24.137	6.0075	106860000	22	EGIDFPOO_00635Thermococcus_sp_09242019hypotheticalprotein
NaN	22.5382	22.0897	NaN	26.7281	26.0675	26.2163	25.5577	22.6563	23.5031	24.7857	22.3106	NaN	22.5382	21.8826	22.3264	6	24.9	30.792	36.739	433350000	29	EGIDFPOO_00638Thermococcus_sp_09242019(R)-stereoselectiveamidase
22.5205	22.4128	21.7824	22.3167	24.9072	25.4221	23.7801	24.6436	23.4153	24.4011	24.7005	26.1323	23.3547	23.2099	22.7304	NaN	10	33.5	37.411	156.69	351910000	56	EGIDFPOO_00650Thermococcus_sp_09242019hypotheticalprotein
26.3093	25.9941	26.2428	26.1891	26.1854	26.0011	25.912	26.1019	26.5434	26.147	26.3819	25.0725	26.2294	26.0079	25.3595	26.2131	20	35.5	65.759	124.12	1165000000	174	EGIDFPOO_00656Thermococcus_sp_09242019Glycine--tRNAligase
22.9705	23.6935	23.0638	23.0273	24.5891	24.8525	23.6712	24.1282	23.5412	23.5917	22.6026	23.3416	24.3867	24.0645	24.279	24.1596	10	36.6	44.124	219.03	292360000	73	EGIDFPOO_00661Thermococcus_sp_09242019Molybdopterinmolybdenumtransferase
22.0264	24.0655	22.3923	22.7428	22.8111	23.6959	22.5055	22.3172	NaN	NaN	21.6432	20.2302	24.731	23.918	24.6929	24.2987	8	56.2	18.812	80.66	215850000	41	EGIDFPOO_00662Thermococcus_sp_09242019MolybdenumcofactorbiosynthesisproteinB
NaN	22.9169	22.7046	22.5118	22.1254	21.9137	22.5703	21.8059	23.5973	23.6722	22.7652	22.6512	24.9064	24.3695	24.018	24.219	6	39.3	19.825	46.424	206730000	22	EGIDFPOO_00668Thermococcus_sp_09242019hypotheticalprotein
24.7636	23.9627	23.9781	23.7361	24.0997	23.2743	24.2003	23.6866	24.0681	24.2122	23.6156	23.3679	25.459	25.2796	24.9084	25.1863	17	35.4	70.243	83.093	414090000	64	EGIDFPOO_00669Thermococcus_sp_09242019hypotheticalprotein
24.8529	23.9407	24.0914	22.6428	24.3834	23.8858	22.9621	23.2235	23.449	24.6054	22.7261	22.3421	21.7281	21.2729	21.1778	21.2731	6	35.7	15.798	23.768	183360000	27	EGIDFPOO_00670Thermococcus_sp_09242019hypotheticalprotein
21.3324	21.6074	21.5463	22.4169	NaN	21.627	21.6663	22.2932	22.7584	22.5365	22.6143	22.8211	23.5047	22.2547	23.6318	23.37	9	15.9	70.594	31.517	109820000	27	EGIDFPOO_00674Thermococcus_sp_09242019hypotheticalprotein
22.1978	21.9042	21.5417	21.6965	22.7522	21.8008	22.4025	22.399	23.314	21.6992	21.8462	21.9147	22.6767	22.2673	22.0178	23.0397	10	22	51.332	59.37	85822000	51	EGIDFPOO_00675Thermococcus_sp_09242019hypotheticalprotein
23.4598	23.3778	23.6272	23.3797	23.4496	23.3181	23.1916	22.9902	23.0301	22.9327	22.7135	22.7113	22.939	23.1201	23.2544	23.7332	6	25.4	21.366	11.143	172730000	18	EGIDFPOO_00676Thermococcus_sp_09242019RNA2,3-cyclicphosphodiesterase
26.3873	26.2021	26.3191	26.0565	26.0811	25.8738	26.3974	25.7347	26.0673	25.4921	25.4906	24.547	26.6144	26.6674	26.1558	26.6539	12	57.5	17.36	51.135	1254000000	121	EGIDFPOO_00677Thermococcus_sp_09242019Xanthinephosphoribosyltransferase
27.6576	27.7967	27.6829	27.4141	26.7571	26.264	26.4949	26.7535	26.8218	26.1542	26.9417	26.2169	27.0189	27.4556	27.6396	27.3459	25	47.2	66.522	282.36	2212400000	83	EGIDFPOO_00678Thermococcus_sp_09242019VitaminB12importATP-bindingproteinBtuD
26.6663	25.1985	25.7498	26.4775	25.6147	26.356	26.6959	26.6409	26.619	26.5449	26.498	26.8655	26.811	26.6214	26.5822	26.3789	16	58.5	29.86	200.61	1436000000	123	EGIDFPOO_00685Thermococcus_sp_09242019hypotheticalprotein
NaN	22.7596	NaN	NaN	NaN	21.9407	NaN	NaN	23.1158	22.7646	22.1856	21.2602	24.6727	24.4019	25.5948	23.1833	7	33.9	29.817	70.943	233440000	29	EGIDFPOO_00686Thermococcus_sp_09242019Septumsite-determiningproteinMinD
24.2498	22.9693	23.4414	23.9479	NaN	22.5239	24.2274	23.9689	21.5905	NaN	21.9087	NaN	24.2734	24.8585	23.3835	NaN	3	31.2	9.5268	74.596	175550000	34	EGIDFPOO_00687Thermococcus_sp_09242019hypotheticalprotein
26.4145	26.4664	26.4004	26.5191	26.8485	26.536	27.1368	27.0818	27.9152	27.6896	27.3374	27.6271	25.984	26.4164	26.0572	25.8906	15	33.4	54.078	175.87	2143600000	121	EGIDFPOO_00688Thermococcus_sp_09242019Thymidinephosphorylase
NaN	NaN	NaN	NaN	NaN	20.0636	NaN	NaN	NaN	19.5438	NaN	20.6129	20.1219	20.1987	23.269	NaN	7	38.8	27.368	68.409	39369000	10	EGIDFPOO_00691Thermococcus_sp_09242019Geranylgeranylglycerylphosphatesynthase
23.8782	24.5956	24.2947	23.6385	25.0257	25.6809	24.8138	24.2484	23.8548	24.6186	23.8939	26.259	26.6072	26.0634	27.2289	26.0863	8	15.4	30.898	56.855	912750000	47	EGIDFPOO_00692Thermococcus_sp_09242019D-aminopeptidase
23.7282	23.8499	24.1204	25.9799	NaN	NaN	22.3544	22.2082	24.0326	22.7954	22.5665	22.6633	24.1613	24.4956	23.9232	23.9304	4	42.2	9.5043	24.808	249340000	22	EGIDFPOO_00693Thermococcus_sp_09242019hypotheticalprotein
22.5726	22.7286	22.6768	22.8208	NaN	21.7536	22.8781	22.737	22.6684	NaN	22.8517	20.6751	NaN	22.9903	22.7074	22.9084	3	20.5	23.013	39.041	108690000	18	EGIDFPOO_00694Thermococcus_sp_09242019hypotheticalprotein
24.0588	24.7563	24.8154	23.7073	23.4176	23.4206	24.5121	24.316	24.6921	23.8508	23.909	NaN	24.7765	23.9829	24.0127	25.1171	9	41.7	32.013	97.004	332030000	69	EGIDFPOO_00697Thermococcus_sp_09242019Iron-sulfurclustercarrierprotein
24.0519	23.4405	24.1155	23.2734	22.4931	21.8594	23.5891	22.7582	24.249	23.3058	24.2013	NaN	24.2041	23.94	24.4804	24.1533	8	50	31.053	47.196	223070000	20	EGIDFPOO_00698Thermococcus_sp_09242019Iron-sulfurclustercarrierprotein
NaN	NaN	NaN	NaN	NaN	20.6695	NaN	NaN	NaN	NaN	NaN	NaN	21.5031	20.814	24.6724	21.979	7	46.9	20.426	130.07	102000000	19	EGIDFPOO_00701Thermococcus_sp_09242019hypotheticalprotein
NaN	25.5903	25.4047	24.1104	25.9571	24.6558	25.6119	24.8034	24.6613	24.9524	24.3553	23.9032	28.4006	23.4613	28.4752	26.106	5	56	11.472	31.638	1326200000	25	EGIDFPOO_00702Thermococcus_sp_09242019hypotheticalprotein
NaN	22.0941	21.4072	22.0321	23.3745	24.2668	21.5702	22.8752	23.4859	23.538	22.711	26.2605	24.2372	23.0277	24.1779	23.3594	9	36.5	28.616	32.279	292790000	43	EGIDFPOO_00706Thermococcus_sp_092420193-oxoacyl-[acyl-carrier-protein]reductaseFabG
NaN	20.5048	NaN	20.4961	NaN	20.6634	NaN	20.034	NaN	NaN	NaN	NaN	21.4977	21.186	22.8598	21.436	6	36.3	21.628	17.836	39874000	12	EGIDFPOO_00710Thermococcus_sp_09242019SegregationandcondensationproteinB
25.7304	25.3798	26.1118	25.8808	25.4926	24.715	25.9068	25.415	24.5264	24.5515	25.4126	25.0853	25.3173	25.9812	24.5854	25.8137	15	43.6	40.124	73.842	719620000	80	EGIDFPOO_00711Thermococcus_sp_09242019hypotheticalprotein
26.5263	25.6898	25.3071	25.0535	24.6188	24.8346	23.4544	24.9202	NaN	21.7842	23.0866	24.5293	26.3707	25.9144	25.5374	25.5391	7	27.3	30.795	46.495	770510000	46	EGIDFPOO_00713Thermococcus_sp_09242019hypotheticalprotein
22.2432	23.6742	22.4003	22.4618	22.6712	22.9244	22.3242	22.8701	NaN	21.7306	21.9884	22.2691	23.2823	23.3062	24.0135	24.1029	8	25.5	40.863	34.623	158940000	25	EGIDFPOO_00716Thermococcus_sp_09242019hypotheticalprotein
28.2444	27.9083	27.8789	27.3862	26.5208	26.4646	27.4084	27.1084	28.3046	27.6014	28.1305	27.431	26.8703	27.3629	26.49	26.8489	15	59.7	17.644	323.31	2893900000	133	EGIDFPOO_00717Thermococcus_sp_09242019hypotheticalprotein
27.3412	27.2376	27.4626	26.6633	24.7935	24.3371	26.6782	25.8755	24.4611	23.2996	24.0367	22.3683	26.7114	27.4609	27.4988	26.9616	12	46.3	25.082	61.456	1726000000	80	EGIDFPOO_00719Thermococcus_sp_09242019hypotheticalprotein
28.1408	27.9773	28.0136	28.0195	28.1461	27.9743	28.2362	28.0492	27.8816	28.4999	28.0027	27.9773	27.1693	27.1338	27.1167	27.6337	41	37.4	124.68	251.61	4118600000	348	EGIDFPOO_00721Thermococcus_sp_09242019Isoleucine--tRNAligase
24.2198	23.939	23.9772	23.6532	23.5312	23.3604	24.0487	23.5114	23.0928	NaN	22.913	20.6761	24.2807	24.3949	24.0535	24.0445	11	38.9	41.123	135.52	242090000	67	EGIDFPOO_00724Thermococcus_sp_09242019hypotheticalprotein
25.2509	24.0261	24.5278	24.1743	23.3418	22.3236	23.4858	22.8385	23.6918	23.3709	23.6651	21.4125	22.2601	23.1806	22.8774	22.8647	4	25.3	21.553	19.966	201060000	21	EGIDFPOO_00730Thermococcus_sp_09242019hypotheticalprotein
22.6646	23.8301	22.7699	23.0054	22.9699	22.6582	22.3249	22.7227	23.0483	22.6395	23.755	21.7911	21.8953	22.2536	21.8482	22.0295	4	18.5	25.062	19.803	118510000	19	EGIDFPOO_00732Thermococcus_sp_09242019Ribose-5-phosphateisomeraseA
27.0756	26.4782	26.246	25.5742	24.5475	24.5931	25.4528	25.1396	26.556	24.682	25.1959	NaN	26.0644	25.3138	26.5242	26.2733	25	40.7	73.071	110.25	1038300000	70	EGIDFPOO_00735Thermococcus_sp_09242019RibonucleaseJ
22.9261	24.2372	23.9074	24.0688	25.0786	24.7975	24.2195	24.359	24.6339	25.2231	25.339	25.75	24.0585	23.4188	23.4822	22.6443	12	38.4	27.672	76.679	376710000	55	EGIDFPOO_00737Thermococcus_sp_09242019hypotheticalprotein
25.9512	25.4188	25.3454	23.9653	23.4205	23.5014	24.757	23.101	24.1253	23.6838	24.4832	23.3764	24.9101	24.9042	24.8194	25.1393	19	38.6	63.853	136.47	451960000	62	EGIDFPOO_00743Thermococcus_sp_09242019DNAligase
23.2195	23.4663	23.1743	22.7982	22.452	23.7459	23.4924	23.5447	22.9101	22.857	22.7942	22.9392	24.7221	23.9756	23.5951	24.2117	4	23.4	33.429	32.487	191080000	35	EGIDFPOO_00745Thermococcus_sp_09242019hypotheticalprotein
NaN	19.7337	NaN	19.1937	20.219	21.2544	NaN	19.435	NaN	NaN	NaN	19.9435	21.35	20.1866	21.3787	NaN	2	12.8	21.921	11.868	21475000	9	EGIDFPOO_00749Thermococcus_sp_09242019Type-4uracil-DNAglycosylase
27.6135	27.5385	27.5912	26.7571	24.8085	24.3193	26.7354	25.1455	26.4805	25.0079	25.8763	23.9479	27.3926	26.7953	27.0774	27.2379	28	49	71.323	208.37	1830500000	138	EGIDFPOO_00751Thermococcus_sp_09242019CoenzymePQQsynthesisproteinE
NaN	19.6786	19.7347	19.2464	NaN	NaN	NaN	NaN	NaN	NaN	NaN	NaN	19.1006	NaN	20.2995	19.7447	2	33.7	10.774	5.683	9613700	5	EGIDFPOO_00752Thermococcus_sp_09242019hypotheticalprotein
22.9356	23.4651	23.8061	24.1913	23.938	23.5998	23.9646	24.028	25.1274	24.9518	24.8429	25.5406	24.1848	24.5785	24.4333	24.6112	12	28	55.425	98.038	393160000	72	EGIDFPOO_00753Thermococcus_sp_09242019hypotheticalprotein
26.3082	25.2035	26.3736	22.9837	21.5326	20.5822	21.701	22.5579	22.5266	22.5856	22.0784	20.66	24.639	24.5323	25.1929	25.5755	14	34.2	56.109	104.35	423490000	33	EGIDFPOO_00754Thermococcus_sp_09242019Phosphoenolpyruvatecarboxylase
22.1487	22.5606	22.4437	22.2558	21.4617	21.5877	22.7001	22.3483	22.4232	21.2823	23.2432	21.4099	22.1877	22.5585	21.3416	22.831	3	12.7	28.531	19.442	77508000	30	EGIDFPOO_00762Thermococcus_sp_09242019hypotheticalprotein
NaN	NaN	NaN	NaN	NaN	23.7759	NaN	NaN	NaN	NaN	NaN	NaN	22.3848	NaN	22.4221	22.3986	3	13.5	18.563	1.5315	100460000	9	EGIDFPOO_00763Thermococcus_sp_09242019hypotheticalprotein
23.9024	23.978	23.5354	24.0044	22.641	23.7595	23.4515	23.7633	24.1528	23.3953	24.0912	22.1988	24.1131	23.5973	23.9666	24.7507	7	33.6	27.923	83.459	235860000	42	EGIDFPOO_00765Thermococcus_sp_09242019Lipoate-proteinligaseLplJ
NaN	NaN	NaN	NaN	NaN	NaN	NaN	NaN	NaN	NaN	NaN	NaN	18.7917	NaN	18.2101	18.4774	3	15.2	40.984	21.21	2249600	7	EGIDFPOO_00768Thermococcus_sp_09242019hypotheticalprotein
NaN	NaN	NaN	NaN	NaN	NaN	NaN	NaN	NaN	NaN	NaN	20.8484	21.7417	20.9848	22.2703	NaN	6	29.7	34.99	62.693	36619000	12	EGIDFPOO_00769Thermococcus_sp_09242019hypotheticalprotein
21.5299	NaN	NaN	NaN	NaN	NaN	NaN	NaN	NaN	NaN	NaN	NaN	21.97	21.7181	20.5018	22.0949	2	9.1	36.222	2.3071	21624000	8	EGIDFPOO_00772Thermococcus_sp_09242019Thiamine-monophosphatekinase
NaN	23.0943	22.5578	NaN	NaN	21.7085	NaN	NaN	NaN	NaN	NaN	NaN	NaN	22.8849	22.7592	23.1005	3	9.6	40.528	21.45	58848000	13	EGIDFPOO_00773Thermococcus_sp_09242019hypotheticalprotein
26.5916	27.1688	27.106	26.9994	27.2042	27.5488	27.2064	26.9091	27.2588	27.5933	27.2358	27.7751	24.0502	NaN	25.529	23.8037	5	15.8	24.197	9.3936	1998900000	52	EGIDFPOO_00774Thermococcus_sp_09242019hypotheticalprotein
21.6224	21.3438	20.6217	23.0426	NaN	17.7245	NaN	19.364	NaN	NaN	NaN	23.4197	26.9555	26.3651	25.1478	24.8129	11	39	40.642	133.54	383890000	47	EGIDFPOO_00776Thermococcus_sp_09242019Cystathioninebeta-lyase
NaN	NaN	NaN	NaN	NaN	NaN	NaN	NaN	NaN	NaN	NaN	NaN	23.0146	21.946	23.2278	21.6521	4	13.9	39.133	20.082	37193000	13	EGIDFPOO_00777Thermococcus_sp_09242019hypotheticalprotein
19.9802	19.8364	19.5396	21.1255	NaN	NaN	NaN	NaN	NaN	NaN	NaN	20.1862	24.7152	24.0231	26.3282	24.4109	7	30.7	35.612	78.571	256040000	28	EGIDFPOO_00778Thermococcus_sp_092420195-methyltetrahydropteroyltriglutamate--homocysteinemethyltransferase
22.8281	23.1151	21.9014	24.1535	NaN	NaN	21.9428	NaN	NaN	NaN	21.7054	23.0216	26.6182	26.3773	27.1168	26.1058	13	46.1	39.178	52.986	672470000	39	EGIDFPOO_00779Thermococcus_sp_092420195-methyltetrahydropteroyltriglutamate--homocysteinemethyltransferase
26.1085	26.0195	26.3322	25.967	25.9614	25.304	26.1443	26.0595	26.4748	25.2655	26.2142	25.7961	25.3133	25.7666	25.3374	26.1078	15	39.9	48.007	110.59	1051300000	104	EGIDFPOO_00794Thermococcus_sp_09242019Deoxyguanosinetriphosphatetriphosphohydrolase-likeprotein
25.8072	25.294	25.8493	24.912	24.1352	24.2801	25.1968	24.3366	25.0382	22.8088	23.954	NaN	23.9134	23.6534	23.3192	23.6212	14	42.7	36.804	115.75	388420000	85	EGIDFPOO_00796Thermococcus_sp_09242019hypotheticalprotein
24.0273	24.2282	24.4162	24.3823	24.162	24.3838	23.83	24.0669	23.5613	24.1441	24.0161	24.8993	23.8541	23.9578	24.5055	23.7531	19	48	51.37	141.68	331200000	92	EGIDFPOO_00799Thermococcus_sp_09242019Adenylosuccinatelyase
22.6964	23.9034	23.4774	23.8692	24.1534	24.2034	23.8899	24.3817	21.6349	22.9622	23.19	23.5117	24.6696	25.1158	24.4303	24.4191	9	43.3	24.917	27.322	271820000	54	EGIDFPOO_00800Thermococcus_sp_09242019hypotheticalprotein
30.1943	30.11	29.8569	30.0355	29.7472	29.6674	30.1622	30.0847	29.4582	29.348	30.1011	29.1992	30.3705	30.4173	29.1118	30.2787	10	68.1	10.132	90.325	17149000000	143	EGIDFPOO_00803Thermococcus_sp_09242019hypotheticalprotein
24.8319	26.1925	25.8042	24.9904	23.9295	24.2104	24.7901	24.4229	NaN	NaN	NaN	23.1525	26.0245	25.31	26.1358	26.0331	9	53.1	19.999	45.84	647980000	55	EGIDFPOO_00805Thermococcus_sp_09242019Inosine-5-monophosphatedehydrogenase
26.8062	25.9665	25.5999	25.9042	25.8815	25.1151	26.3911	24.8102	27.4984	27.02	26.4329	25.5752	24.7861	26.0628	25.4005	25.2097	8	36.2	21.931	47.658	1238600000	63	EGIDFPOO_00806Thermococcus_sp_09242019Proteasomesubunitbeta
30.1173	30.4453	30.2175	30.6446	31.3668	31.9148	30.9179	31.1312	30.7705	30.4185	30.8421	31.6977	29.5635	29.5639	30.3555	29.9194	40	70.9	50.876	323.31	32087000000	543	EGIDFPOO_00808Thermococcus_sp_09242019Cyclic2,3-diphosphoglyceratesynthetase
26.1385	26.3296	26.3456	26.8605	28.1878	27.8362	27.2935	27.4307	27.1919	28.3081	27.585	29.0883	27.5534	27.5922	28.1435	27.6059	23	66.1	38.474	141.93	4015300000	146	EGIDFPOO_00811Thermococcus_sp_09242019PutativeaminopeptidaseYsdC
23.805	24.3478	24.0682	23.8501	21.7526	22.6631	22.9698	23.156	22.9374	23.4895	22.3656	22.9292	24.7729	25.5831	24.8619	25.2678	9	31	32.009	89.238	299730000	37	EGIDFPOO_00813Thermococcus_sp_09242019hypotheticalprotein
23.2557	24.3226	23.9846	23.7993	21.2821	NaN	21.6142	21.9804	22.377	21.4359	22.6746	NaN	25.3279	25.3227	26.9876	25.7386	21	46.4	52.871	85.03	546240000	54	EGIDFPOO_00815Thermococcus_sp_09242019hypotheticalprotein
NaN	NaN	NaN	NaN	21.9753	22.7086	NaN	21.476	NaN	21.3758	21.7003	23.9271	24.3628	23.0228	25.0906	22.9371	3	14.3	26.455	6.1185	183460000	12	EGIDFPOO_00816Thermococcus_sp_09242019Maleateisomerase
23.7423	24.3962	23.877	22.8165	21.3067	21.2378	21.7679	22.7432	22.298	NaN	21.1078	20.1328	24.3193	24.3553	24.1543	24.6199	9	39.1	32.619	105.17	191070000	52	EGIDFPOO_00817Thermococcus_sp_09242019hypotheticalprotein
21.1505	21.7276	21.1416	21.358	20.9347	21.0967	21.8166	21.778	22.251	22.1789	22.1791	22.8411	22.7436	22.4232	NaN	21.6912	4	19.9	28.414	24.05	54835000	19	EGIDFPOO_00819Thermococcus_sp_09242019Glycerophosphodiesterphosphodiesterase
24.9779	24.711	24.5369	24.6423	26.1087	25.8267	26.1442	25.6598	25.8308	25.4243	25.8305	25.2904	25.0976	23.66	25.0906	23.5525	16	32.8	55.719	69.018	706550000	67	EGIDFPOO_00820Thermococcus_sp_09242019Glycerolkinase
25.7436	25.2844	25.5834	25.66	26.107	25.299	26.1841	25.8219	26.1366	25.6919	25.502	25.7438	25.3635	NaN	24.9603	25.1927	7	14.7	55.252	21.464	702530000	20	EGIDFPOO_00821Thermococcus_sp_09242019L-2-hydroxyglutarateoxidaseLhgO
24.972	24.1993	24.1881	24.4774	25.7058	25.4712	24.7964	25.4358	26.4947	26.5125	25.1809	26.811	25.9954	26.0185	25.3365	26.0422	11	26.2	50.354	50.325	797280000	52	EGIDFPOO_00832Thermococcus_sp_09242019putativeglycinedehydrogenase(decarboxylating)subunit1
25.9316	25.7243	25.5734	25.6947	26.3597	26.4682	25.7013	25.9229	25.5173	26.5634	26.0614	27.9918	26.9837	25.8194	25.9702	26.7733	15	43.1	55.918	223.96	1529300000	121	EGIDFPOO_00833Thermococcus_sp_09242019putativeglycinedehydrogenase(decarboxylating)subunit2
24.0926	23.4108	23.7389	23.9271	23.4889	23.2856	24.0328	23.9092	24.5436	24.0731	23.8178	23.4946	22.9256	23.4716	22.8647	23.7286	7	16.5	50.634	97.006	232720000	52	EGIDFPOO_00834Thermococcus_sp_09242019MetalloproteaseTldD
23.2911	23.3625	22.8296	23.0254	22.9177	22.7337	22.6167	22.4635	24.0427	23.5967	23.8248	21.7546	22.4884	22.5281	22.7516	22.6575	10	25.6	48.722	52.43	156210000	34	EGIDFPOO_00835Thermococcus_sp_09242019hypotheticalprotein
28.5249	27.9411	28.1413	28.1455	28.6083	28.4514	28.536	28.6173	28.6133	28.2907	28.2874	28.4486	27.6055	27.2964	27.6588	27.5319	19	56.6	52.37	204.69	5115800000	146	EGIDFPOO_00836Thermococcus_sp_09242019Glutamatesynthase[NADPH]smallchain
29.0077	28.5053	28.5572	28.2594	28.8468	28.5469	28.9545	28.9263	28.8397	28.7476	28.5099	27.9527	27.1656	27.2451	27.7735	27.1988	19	66.1	32.13	132.05	5696400000	150	EGIDFPOO_00837Thermococcus_sp_09242019DihydroorotatedehydrogenaseB(NAD(+)),electrontransfersubunit
NaN	23.3856	NaN	NaN	NaN	NaN	NaN	NaN	NaN	NaN	NaN	NaN	22.4387	NaN	22.5817	22.7379	3	27.5	11.669	4.0005	56205000	6	EGIDFPOO_00840Thermococcus_sp_09242019hypotheticalprotein
23.2591	23.9133	23.6438	NaN	NaN	21.0034	22.38	21.8253	NaN	NaN	20.2215	21.4283	21.4941	22.2784	22.9793	21.6235	6	26.3	41.203	26.552	87421000	25	EGIDFPOO_00842Thermococcus_sp_09242019Isopentenyl-diphosphatedelta-isomerase
21.7796	NaN	21.572	21.9925	21.912	NaN	22.1739	22.4754	22.1899	21.8578	21.8565	NaN	21.5928	22.5297	21.3272	21.8896	3	14.2	31.21	10.86	53004000	29	EGIDFPOO_00852Thermococcus_sp_09242019hypotheticalprotein
25.6334	26.4965	26.3212	26.6266	26.7996	26.7993	26.2718	26.9189	26.533	26.1337	26.9383	26.3359	25.6743	25.7179	25.8962	26.2321	9	36.7	28.518	63.985	1456300000	102	EGIDFPOO_00855Thermococcus_sp_09242019Glutamate5-kinase
24.312	24.9901	24.2919	23.8901	21.161	20.7613	21.6742	22.573	24.3293	23.7993	24.0922	24.4836	24.8509	24.9223	25.5774	24.8294	9	35.2	35.103	89.227	344800000	40	EGIDFPOO_00858Thermococcus_sp_09242019Galactokinase
23.1441	23.4305	23.016	22.416	21.8665	NaN	22.2471	21.9374	NaN	NaN	NaN	NaN	22.9245	22.3212	21.9109	22.0039	6	12.1	72.354	9.2828	72140000	12	EGIDFPOO_00861Thermococcus_sp_09242019Phosphoadenosinephosphosulfatereductase
22.0221	22.4539	NaN	NaN	22.1124	22.0526	21.7134	NaN	21.1016	21.143	21.1169	NaN	NaN	21.9426	21.8816	22.9411	4	21.4	23.507	26.522	60211000	13	EGIDFPOO_00863Thermococcus_sp_09242019hypotheticalprotein
26.159	25.9405	25.6206	25.9102	25.5334	24.9105	25.2232	25.3517	25.3459	25.3047	24.9396	25.642	26.5293	27.2799	26.3878	26.8889	19	64.8	27.375	132.01	1137900000	167	EGIDFPOO_00871Thermococcus_sp_09242019PyrophosphatasePpaX
22.3334	NaN	22.2799	NaN	NaN	NaN	NaN	NaN	22.3871	21.1352	NaN	NaN	22.3725	22.8631	21.5225	22.4543	3	18.8	21.451	16.019	54022000	19	EGIDFPOO_00876Thermococcus_sp_09242019BifunctionalNMNadenylyltransferase/Nudixhydrolase
28.5162	27.8632	27.9792	27.7626	28.0151	27.3187	27.9864	27.7477	27.4917	27.4723	27.2487	26.7288	27.3964	27.1542	27.0717	27.4663	33	35	103.68	117.43	3371000000	217	EGIDFPOO_00877Thermococcus_sp_09242019Valine--tRNAligase
NaN	NaN	NaN	NaN	NaN	19.3541	NaN	NaN	NaN	NaN	NaN	20.6343	21.1886	20.9014	20.1391	20.8401	3	10.1	43.775	11.061	19756000	13	EGIDFPOO_00878Thermococcus_sp_09242019hypotheticalprotein
23.444	22.3477	22.5745	22.8349	21.9842	22.2155	20.7424	22.738	23.3719	22.5783	22.9836	23.3546	23.1886	23.2676	22.6636	23.4863	4	18.3	31.96	34.781	128660000	39	EGIDFPOO_00884Thermococcus_sp_09242019ProteaseHtpX
25.1366	24.7652	24.9682	23.0622	20.8288	20.4746	22.596	22.0902	20.6888	19.7475	NaN	19.1447	24.6444	24.1199	23.772	24.5021	3	14.7	20.558	4.337	213200000	23	EGIDFPOO_00885Thermococcus_sp_09242019Cytidylatekinase
29.3923	29.4535	29.0145	29.7666	29.3121	29.4608	28.7837	29.333	29.1145	29.9306	29.5996	29.3119	29.5102	29.8395	29.8848	29.6937	34	74.2	45.436	323.31	12607000000	264	EGIDFPOO_00887Thermococcus_sp_09242019S-adenosylmethioninesynthase
25.6326	25.7502	25.3035	25.3968	25.2143	25.4316	25.7883	25.2457	25.1213	25.5995	25.6124	24.5466	24.6733	25.2737	24.9156	24.6855	9	39.9	24.526	31.839	657720000	54	EGIDFPOO_00888Thermococcus_sp_09242019hypotheticalprotein
25.7285	24.8133	25.2549	24.1757	NaN	NaN	24.4339	NaN	24.4798	22.841	23.7818	NaN	24.275	24.5398	23.9833	23.8468	9	21.8	53.859	46.316	271310000	30	EGIDFPOO_00893Thermococcus_sp_09242019manganese-dependentinorganicpyrophosphatase
25.0604	23.2727	24.0554	NaN	NaN	NaN	23.0473	20.8967	NaN	NaN	NaN	NaN	23.5795	22.9713	22.6651	23.5647	8	17.7	64.322	270.2	132970000	20	EGIDFPOO_00894Thermococcus_sp_09242019hypotheticalprotein
27.4205	27.515	27.5675	27.34	27.0334	25.9803	27.4164	26.5255	27.8157	27.5137	27.5378	26.437	27.1806	27.041	27.3858	27.4689	29	65.6	43.912	164.36	2731400000	166	EGIDFPOO_00898Thermococcus_sp_09242019Kynurenine3-monooxygenase
23.6941	24.6892	25.566	23.1852	22.1369	21.5278	23.1191	22.732	23.6918	23.312	22.7814	NaN	24.0108	24.1783	23.8871	24.5692	10	51.3	26.953	81.092	243060000	42	EGIDFPOO_00900Thermococcus_sp_09242019hypotheticalprotein
30.0908	28.7634	29.2367	28.3317	27.2264	26.6471	29.1409	28.1162	30.0375	29.3712	29.1254	27.5336	28.6101	28.9109	28.5419	28.807	14	55.8	25.341	253.59	7870100000	178	EGIDFPOO_00901Thermococcus_sp_09242019AlkylhydroperoxidereductasesubunitF
28.1142	28.3469	28.5496	28.4682	28.2094	28.3569	27.8505	28.151	28.5104	28.3701	28.3443	28.0955	27.7233	27.7019	27.5489	28.053	23	56.5	49.994	210.94	4789900000	241	EGIDFPOO_00905Thermococcus_sp_09242019Asparagine--tRNAligase
26.2331	25.8031	25.9623	26.0973	26.8283	26.5945	27.0309	26.6527	26.8985	26.668	26.3254	26.1725	26.0238	25.5543	25.9106	25.6361	23	40	66.452	118.72	1419700000	115	EGIDFPOO_00914Thermococcus_sp_09242019putativeoxidoreductaseYdhV
28.6221	28.515	28.2494	28.3131	28.9552	28.7182	28.9583	28.8226	29.2442	29.5521	29.2936	29.7597	27.5914	27.5723	28.2092	27.7596	31	53.4	58.703	166.35	7549700000	261	EGIDFPOO_00916Thermococcus_sp_09242019Carboxypeptidase1
28.7278	28.3491	28.4867	28.0539	28.7539	28.6548	28.8515	28.4153	28.7097	28.5929	27.8446	27.727	28.1256	27.5227	28.0581	28.067	29	54.9	56.687	173.13	5828100000	219	EGIDFPOO_00920Thermococcus_sp_09242019Proline--tRNAligase
24.9659	25.3361	25.4057	25.3969	25.8633	25.5816	25.981	25.7301	24.7817	25.1634	25.3489	25.5586	24.2274	24.2701	24.5613	24.3689	11	39.6	37.994	54.359	660280000	63	EGIDFPOO_00921Thermococcus_sp_09242019Glyoxylate/hydroxypyruvatereductaseB
27.0986	27.4367	27.2465	27.6765	28.0848	27.7539	27.5771	27.993	28.4415	29.1914	29.0694	29.2455	28.5611	28.3903	28.671	28.1022	21	73.8	33.257	284.84	5948000000	205	EGIDFPOO_00922Thermococcus_sp_09242019Hydroxypyruvatereductase
22.3462	22.6538	20.4675	20.6028	19.8451	20.2285	21.3754	20.0996	NaN	NaN	NaN	19.4003	23.8165	25.1701	25.379	24.4025	8	50.7	24.306	46.491	189200000	24	EGIDFPOO_00923Thermococcus_sp_09242019hypotheticalprotein
21.6242	21.5256	NaN	21.4217	21.6327	21.5317	NaN	22.311	22.4333	21.4905	21.5451	21.2698	21.5724	22.2712	22.7191	22.1129	6	27.4	32.82	30.525	67169000	19	EGIDFPOO_00924Thermococcus_sp_092420192-dehydropantoate2-reductase
23.15	22.6281	22.8506	23.6916	22.2342	22.4048	23.4879	23.2077	23.3741	23.4306	23.0643	23.6925	22.6455	22.9007	22.3816	23.2343	5	18.6	40.322	59.385	144960000	32	EGIDFPOO_00928Thermococcus_sp_09242019hypotheticalprotein
NaN	NaN	NaN	NaN	NaN	NaN	NaN	NaN	NaN	NaN	NaN	NaN	22.2666	21.9595	21.7165	NaN	3	31.2	12.617	9.8942	31798000	9	EGIDFPOO_00929Thermococcus_sp_09242019hypotheticalprotein
27.2889	26.3997	26.9269	26.9118	26.8653	27.1798	27.7839	27.1056	26.619	26.4393	26.1885	25.4331	24.2693	24.71	23.9781	23.7128	5	36.1	13.199	27.903	1570500000	54	EGIDFPOO_00930Thermococcus_sp_09242019hypotheticalprotein
27.3925	28.0609	27.8001	28.1429	28.9512	28.8085	28.1789	28.7155	28.5159	28.6081	28.5097	28.7581	26.8433	27.1728	26.8882	27.1274	23	51.3	39.074	128.98	5133100000	180	EGIDFPOO_00933Thermococcus_sp_09242019Xaa-Prodipeptidase
NaN	NaN	NaN	22.3027	22.0817	21.7917	22.9595	22.372	22.2077	23.2571	22.8065	23.3444	22.5868	22.0051	22.9257	21.8392	5	11.9	59.657	6.3975	90101000	14	EGIDFPOO_00943Thermococcus_sp_092420193,5-cyclicadenosinemonophosphatephosphodiesteraseCpdA
23.7842	NaN	22.1057	22.7644	21.2943	21.6206	22.7612	21.2647	21.6325	NaN	NaN	NaN	22.0382	22.4817	21.2515	22.7598	6	25.9	26.568	27.831	67644000	18	EGIDFPOO_00945Thermococcus_sp_09242019hypotheticalprotein
24.6583	25.0099	24.4756	24.474	24.8892	25.7247	25.3328	25.212	25.1347	25.0948	25.1177	26.1456	24.9223	24.2959	26.0945	23.8915	4	50.7	8.7012	8.9253	595640000	41	EGIDFPOO_00946Thermococcus_sp_09242019hypotheticalprotein
NaN	NaN	20.7591	21.6125	22.8241	23.9809	21.0561	NaN	NaN	NaN	NaN	21.3264	21.1291	NaN	22.9205	21.118	4	17.9	32.336	20.416	84735000	13	EGIDFPOO_00947Thermococcus_sp_09242019Formamidase
27.1517	27.0544	27.201	27.3946	28.7987	29.0951	28.441	28.5922	26.8387	27.3748	27.3629	27.5956	26.9384	27.1027	27.2193	27.1672	24	69.1	42.992	224.43	4114300000	199	EGIDFPOO_00953Thermococcus_sp_09242019putativehydrolaseYxeP
22.9024	22.7185	22.5218	22.624	23.4603	23.9979	23.6334	23.3033	NaN	22.9089	22.7222	24.0483	22.6045	23.3196	22.2718	22.8164	6	14	55.894	8.279	156420000	16	EGIDFPOO_00954Thermococcus_sp_09242019p-aminobenzoyl-glutamatetransportprotein
NaN	20.9802	NaN	NaN	21.4656	21.3871	21.6167	21.257	21.7197	22.2307	21.4979	24.245	20.975	20.9833	20.2833	21.071	6	11.5	74.04	52.289	56427000	14	EGIDFPOO_00955Thermococcus_sp_09242019Dipeptidyl-peptidase5
27.4973	26.2863	26.5519	26.6733	26.6839	26.0416	27.0207	26.6157	26.892	26.1153	26.376	24.7479	NaN	24.6681	22.6029	24.3498	6	21.6	33.486	26.401	1112800000	25	EGIDFPOO_00978Thermococcus_sp_092420191-deoxy-D-xylulose-5-phosphatesynthase
27.7023	28.0568	27.7953	27.6152	27.898	28.3163	27.8923	27.9445	27.524	26.7338	27.2234	NaN	24.4228	24.0563	25.3422	24.4906	12	41.4	33.595	111.19	2537700000	86	EGIDFPOO_00979Thermococcus_sp_09242019Phospho-2-dehydro-3-deoxyheptonatealdolase
25.3581	26.3192	26.5761	26.8105	26.3181	26.3293	26.3251	26.1249	27.3975	27.7746	27.5538	24.8798	21.6299	21.8971	22.5468	21.5877	14	35.2	37.326	81.151	1163400000	102	EGIDFPOO_00980Thermococcus_sp_092420193-dehydroquinatesynthase
25.1829	26.2415	25.3537	25.8699	25.6086	26.1618	25.9307	25.8738	25.2705	24.5173	26.1337	22.338	22.0768	22.0129	23.5822	22.3427	7	28.3	29.758	12.695	617240000	30	EGIDFPOO_00982Thermococcus_sp_09242019Shikimatedehydrogenase(NADP(+))
25.162	26.1733	24.7612	24.9463	25.6004	25.2657	25.1864	25.1503	NaN	23.9538	25.4718	22.886	22.3407	NaN	23.35	23.3239	6	19.9	29.15	22.11	442610000	29	EGIDFPOO_00983Thermococcus_sp_09242019Homoserinekinase
26.1102	26.1696	26.5281	25.4975	25.2888	24.0288	25.5427	24.8664	24.6374	23.6549	24.0439	22.0134	20.7281	20.7428	22.2281	21.5395	6	13.2	43.306	7.2085	475470000	29	EGIDFPOO_00990Thermococcus_sp_09242019Tryptophansynthasebetachain
21.3002	23.3258	21.6566	22.9885	21.9033	23.3292	21.3435	21.856	NaN	NaN	22.8931	20.902	20.2822	NaN	20.4888	20.2024	7	25.5	34.376	57.577	60392000	26	EGIDFPOO_00994Thermococcus_sp_09242019Anthranilatephosphoribosyltransferase
NaN	22.3292	21.1549	21.8453	22.849	22.8389	20.8279	22.9957	18.8179	20.141	21.9615	21.1542	22.5599	23.2374	22.8159	23.2001	5	59.6	12.481	51.112	95428000	34	EGIDFPOO_01006Thermococcus_sp_09242019Methionine--tRNAligase
NaN	21.9835	22.2792	22.5377	22.3212	21.4947	20.7937	22.4108	NaN	21.8677	22.5233	21.8474	23.3992	22.0208	22.2484	22.7562	4	14.5	32.535	35.712	98872000	26	EGIDFPOO_01009Thermococcus_sp_09242019Threoninesynthase
23.4782	24.2281	24.539	23.6358	22.7312	22.6892	23.3871	23.4182	NaN	NaN	NaN	NaN	23.8275	24.1929	24.3359	24.4166	12	34.8	56.451	77.401	226350000	55	EGIDFPOO_01011Thermococcus_sp_09242019hypotheticalprotein
27.4715	25.3463	26.2839	25.7726	24.8121	24.4116	25.8652	25.1103	25.0893	24.0303	24.3076	NaN	24.4266	25.5945	25.3688	25.6634	5	26.4	25.006	9.6383	766140000	26	EGIDFPOO_01013Thermococcus_sp_09242019hypotheticalprotein
NaN	21.1578	NaN	NaN	NaN	21.0786	NaN	NaN	NaN	NaN	20.8913	21.4102	21.6971	21.6005	21.1175	21.5413	5	20.1	31.6	11.14	35934000	21	EGIDFPOO_01022Thermococcus_sp_09242019hypotheticalprotein
NaN	23.1226	22.5894	22.981	24.0612	24.8546	22.5947	23.0924	NaN	24.1699	23.4665	26.0742	25.3352	25.3616	25.6916	24.6757	5	38.5	15.762	65.164	464940000	43	EGIDFPOO_01028Thermococcus_sp_09242019hypotheticalprotein
25.3566	25.6015	25.9864	26.0404	26.5251	27.4921	25.5864	26.0506	26.2358	26.6171	26.2819	28.3422	29.0294	28.1165	29.0418	27.963	16	54.3	40.973	243.85	3505100000	143	EGIDFPOO_01029Thermococcus_sp_092420193-ketoacyl-CoAthiolase
25.5119	25.1568	25.2832	25.2982	25.8529	26.699	25.3565	25.6632	24.158	25.1686	24.7237	26.603	27.2629	27.2717	27.1701	26.8389	12	35.7	38.225	127.36	1490800000	91	EGIDFPOO_01030Thermococcus_sp_092420193-oxoacyl-[acyl-carrier-protein]synthase3
24.6659	24.7691	24.4526	24.6125	24.9454	25.2001	23.9634	24.6773	22.9758	23.8948	23.4059	24.3467	24.7064	24.818	24.4636	25.06	14	34.1	47.931	44.371	436110000	65	EGIDFPOO_01031Thermococcus_sp_09242019hypotheticalprotein
26.9412	27.572	27.2207	27.2581	27.2029	27.1111	26.9867	27.3045	26.2291	26.7227	25.9849	25.2487	27.5119	27.2511	26.559	27.5435	14	65.9	25.393	68.479	2349700000	112	EGIDFPOO_01032Thermococcus_sp_09242019hypotheticalprotein
24.4948	25.0895	24.9124	25.7135	26.269	27.0959	25.6407	26.1174	26.0298	26.706	26.6418	28.1355	28.6422	27.706	27.896	27.3383	33	77.7	46.683	323.31	2806200000	254	EGIDFPOO_01033Thermococcus_sp_09242019Enolase
NaN	23.868	22.8732	23.7106	23.385	22.1936	NaN	23.8102	NaN	23.699	23.5531	NaN	23.5046	23.0286	23.0651	24.1245	5	21.6	25.871	32.534	163840000	14	EGIDFPOO_01034Thermococcus_sp_09242019hypotheticalprotein
25.0388	26.2403	25.4437	26.2282	27.1598	27.0704	26.5346	26.8715	25.9038	26.4493	26.7739	27.2779	26.1106	26.0433	25.141	26.3017	18	49.4	37.306	117.9	1484700000	175	EGIDFPOO_01038Thermococcus_sp_09242019Ubiquinone/menaquinonebiosynthesisC-methyltransferaseUbiE
21.6731	21.4497	NaN	21.3249	21.2905	21.0199	21.8309	21.4375	21.5139	22.0801	21.3685	21.1172	20.6571	20.676	20.6449	21.2626	3	11.8	31.968	74.978	39734000	15	EGIDFPOO_01041Thermococcus_sp_09242019hypotheticalprotein
NaN	NaN	NaN	NaN	20.5253	20.2462	NaN	NaN	NaN	NaN	NaN	20.0036	20.7245	20.467	20.1739	20.4718	2	24.6	13.549	1.8624	17583000	4	EGIDFPOO_01051Thermococcus_sp_09242019hypotheticalprotein
23.6391	23.4344	23.0708	23.2457	23.0219	23.3438	NaN	23.0098	23.5445	22.9326	22.9525	24.0347	22.3063	23.1893	22.9971	23.1524	10	18.8	60.072	27.762	167640000	37	EGIDFPOO_01052Thermococcus_sp_09242019Decarbamoylnovobiocincarbamoyltransferase
27.2127	27.4816	27.3733	27.6557	28.5605	29.4457	28.1107	28.3413	27.8888	28.1594	27.5904	29.8586	26.8631	27.2692	27.4259	26.8029	16	45.8	44.098	91.785	5786300000	118	EGIDFPOO_01053Thermococcus_sp_09242019PutativeN-acetyl-LL-diaminopimelateaminotransferase
25.6311	25.4801	25.7622	25.7284	25.8937	25.9771	25.7428	25.916	26.0983	26.0718	25.972	24.9019	25.0746	25.7263	24.3425	25.0914	8	29.2	35.348	73.841	821850000	67	EGIDFPOO_01054Thermococcus_sp_09242019Selenide,waterdikinase
22.7875	23.2048	22.4503	22.7376	23.4329	23.437	22.4663	22.8044	22.719	22.8104	22.1276	22.1499	24.1487	24.3167	21.7744	23.3468	8	27.1	31.714	21.716	143440000	30	EGIDFPOO_01055Thermococcus_sp_09242019hypotheticalprotein
NaN	18.9803	19.5578	19.8079	20.0902	20.0678	NaN	NaN	20.197	20.4058	19.8629	20.7547	22.0008	20.7085	22.6211	22.0778	3	54.8	8.1823	45.541	35447000	20	EGIDFPOO_01056Thermococcus_sp_09242019hypotheticalprotein
26.5752	26.8037	26.5184	26.4642	26.4034	26.273	26.5812	26.5256	24.6443	24.4033	23.9091	21.7859	26.1654	25.7126	26.1823	26.0007	11	35.8	26.964	75.367	1221800000	86	EGIDFPOO_01057Thermococcus_sp_09242019hypotheticalprotein
24.7972	25.0832	26.1769	25.9442	26.4463	26.3301	25.2446	26.2988	25.137	26.5743	26.8554	26.6903	25.5591	25.3512	24.9081	24.789	7	47.7	14.988	61.169	1022100000	39	EGIDFPOO_01065Thermococcus_sp_09242019ProteinYhfA
23.09	23.4643	23.4376	22.8847	22.9728	22.1531	22.8222	23.0173	23.4118	22.642	23.3683	NaN	24.2118	24.3602	23.3982	24.3031	7	28.5	28.863	71.14	172810000	41	EGIDFPOO_01067Thermococcus_sp_09242019Putativeglutamineamidotransferase
NaN	NaN	NaN	NaN	22.1333	23.5019	NaN	NaN	NaN	NaN	NaN	23.3115	23.0593	22.1522	24.0652	22.7455	5	29.7	18.026	23.858	114500000	15	EGIDFPOO_01069Thermococcus_sp_09242019hypotheticalprotein
23.3676	24.4634	24.7599	23.9863	20.1999	19.9337	21.5663	21.5064	22.1972	NaN	21.4777	21.5506	25.6597	25.413	26.1154	25.6348	11	22	70.881	26.044	407730000	40	EGIDFPOO_01072Thermococcus_sp_09242019hypotheticalprotein
22.0393	22.3321	22.1519	22.0924	NaN	NaN	21.6402	21.3391	21.9778	21.5778	21.4295	20.9401	22.0678	22.4612	23.3632	22.4682	5	19.9	27.147	2.7782	69325000	14	EGIDFPOO_01073Thermococcus_sp_092420197-carboxy-7-deazaguaninesynthase
25.462	25.5755	25.2189	25.72	26.5114	26.4488	26.6099	26.3448	26.1635	26.816	26.2197	26.8617	25.59	26.1515	25.3846	25.6439	8	30.2	28.686	26.693	1247400000	60	EGIDFPOO_01081Thermococcus_sp_09242019hypotheticalprotein
24.8981	25.3635	25.3725	23.9038	22.5592	22.5882	23.6477	23.2076	NaN	NaN	NaN	NaN	24.5669	24.4459	24.7881	23.8165	7	58.5	15.95	43.298	295580000	30	EGIDFPOO_01085Thermococcus_sp_09242019hypotheticalprotein
25.961	25.3196	25.566	25.7259	25.5432	25.0611	25.5691	25.413	25.2535	23.9499	24.6327	NaN	24.9376	25.2774	24.7813	25.0377	7	17.9	37.218	16.937	615330000	56	EGIDFPOO_01086Thermococcus_sp_09242019Glycerol-1-phosphatedehydrogenase[NAD(P)+]
25.3154	24.4568	24.7784	24.1133	23.4002	20.5391	22.4939	22.9394	24.7069	NaN	22.3549	22.0762	22.7891	23.3298	22.8152	23.3856	17	14.9	135.86	101.61	209490000	53	EGIDFPOO_01091Thermococcus_sp_09242019ChromosomepartitionproteinSmc
26.8147	26.1249	26.3001	25.0256	22.6372	21.9875	24.0873	22.9963	20.2519	20.82	20.523	21.178	25.2855	26.1775	26.0431	25.6991	14	43.7	45.101	115.54	698280000	61	EGIDFPOO_01093Thermococcus_sp_09242019Selenocysteine-specificelongationfactor
27.321	25.9358	27.1838	26.3188	26.7074	26.7248	27.3445	NaN	27.68	27.6179	27.1984	26.8359	26.0434	25.9313	26.8193	26.2614	7	50.4	13.697	75.32	1805600000	27	EGIDFPOO_01096Thermococcus_sp_09242019hypotheticalprotein
NaN	NaN	NaN	NaN	22.1747	24.2425	NaN	23.6904	NaN	NaN	NaN	NaN	22.4767	22.3369	23.5956	22.4222	6	20.7	38.941	35.41	126240000	10	EGIDFPOO_01098Thermococcus_sp_09242019Beta-peptidylaminopeptidaseBapA
22.9302	22.6336	NaN	22.6012	23.6541	23.5816	23.2509	23.2814	NaN	21.6803	23.1218	22.3624	23.0885	23.2669	22.2737	23.2946	9	26.4	44.624	24.746	153730000	29	EGIDFPOO_01099Thermococcus_sp_09242019putativecysteinedesulfurase
23.8872	24.1025	24.2374	23.8061	23.3623	23.2911	23.9283	23.7091	24.1625	24.4625	24.8143	23.9824	23.4127	22.3483	23.9329	24.2623	11	32.4	32.136	58.883	245530000	43	EGIDFPOO_01100Thermococcus_sp_09242019endonuclease4
24.2945	23.7419	24.0055	23.483	23.1108	23.368	23.8534	22.6854	25.0837	NaN	22.7754	NaN	24.35	24.3964	23.3756	24.3597	6	39.5	23.491	50.678	230660000	27	EGIDFPOO_01104Thermococcus_sp_09242019hypotheticalprotein
24.7635	24.1988	24.1979	23.1436	21.7255	21.6095	23.493	22.8953	23.9233	22.6498	23.4611	21.6935	24.666	24.9841	25.1285	24.6977	15	24.9	89.936	64.695	279000000	30	EGIDFPOO_01107Thermococcus_sp_09242019hypotheticalprotein
25.6644	24.5645	24.8019	23.9113	NaN	22.2547	24.4802	23.1566	22.9514	NaN	22.5183	NaN	22.4702	23.8387	22.9064	23.2438	3	12.7	23.336	16.766	215680000	11	EGIDFPOO_01108Thermococcus_sp_09242019hypotheticalprotein
27.3545	27.6261	27.5153	27.5919	27.8121	27.6078	27.5656	27.5237	28.345	28.1679	28.1192	28.4079	27.1142	27.2824	26.7651	27.2628	18	40.2	37.977	323.31	3568700000	182	EGIDFPOO_01114Thermococcus_sp_09242019(2E,6E)-farnesyldiphosphatesynthase
24.4025	25.0076	24.9696	25.037	24.6145	24.9503	24.9571	24.4373	25.4793	24.8678	25.4465	26.3274	25.9391	25.6534	26.1493	26.1901	13	56.9	26.021	95.664	781210000	72	EGIDFPOO_01125Thermococcus_sp_09242019Uracilphosphoribosyltransferase
28.5122	28.2141	28.0285	27.5362	29.072	29.0423	29.1284	28.9054	28.9109	28.6171	29.0436	28.2312	28.0408	27.8477	27.4513	27.7821	29	63.1	64.074	323.31	6458400000	265	EGIDFPOO_01136Thermococcus_sp_09242019Methylmalonyl-CoAmutase
25.7952	26.4461	26.205	25.9664	25.332	25.2069	25.7212	25.8086	25.3006	25.4022	25.313	25.7667	27.2732	26.6252	27.1748	27.308	13	78.8	21.602	125.81	1418600000	79	EGIDFPOO_01137Thermococcus_sp_09242019Glucose-6-phosphateisomerase
28.2898	27.7294	27.7772	28.0394	28.8608	28.5821	28.9628	28.7331	29.1255	29.3659	29.3166	30.6103	27.1792	27.0789	27.1907	27.083	41	61.3	77.348	323.31	7141900000	244	EGIDFPOO_01143Thermococcus_sp_09242019Acetophenonecarboxylasegammasubunit
27.4732	27.0766	27.2889	27.1825	28.3432	27.7609	28.0918	28.2725	28.8953	28.9997	28.6559	29.5048	26.4605	26.3904	26.4397	26.4371	24	43	64.198	171.66	4384600000	170	EGIDFPOO_01144Thermococcus_sp_09242019Acetophenonecarboxylasedeltasubunit
23.0256	23.2611	22.4479	22.7633	23.0391	23.5364	23.0189	23.025	22.8002	NaN	22.8382	21.4471	22.1708	22.3942	21.3974	21.7396	8	29.9	40.847	28.678	110030000	23	EGIDFPOO_01145Thermococcus_sp_09242019putativepeptidase
NaN	NaN	NaN	NaN	NaN	NaN	NaN	NaN	NaN	NaN	20.8259	NaN	21.201	21.8968	21.3848	22.6202	3	11.4	35.217	16.08	35267000	8	EGIDFPOO_01152Thermococcus_sp_09242019RibonucleaseZ
27.4979	26.227	26.6831	25.9227	25.5567	25.5823	26.9637	26.1577	26.011	25.8669	25.8525	24.7791	26.4486	25.6558	25.9076	24.9197	10	28.9	37.515	143.37	1176800000	53	EGIDFPOO_01154Thermococcus_sp_09242019hypotheticalprotein
NaN	NaN	NaN	NaN	NaN	NaN	NaN	NaN	NaN	NaN	NaN	NaN	19.1968	18.9116	20.5421	18.6523	2	8.8	37.292	11.857	5956900	4	EGIDFPOO_01157Thermococcus_sp_09242019Adenylosuccinatesynthetase
26.1648	26.7708	26.7844	27.1657	27.7698	27.8656	27.3282	27.5743	27.2314	27.7701	27.3971	27.7132	26.6323	26.4927	26.3459	26.7914	25	61	47.093	155.58	2590100000	157	EGIDFPOO_01160Thermococcus_sp_09242019Adenosylhomocysteinase
NaN	19.5105	20.0462	19.6738	NaN	NaN	18.5985	NaN	NaN	NaN	NaN	18.2261	19.727	20.491	19.3038	19.75	2	13.2	24.087	3.7138	7970800	9	EGIDFPOO_01162Thermococcus_sp_09242019putativeamino-acidimportATP-bindingproteinYxeO
24.523	24.7979	24.059	24.3556	26.2972	25.8307	25.0388	24.6255	24.58	26.626	25.3721	26.0991	25.9251	26.1647	25.3286	26.1122	14	32.8	45.757	21.111	872030000	58	EGIDFPOO_01177Thermococcus_sp_09242019Aminomethyltransferase
27.2608	27.2981	27.2127	27.1151	27.5179	27.6069	27.4787	27.3057	27.6001	27.3208	27.1314	26.124	26.9136	26.6392	27.2532	27.0843	19	57.5	30.955	90.319	2692700000	125	EGIDFPOO_01178Thermococcus_sp_09242019hypotheticalprotein
27.6637	27.6751	27.7524	27.876	27.807	27.753	28.2844	27.8425	27.6802	28.244	28.242	28.6278	27.7264	28.1403	27.0688	28.0452	23	72.9	32.465	81.282	4027300000	209	EGIDFPOO_01185Thermococcus_sp_09242019Polyamineaminopropyltransferase
NaN	NaN	NaN	NaN	NaN	NaN	NaN	NaN	22.4997	NaN	NaN	24.6939	24.8597	23.0552	25.4647	23.4232	2	15.4	13.818	19.373	309300000	10	EGIDFPOO_01186Thermococcus_sp_09242019S-adenosylmethioninedecarboxylaseproenzyme
25.5435	25.2225	25.0829	25.0157	25.9329	25.1406	25.0701	25.0162	26.1092	27.0939	26.2636	26.9728	26.341	26.2567	26.3028	26.0163	6	34.2	17.078	5.9023	1102300000	42	EGIDFPOO_01187Thermococcus_sp_09242019Pyruvoyl-dependentargininedecarboxylase
NaN	19.0432	19.3673	19.3785	NaN	NaN	NaN	NaN	NaN	NaN	NaN	NaN	21.1111	21.6329	20.9563	21.3366	4	41.5	20.212	29.467	15718000	17	EGIDFPOO_01198Thermococcus_sp_09242019hypotheticalprotein
25.4248	24.9105	25.2229	25.6008	25.8337	25.7263	25.6744	26.0732	26.8114	26.5869	26.8592	26.2384	23.8958	23.4015	22.7629	23.7854	8	51.7	17.421	66.466	888060000	52	EGIDFPOO_01200Thermococcus_sp_09242019hypotheticalprotein
24.2463	23.7074	23.9127	23.3244	22.033	21.0827	23.0402	22.4768	23.1246	23.0575	22.8929	21.8135	23.9772	24.3658	23.8224	24.4427	11	36	31.834	135.48	220180000	54	EGIDFPOO_01207Thermococcus_sp_09242019hypotheticalprotein
27.2347	26.945	26.6903	27.0739	27.0527	27.683	27.1215	27.726	26.1709	26.5819	26.1511	27.5764	27.631	27.6224	28.2702	27.3182	16	62.2	24.588	202.33	3039500000	158	EGIDFPOO_01210Thermococcus_sp_09242019hypotheticalprotein
22.2618	22.2213	22.1467	21.8729	NaN	NaN	NaN	20.9096	NaN	NaN	NaN	NaN	22.5021	22.6441	24.2503	23.2544	9	27.6	45.303	75.672	88146000	19	EGIDFPOO_01211Thermococcus_sp_09242019ATP-dependentzincmetalloproteaseFtsH
23.051	23.2165	23.3462	21.6994	NaN	NaN	22.3454	20.0094	NaN	NaN	20.9534	NaN	21.4477	22.1779	20.4595	21.1101	8	13.5	93.597	21.178	56598000	23	EGIDFPOO_01218Thermococcus_sp_09242019tRNA(Met)cytidineacetyltransferaseTmcA
NaN	20.7582	20.8718	21.0336	23.8835	23.0755	21.594	22.7976	21.9637	23.2992	23.3961	21.8634	21.0035	20.7984	21.8285	20.5329	8	14.2	72.806	23.511	87639000	23	EGIDFPOO_01219Thermococcus_sp_09242019Dipeptidyl-peptidase5
NaN	NaN	NaN	NaN	NaN	20.4053	NaN	NaN	NaN	NaN	NaN	21.323	21.3121	21.2726	20.593	NaN	3	13.7	29.853	39.357	31050000	14	EGIDFPOO_01232Thermococcus_sp_09242019Energy-couplingfactortransporterATP-bindingproteinEcfA2
22.8064	23.0068	22.0621	21.8912	22.0607	22.6036	22.2487	22.4554	22.4374	22.3036	22.0048	21.4082	21.8813	23.0384	21.0553	21.4287	3	29.9	8.9263	1.5394	77488000	9	EGIDFPOO_01237Thermococcus_sp_09242019hypotheticalprotein
27.4152	28.079	28.0378	28.0577	28.9064	28.9043	28.0706	28.3995	27.9801	28.8794	28.5382	30.158	27.8673	28.1951	28.3884	27.8349	17	66.4	25.795	110.43	6401800000	201	EGIDFPOO_01239Thermococcus_sp_09242019ProteinlysineacetyltransferasePat
23.4809	23.4898	25.1373	22.9416	23.1662	22.1658	23.5927	23.074	23.7726	NaN	NaN	NaN	23.2373	23.7714	25.1168	24.0471	11	57.4	30.538	138.27	251640000	29	EGIDFPOO_01240Thermococcus_sp_09242019GTPcyclohydrolaseFolE2
NaN	19.4519	19.6676	18.724	NaN	NaN	NaN	18.5653	NaN	NaN	NaN	NaN	20.6855	21.2162	19.9725	20.6744	4	8	48.425	1.5145	8241000	9	EGIDFPOO_01243Thermococcus_sp_09242019hypotheticalprotein
26.8303	25.1422	26.3136	24.966	NaN	NaN	25.2951	24.8215	24.3699	24.0144	25.3751	24.0078	24.8059	25.1481	22.9708	24.6251	6	15.2	44.064	46.013	446410000	29	EGIDFPOO_01244Thermococcus_sp_09242019Type2DNAtopoisomerase6subunitA
25.0115	23.0329	24.2052	22.577	NaN	NaN	NaN	NaN	21.9495	NaN	NaN	NaN	23.0288	23.0208	21.3166	23.0776	4	7.2	64.185	16.247	102570000	18	EGIDFPOO_01245Thermococcus_sp_09242019Type2DNAtopoisomerase6subunitB
23.7803	22.9251	22.2773	22.6872	21.3366	24.0943	NaN	22.7757	22.628	23.2167	22.1617	23.4485	24.0902	22.8696	24.9237	24.5862	5	25	24.822	74.463	193890000	26	EGIDFPOO_01246Thermococcus_sp_09242019hypotheticalprotein
26.1545	26.3798	26.4957	26.4876	27.103	26.7839	26.4847	26.7934	26.1478	25.2973	26.5243	25.3751	24.9689	25.2723	24.818	25.1182	14	37.5	45.753	128.98	1240100000	211	EGIDFPOO_01249Thermococcus_sp_09242019hypotheticalprotein
26.2708	26.5453	26.7816	27.4654	26.6607	26.8624	25.3099	26.1171	25.5059	26.1704	26.5255	26.4962	25.0538	26.4243	25.1937	NaN	8	34.9	31.276	17.424	1554500000	39	EGIDFPOO_01254Thermococcus_sp_092420193-hydroxy-5-phosphonooxypentane-2,4-dionethiolase
27.5473	27.4663	27.3807	26.5473	18.911	18.4181	21.0628	19.6342	21.9024	19.5673	21.4016	19.8253	22.3522	22.287	22.498	22.4685	20	35	61.899	111.2	654210000	72	EGIDFPOO_01255Thermococcus_sp_09242019Phosphoenolpyruvate-proteinphosphotransferase
24.1916	23.3253	23.7565	24.3514	20.7337	21.7053	21.5517	21.907	22.9923	22.9165	22.3581	24.3876	20.3981	20.1851	23.4002	20.3049	7	19.5	51.429	45.693	141160000	40	EGIDFPOO_01257Thermococcus_sp_09242019PTSsystemfructose-specificEIIBBCcomponent
29.3355	28.3622	28.6612	28.3202	24.5955	23.5297	24.5938	23.656	24.3435	23.1375	22.8605	22.8009	24.5809	25.2819	23.1486	23.5232	8	34.6	17.265	13.969	1867600000	42	EGIDFPOO_01258Thermococcus_sp_09242019PTSsystemfructose-specificEIIABCcomponent
27.6931	27.0562	27.1291	26.6431	23.9362	22.7541	24.3149	24.1943	24.5092	23.4424	22.6248	22.0859	24.0431	24.194	24.0542	24.0304	12	41.6	34.155	78.956	754560000	46	EGIDFPOO_01259Thermococcus_sp_09242019Tagatose-6-phosphatekinase
25.0102	25.0353	24.5395	23.9	NaN	NaN	NaN	NaN	NaN	NaN	NaN	NaN	23.4934	23.4711	23.141	NaN	8	32.1	26.01	50.481	223160000	13	EGIDFPOO_01260Thermococcus_sp_09242019putativeHTH-typetranscriptionalregulatorYdjF
31.5343	32.867	32.3038	32.859	33.4872	33.6593	32.7648	33.4057	31.5512	32.8332	33.0013	33.4637	33.0259	33.3509	32.5955	33.0221	44	80.7	46.814	323.31	152900000000	1101	EGIDFPOO_01261Thermococcus_sp_09242019Glutamatedehydrogenase
23.4571	23.2149	23.4068	23.4114	23.2552	22.5411	24.8525	24.3711	23.6424	23.531	23.5855	23.5	23.2379	23.0941	21.8654	23.7591	3	4.4	57.865	4.2698	195570000	23	EGIDFPOO_01262Thermococcus_sp_09242019hypotheticalprotein
22.8666	22.6708	21.9112	22.7074	21.2123	22.7949	22.7436	22.9304	NaN	NaN	23.0094	23.0139	23.2495	22.5699	23.6069	23.1668	4	18.6	27.355	34.869	129570000	28	EGIDFPOO_01264Thermococcus_sp_09242019hypotheticalprotein
NaN	22.5264	23.1338	NaN	23.0618	22.169	NaN	22.6778	NaN	NaN	NaN	22.3127	23.1129	23.149	22.9353	23.2998	9	29.7	26.374	32.429	106900000	22	EGIDFPOO_01273Thermococcus_sp_092420197-cyano-7-deazaguaninesynthase
20.8311	20.0407	21.0352	19.9153	NaN	NaN	20.3726	20.0566	NaN	NaN	19.7162	NaN	21.9146	21.3635	19.9048	22.1562	5	18	46.292	9.7504	26775000	11	EGIDFPOO_01275Thermococcus_sp_09242019hypotheticalprotein
NaN	NaN	NaN	NaN	NaN	NaN	NaN	NaN	NaN	NaN	NaN	21.59	20.5084	20.2902	20.1971	20.5191	6	26.7	36.026	30.706	28245000	6	EGIDFPOO_01277Thermococcus_sp_09242019Thioredoxinreductase
29.8347	30.0692	29.7427	30.4549	31.1554	31.5436	30.8807	31.0882	30.6041	31.1529	30.9161	31.4745	29.8155	29.8487	31.5325	30.1257	43	86.6	49.73	323.31	32749000000	530	EGIDFPOO_01278Thermococcus_sp_092420195-aminovalerateaminotransferaseDavT
20.2282	21.3157	20.6633	20.7524	19.4492	20.86	19.9359	20.4141	NaN	NaN	NaN	NaN	19.7993	21.1001	19.596	21.3116	4	37.3	13.703	17.559	18882000	31	EGIDFPOO_01284Thermococcus_sp_09242019hypotheticalprotein
28.2855	28.0385	28.1224	27.7749	27.4816	26.8277	27.4233	27.4633	28.6914	27.7207	28.2507	27.195	27.8932	27.5815	27.6529	28.1999	44	37.8	146.38	323.31	3913000000	339	EGIDFPOO_01287Thermococcus_sp_09242019hypotheticalprotein
NaN	23.057	NaN	23.7263	23.8548	24.4906	NaN	21.7828	23.8073	23.8343	23.8481	25.2493	23.3637	24.3008	24.2549	22.7636	5	45.3	13.103	30.969	255930000	39	EGIDFPOO_01289Thermococcus_sp_09242019hypotheticalprotein
28.1785	28.2454	28.1768	28.0506	27.3389	26.8525	27.3536	27.2015	26.7893	26.1492	26.7	25.2376	27.5713	27.6303	28.329	27.8978	19	59	34.922	63.701	3715600000	123	EGIDFPOO_01290Thermococcus_sp_09242019hypotheticalprotein
23.6431	24.2326	24.5427	24.6675	22.9296	22.8583	23.62	23.4603	23.2611	22.2386	22.3339	22.2603	24.589	24.6565	24.4789	25.0774	4	15.2	27.084	5.0388	274320000	21	EGIDFPOO_01291Thermococcus_sp_09242019hypotheticalprotein
NaN	22.1236	NaN	NaN	NaN	NaN	NaN	NaN	NaN	NaN	NaN	NaN	21.6645	NaN	22.8079	21.6321	5	16.3	44.636	24.23	38072000	15	EGIDFPOO_01292Thermococcus_sp_09242019hypotheticalprotein
23.6596	NaN	23.3399	NaN	NaN	NaN	NaN	NaN	23.6307	22.942	NaN	NaN	22.7096	22.4989	22.6481	23.2454	3	12.9	24.989	2.0582	81699000	8	EGIDFPOO_01295Thermococcus_sp_09242019hypotheticalprotein
25.1578	25.002	25.1347	23.9298	23.3968	22.8448	23.8598	23.7086	25.5673	25.0348	24.3704	23.1221	24.9471	24.6419	25.6019	25.2717	9	31	36.064	53.594	490090000	51	EGIDFPOO_01297Thermococcus_sp_09242019hypotheticalprotein
23.7164	24.0395	22.8786	23.2833	23.5909	23.7818	NaN	22.4752	24.6241	22.1068	22.9887	23.2284	24.5475	24.2434	25.5509	24.6214	14	60.2	30.095	75.226	343920000	60	EGIDFPOO_01298Thermococcus_sp_09242019Dihydropteroatesynthase
21.6145	23.3611	22.9045	23.3015	23.8027	23.4085	23.1563	24.0086	22.3733	23.1381	23.5287	22.7042	23.7915	24.4603	23.3105	23.2415	10	42	29.806	79.865	192730000	33	EGIDFPOO_01299Thermococcus_sp_09242019hypotheticalprotein
NaN	21.5594	21.9987	22.1823	NaN	21.6074	21.6914	21.9604	NaN	22.0956	NaN	21.9129	21.7605	21.8855	22.7855	NaN	6	16.5	34.223	26.828	67367000	10	EGIDFPOO_01303Thermococcus_sp_09242019UDP-N-acetylglucosamine4-epimerase
25.1313	25.0155	25.1633	24.6154	23.5679	22.6617	23.3485	22.9084	NaN	NaN	NaN	21.0806	25.838	25.8016	26.1345	25.9256	6	51	16.667	73.62	466130000	34	EGIDFPOO_01305Thermococcus_sp_09242019Prefoldinsubunitalpha
25.6497	24.0927	25.0985	24.2022	24.9993	24.9116	24.6172	24.8559	27.2342	27.3206	26.433	26.1002	22.592	22.1831	23.1086	21.7548	4	51.4	8.7161	26.739	730010000	37	EGIDFPOO_01306Thermococcus_sp_09242019hypotheticalprotein
NaN	20.3061	20.0708	20.6467	19.9727	19.9555	NaN	20.0984	NaN	21.7491	20.4986	22.7362	22.1858	23.378	22.1077	21.8343	5	32.9	24.984	83.817	47640000	22	EGIDFPOO_01307Thermococcus_sp_09242019hypotheticalprotein
25.8171	25.7349	25.8651	25.7661	26.0004	25.7846	25.5152	25.4563	25.8776	26.6367	26.2087	26.7314	24.5012	24.1294	25.7439	23.2598	7	64	10.082	89.644	940060000	35	EGIDFPOO_01308Thermococcus_sp_09242019hypotheticalprotein
24.5577	24.8793	24.5889	24.5536	24.9802	25.5398	25.1071	24.9347	24.9087	24.6577	24.5668	23.4784	23.8275	24.071	22.493	23.4399	10	39	43.207	114.14	429670000	78	EGIDFPOO_01310Thermococcus_sp_09242019Sarcosineoxidasesubunitbeta
28.0078	27.3063	26.8066	26.7434	27.6519	27.407	27.3348	27.3944	26.8418	26.5849	27.0841	25.4653	25.8672	26.33	25.3935	25.4865	12	61.9	18.761	23.758	2039000000	62	EGIDFPOO_01312Thermococcus_sp_09242019hypotheticalprotein
27.7217	27.483	27.3137	27.5436	27.9156	27.8199	27.5909	27.7832	26.9182	26.6271	27.2028	26.095	26.285	25.4499	25.6062	26.0538	16	36.7	52.206	214.22	2475200000	124	EGIDFPOO_01313Thermococcus_sp_09242019Sarcosineoxidasesubunitalpha
28.3691	27.1393	27.4245	27.4792	28.8675	28.6925	28.5086	28.5741	28.7587	28.7276	28.7687	29.3208	27.4359	27.4078	26.7058	27.1129	17	39.1	43.178	65.404	5385200000	173	EGIDFPOO_01314Thermococcus_sp_09242019Sarcosineoxidasesubunitbeta
25.9087	25.0201	24.9907	25.3545	26.4167	26.0092	26.8629	26.378	26.6088	27.0883	26.6319	26.7688	24.8092	25.1548	24.3641	24.9055	18	35.5	55.764	189.83	1102700000	106	EGIDFPOO_01315Thermococcus_sp_09242019hypotheticalprotein
NaN	23.2681	22.4303	23.4826	24.8362	24.9375	23.6576	24.5111	23.6043	23.8742	24.2932	25.0121	22.9357	23.2009	22.4174	23.5168	4	12.8	36.304	33.489	259970000	27	EGIDFPOO_01316Thermococcus_sp_09242019Delta(1)-pyrroline-2-carboxylatereductase
25.1185	25.6759	25.7277	25.6147	25.735	25.4328	26.0213	25.7971	25.6044	25.6551	25.875	25.1134	26.0297	25.9501	25.914	26.0487	33	43.7	94.18	209.94	970710000	167	EGIDFPOO_01320Thermococcus_sp_09242019Cholinetrimethylamine-lyase
24.0322	23.8533	23.8199	23.0373	22.531	21.8858	23.4198	23.3277	23.6749	22.9866	23.4499	21.4379	22.4801	23.6182	22.9906	23.4235	5	14.5	45.991	5.2479	161630000	31	EGIDFPOO_01324Thermococcus_sp_09242019Beta-glucosidaseA
22.8279	23.998	23.4253	23.6888	24.751	24.902	23.9964	23.9668	23.7272	23.4307	23.8598	25.2864	23.9217	23.4432	23.5622	23.948	7	40.7	17.114	42.722	317920000	47	EGIDFPOO_01326Thermococcus_sp_09242019RegulatoryproteinAsnC
23.7496	23.8705	23.922	24.1482	23.9145	24.0602	24.1493	24.2276	23.6695	23.4937	23.6872	24.0423	23.728	23.8025	24.0015	23.8189	9	42.3	28.14	57.635	273910000	45	EGIDFPOO_01328Thermococcus_sp_09242019Phosphoglycolatephosphatase
NaN	20.7182	20.9607	20.2471	18.9638	18.9733	19.3178	19.6243	NaN	NaN	NaN	NaN	20.9331	NaN	19.9502	21.2689	2	12.9	28.768	15.101	17973000	18	EGIDFPOO_01330Thermococcus_sp_09242019NAD-dependentproteindeacetylase
27.2338	27.0051	27.0815	27.0284	27.6706	27.5225	27.6714	27.8947	28.9048	28.3986	28.0202	28.4747	28.2244	27.4428	27.1021	27.5368	20	53.7	46.972	194.11	3905700000	211	EGIDFPOO_01331Thermococcus_sp_09242019Serinehydroxymethyltransferase
24.9977	25.2698	25.4574	25.5828	26.8792	26.7662	25.3359	26.255	26.695	26.565	26.1103	26.8003	25.4532	25.4175	25.7161	25.4214	12	34.8	47.865	78.119	1159900000	61	EGIDFPOO_01332Thermococcus_sp_09242019PhenolicaciddecarboxylasesubunitC
26.2447	25.593	25.344	24.5492	22.1269	21.1933	24.0811	22.8785	22.6601	21.2861	22.7987	21.1388	24.1798	24.5403	23.776	24.358	15	26.6	64.61	68.93	328630000	67	EGIDFPOO_01336Thermococcus_sp_09242019Phenylalanine--tRNAligasebetasubunit
28.102	27.2775	27.697	26.2723	22.8231	23.1467	23.8857	23.1284	24.6801	23.2381	24.0193	22.1588	25.5916	25.107	25.1543	25.837	16	27.2	57.986	19.683	1007100000	52	EGIDFPOO_01337Thermococcus_sp_09242019Phenylalanine--tRNAligasealphasubunit
27.3482	27.3819	27.5334	28.1043	28.4435	29.2915	28.5197	28.6595	26.7486	28.4687	27.5399	27.3981	27.8153	27.8761	28.2854	27.8356	20	74	37.649	282.52	4754900000	226	EGIDFPOO_01338Thermococcus_sp_09242019L-threonine3-dehydrogenase
23.0422	22.5931	22.4422	21.8543	NaN	23.0809	NaN	NaN	22.8835	21.3396	21.4711	23.1509	23.4041	22.954	22.8434	23.1875	5	23.4	28.166	29.527	99939000	16	EGIDFPOO_01340Thermococcus_sp_09242019Septumsite-determiningproteinMinD
25.9116	26.3259	26.0352	26.1732	26.5652	26.2837	25.7701	25.9506	26.1765	25.2268	25.4251	25.3574	26.1218	25.9186	25.6771	25.9106	12	24.8	43.729	91.937	1132000000	110	EGIDFPOO_01341Thermococcus_sp_09242019hypotheticalprotein
NaN	NaN	21.1725	22.7671	21.2313	21.2356	23.7294	23.0753	24.0251	23.47	23.1073	NaN	21.3553	21.1915	NaN	21.5415	2	5.5	44.02	10.98	86343000	21	EGIDFPOO_01346Thermococcus_sp_09242019hypotheticalprotein
28.2584	28.6079	28.2629	28.9361	29.19	29.3986	29.0311	29.0977	28.7594	29.2343	28.9711	29.2551	28.444	28.4195	28.605	28.656	22	56	44.383	323.31	8108400000	263	EGIDFPOO_01348Thermococcus_sp_09242019Aspartateaminotransferase
NaN	21.5003	21.2326	21.6073	NaN	NaN	NaN	NaN	NaN	NaN	21.0748	NaN	21.4227	NaN	21.3891	21.9567	3	29.3	15.655	11.961	28046000	6	EGIDFPOO_01349Thermococcus_sp_09242019hypotheticalprotein
23.6619	23.7294	23.6954	NaN	NaN	NaN	23.2831	21.8394	22.9785	21.5411	22.1654	NaN	25.7309	25.9708	26.87	25.4701	13	34.2	44.597	143.2	589510000	42	EGIDFPOO_01351Thermococcus_sp_09242019CelldivisionproteinFtsZ
23.7973	22.6724	22.8271	22.5029	22.7779	22.3408	23.013	22.6165	24.4676	24.1612	23.7738	22.6348	21.6666	22.811	21.5816	21.4948	9	44	26.841	57.99	136140000	48	EGIDFPOO_01356Thermococcus_sp_09242019Phenylalanine--tRNAligasebetasubunit
23.9682	23.4442	23.3446	23.5057	NaN	NaN	23.2468	22.9053	NaN	NaN	NaN	NaN	23.5423	23.8685	23.2753	23.7057	6	17.5	40.669	11.018	123370000	18	EGIDFPOO_01357Thermococcus_sp_09242019hypotheticalprotein
25.3753	24.6597	25.4321	23.9977	22.7113	21.5498	23.0509	22.6687	21.4483	21.7361	21.1145	20.9861	27.2407	28.0468	27.2158	26.1908	9	46.6	13.331	107.4	995730000	42	EGIDFPOO_01361Thermococcus_sp_09242019hypotheticalprotein
24.6815	25.9615	25.0721	25.9482	25.7763	25.3863	25.6286	25.5751	25.2436	25.5282	25.8701	24.1865	25.8386	26.0972	25.8427	25.7048	15	55.9	29.503	136.98	892040000	111	EGIDFPOO_01368Thermococcus_sp_09242019RibonucleasePH
27.6067	26.5319	26.8918	26.114	25.9384	25.1503	26.1276	26.018	26.5797	26.2773	26.2442	24.9111	25.9535	25.8331	26.2236	26.1894	11	50.2	27.363	53.584	1408200000	79	EGIDFPOO_01369Thermococcus_sp_09242019RibonucleasePH
23.4777	23.9321	23.5877	23.9243	23.4362	23.6792	23.6154	23.9238	23.1001	22.9851	23.4493	22.116	24.472	24.3884	24.9207	24.3518	13	58.6	27.865	90.107	294390000	68	EGIDFPOO_01370Thermococcus_sp_09242019hypotheticalprotein
24.478	23.9892	23.6311	24.133	23.6633	23.3639	23.7084	23.3111	23.7564	23.313	23.4997	22.5851	23.5314	23.7742	23.2038	23.3453	6	25.4	26.678	7.0883	205760000	8	EGIDFPOO_01371Thermococcus_sp_09242019hypotheticalprotein
26.9333	28.4009	28.1598	27.8618	28.2598	28.1385	27.5472	27.6961	27.567	28.2621	28.166	28.0707	27.2566	27.7648	27.9284	27.076	18	60.8	28.829	212.54	4334700000	168	EGIDFPOO_01372Thermococcus_sp_09242019hypotheticalprotein
NaN	NaN	NaN	NaN	22.8858	22.4849	22.8738	22.5284	23.3568	24.0951	23.2055	24.4782	23.626	22.4779	24.2497	22.5108	13	35.6	59.561	42.609	165550000	24	EGIDFPOO_01381Thermococcus_sp_09242019CTPsynthase
NaN	NaN	NaN	NaN	NaN	27.0769	NaN	NaN	NaN	NaN	NaN	26.9085	24.0026	23.4925	25.3907	22.7082	5	50	14.635	44.445	2558400000	23	EGIDFPOO_01383Thermococcus_sp_09242019hypotheticalprotein
NaN	22.0037	22.1532	21.8694	21.9428	22.0233	22.6356	22.2137	23.4661	23.3855	22.023	22.0541	21.9277	21.9896	21.063	21.818	5	19	36.963	8.8158	82435000	25	EGIDFPOO_01386Thermococcus_sp_09242019hypotheticalprotein
24.6269	24.5704	24.6975	24.9381	25.1862	25.6219	25.9038	26.0234	24.4089	25.9961	25.2802	26.0447	25.1011	24.5687	25.1539	25.0761	13	32.3	48.137	67.917	822330000	70	EGIDFPOO_01388Thermococcus_sp_09242019hypotheticalprotein
27.2446	27.3246	27.2695	27.296	28.2274	28.1099	27.9598	28.0615	28.8289	28.5817	28.1219	27.4495	27.6523	27.5283	27.5645	28.0099	29	61.6	51.285	159.62	4176900000	243	EGIDFPOO_01389Thermococcus_sp_09242019hypotheticalprotein
22.4574	22.5238	22.5503	22.1955	22.7918	23.0818	22.8773	23.4909	23.0258	24.1901	22.6057	23.9344	22.1864	22.7739	21.6174	22.5987	6	19.3	34.718	16.064	126120000	26	EGIDFPOO_01390Thermococcus_sp_09242019Ribokinase
NaN	21.8918	NaN	NaN	NaN	NaN	NaN	NaN	NaN	NaN	NaN	NaN	22.4143	22.5709	22.438	NaN	4	40.7	14.333	6.2395	54482000	9	EGIDFPOO_01394Thermococcus_sp_09242019hypotheticalprotein
NaN	NaN	NaN	NaN	NaN	NaN	NaN	NaN	NaN	NaN	NaN	22.4024	22.7737	22.7423	24.6471	23.3584	11	44.2	31.733	61.615	129050000	23	EGIDFPOO_01398Thermococcus_sp_09242019Iron-sulfurclustercarrierprotein
29.1902	28.0813	28.79	28.5267	29.4649	29.1875	29.0603	29.1877	29.59	29.7664	29.5888	28.3474	28.1058	28.0505	28.5757	28.1793	15	60.6	34.799	100.94	8313200000	163	EGIDFPOO_01399Thermococcus_sp_09242019PyruvatesynthasesubunitPorB
28.6012	28.5957	28.4622	28.6398	29.1638	29.359	28.6861	28.9959	28.4596	28.8132	28.8768	28.6567	28.6206	28.695	28.9713	28.6035	26	56.1	43.606	323.31	7543800000	300	EGIDFPOO_01400Thermococcus_sp_09242019PyruvatesynthasesubunitPorA
25.8379	25.8151	25.5202	25.3667	24.879	24.8287	25.4905	25.1337	25.6244	25.0016	25.4608	22.8626	24.504	26.1777	27.0124	25.8059	2	26.7	12.054	7.9631	1086300000	22	EGIDFPOO_01401Thermococcus_sp_09242019ElectrontransportcomplexsubunitRsxB
26.1759	26.8496	27.3813	27.4474	28.0653	27.7019	27.5375	27.8804	27.1284	28.0253	27.3993	26.6196	26.7277	26.0405	26.4908	26.8833	14	38.1	35.65	182.34	2761700000	156	EGIDFPOO_01402Thermococcus_sp_09242019PyruvatesynthasesubunitPorB
28.2223	28.4731	27.841	28.649	29.0968	29.2898	28.3762	28.5841	27.7884	27.6803	28.4841	28.4402	29.0256	29.0377	29.0497	28.9162	22	57.8	44.219	217.61	7676700000	178	EGIDFPOO_01403Thermococcus_sp_09242019PyruvatesynthasesubunitPorA
27.321	26.8548	26.5722	26.6736	27.2084	27.0531	26.5613	27.0833	27.6221	25.4451	26.4048	26.4837	28.0861	27.5126	27.972	27.5885	7	70.5	11.944	90.192	2775400000	63	EGIDFPOO_01404Thermococcus_sp_09242019PyruvatesynthasesubunitPorD
27.611	28.3936	28.0189	28.5721	29.4416	29.7418	28.61	29.3906	28.4596	29.3334	28.7335	29.6764	29.4207	29.663	30.455	29.3412	15	70.8	19.881	323.31	11133000000	267	EGIDFPOO_01405Thermococcus_sp_09242019NADH-dependentphenylglyoxylatedehydrogenasesubunitgamma
23.8289	22.1654	23.2318	21.8845	NaN	NaN	21.6886	20.7537	23.0291	21.8714	NaN	NaN	22.7112	22.4397	23.1044	22.5553	10	15.7	94.057	81.553	93082000	32	EGIDFPOO_01416Thermococcus_sp_09242019ATP-dependentzincmetalloproteaseFtsH
23.2279	23.5445	23.9463	23.2734	24.5792	25.7937	23.134	24.383	23.2166	23.6504	24.5123	26.395	25.2804	24.7562	24.0796	24.3812	11	42.2	42.808	122.48	425540000	52	EGIDFPOO_01419Thermococcus_sp_09242019Molybdopterinmolybdenumtransferase
25.6515	25.0771	25.2273	24.8104	24.8834	24.8972	24.6067	24.5042	NaN	24.1285	24.5468	25.0058	24.3279	23.9614	24.2448	25.0596	11	28.6	52.983	64.761	452450000	27	EGIDFPOO_01420Thermococcus_sp_09242019Serine--tRNAligase
27.1478	27.6155	27.301	27.7007	25.3034	25.7675	26.6061	26.4468	26.4949	26.9087	26.9926	24.4416	26.3095	26.6675	26.9174	26.7455	13	48	25.724	28.012	2047100000	87	EGIDFPOO_01421Thermococcus_sp_09242019hypotheticalprotein
29.4247	28.6541	28.7307	29.0425	29.6672	29.4598	29.0704	29.41	28.2015	29.1471	28.4477	28.536	28.3093	28.4945	28.2541	28.3777	13	68.4	14.887	323.31	8063500000	86	EGIDFPOO_01424Thermococcus_sp_09242019hypotheticalprotein
26.6102	25.5541	26.0851	24.9905	22.4795	22.1207	25.139	23.8078	23.6582	NaN	23.6509	NaN	25.586	25.8983	25.7329	26.1986	12	47	34.859	226.33	755130000	79	EGIDFPOO_01425Thermococcus_sp_09242019putativeGTPase
26.9189	27.6775	27.0644	27.1965	27.9985	28.1907	27.7273	27.8951	26.6999	26.8381	27.2332	27.1411	27.2908	27.3809	27.1472	27.6245	6	52.1	15.784	37.504	2980500000	64	EGIDFPOO_01426Thermococcus_sp_09242019Methylmalonyl-CoAmutase
21.1485	22.3817	22.1528	21.6963	21.4732	21.4317	22.0442	21.9595	21.81	21.9205	21.7629	21.2434	22.697	23.2042	22.3707	22.5124	6	12.5	73.171	41.096	75784000	22	EGIDFPOO_01431Thermococcus_sp_09242019hypotheticalprotein
22.7726	22.9596	22.9201	22.4513	22.0366	21.4217	23.2411	23.0281	NaN	21.9606	22.3069	21.7843	22.0687	22.5962	22.9151	22.1462	15	12.6	164.1	73.966	100200000	32	EGIDFPOO_01432Thermococcus_sp_09242019hypotheticalprotein
24.6126	24.3829	24.9782	24.1108	22.3026	22.2669	23.4427	23.4055	23.2984	22.8529	22.5464	21.4796	23.3974	24.8552	23.7029	24.0361	13	28.5	70.4	122.62	225420000	75	EGIDFPOO_01435Thermococcus_sp_09242019hypotheticalprotein
23.2926	25.2806	24.1135	24.4003	24.3028	25.0697	23.2618	24.649	NaN	22.782	23.4907	24.6914	25.5048	25.2208	25.856	25.0994	9	36.5	26.287	54.806	513010000	64	EGIDFPOO_01436Thermococcus_sp_09242019Septumsite-determiningproteinMinD
22.7784	23.3893	22.7864	22.9328	24.2461	23.8012	24.7836	23.4752	23.875	23.0831	23.2644	23.1174	22.0363	21.8849	21.0063	22.0906	5	10.8	54.137	7.8177	159950000	32	EGIDFPOO_01438Thermococcus_sp_09242019AsparaginesynthetaseB[glutamine-hydrolyzing]
24.1419	23.7926	23.9577	23.0213	22.1231	NaN	NaN	NaN	NaN	NaN	NaN	NaN	23.0527	23.2529	23.1675	23.4179	6	25.9	37.571	47.102	133880000	18	EGIDFPOO_01441Thermococcus_sp_09242019Threonylcarbamoyl-AMPsynthase
27.4966	27.2658	27.5737	27.0605	26.6264	25.7997	27.2504	26.5535	28.0635	26.8597	26.877	25.7223	27.6557	27.3684	27.2918	27.939	11	43.2	15.739	152.09	2602300000	111	EGIDFPOO_01443Thermococcus_sp_09242019hypotheticalprotein
NaN	22.368	22.2483	21.977	22.137	21.678	21.753	NaN	NaN	21.5839	21.9242	21.6052	21.7768	21.5703	21.7075	22.7854	6	29.1	30.081	28.722	65728000	10	EGIDFPOO_01446Thermococcus_sp_09242019S-methyl-5-thioinosinephosphorylase
NaN	21.516	NaN	21.5154	21.3138	21.5905	22.0952	21.6579	23.5803	22.0581	22.5379	22.889	22.3753	22.2337	22.1723	22.0297	6	22.7	39.752	36.084	76832000	21	EGIDFPOO_01447Thermococcus_sp_09242019hypotheticalprotein
24.062	23.2188	23.3494	22.3867	20.041	19.9122	21.4676	20.5162	21.2897	NaN	21.3087	20.7321	23.4148	23.8145	24.2618	23.6946	14	37.9	50.156	107.4	147210000	42	EGIDFPOO_01452Thermococcus_sp_09242019Signalrecognitionparticleprotein
27.119	25.8906	26.7179	25.8437	25.3235	23.8279	26.9553	25.7565	26.2387	25.1873	25.7877	24.3342	25.621	25.3622	25.0671	25.8268	8	36.3	26.718	65.802	985670000	36	EGIDFPOO_01455Thermococcus_sp_09242019Xanthinephosphoribosyltransferase
25.8633	25.9823	25.928	26.0014	25.7855	25.6037	26.1475	25.7318	25.1961	NaN	25.8269	NaN	24.6907	25.0162	24.4219	25.301	5	33.3	16.84	28.109	729430000	36	EGIDFPOO_01457Thermococcus_sp_09242019DNA-bindingtranscriptionalactivatorDecR
27.2114	27.6243	27.862	27.6783	28.24	28.2337	28.1532	28.398	28.1816	28.9968	28.5387	29.606	27.2408	26.9142	27.2206	27.4258	23	50.1	44.874	214.19	4933600000	281	EGIDFPOO_01461Thermococcus_sp_09242019putativeaspartateaminotransferase
22.9466	23.2953	23.3721	22.5462	20.8513	20.8546	21.7987	22.0562	NaN	22.3968	21.3169	21.5691	23.7534	24.1187	23.8799	23.2607	9	31.7	41.248	13.952	131500000	27	EGIDFPOO_01462Thermococcus_sp_09242019HydrogenasematurationfactorHypD
22.0099	22.2817	22.1185	NaN	22.6632	23.1884	23.1571	22.9016	20.976	NaN	NaN	21.6639	21.8466	22.3793	22.005	22.126	4	16.2	32.693	11.423	81142000	22	EGIDFPOO_01464Thermococcus_sp_092420194-hydroxy-tetrahydrodipicolinatesynthase
23.2357	23.54	23.1574	23.324	23.3882	23.0167	22.2727	23.2902	22.2632	22.131	22.0756	21.6015	23.6603	23.288	23.8518	23.8125	9	30.9	39.685	110.92	195560000	38	EGIDFPOO_01477Thermococcus_sp_09242019N-acetyl-lysinedeacetylase
NaN	NaN	NaN	NaN	NaN	NaN	NaN	NaN	NaN	NaN	NaN	NaN	18.7869	NaN	17.683	18.6574	3	7.1	34.872	31.997	2031700	7	EGIDFPOO_01478Thermococcus_sp_09242019hypotheticalprotein
23.0428	24.3576	24.2191	24.2028	24.851	24.6504	24.3478	24.7636	24.1206	24.4412	24.4016	24.8638	23.6127	24.8187	24.8916	24.6161	11	42.4	42.055	153.22	422220000	61	EGIDFPOO_01480Thermococcus_sp_09242019Aldehyde-alcoholdehydrogenase
27.4713	28.0225	27.9223	28.1672	28.577	28.5799	28.3194	28.5644	28.002	28.4512	28.7035	28.7339	28.0742	28.6297	27.8301	28.0252	28	76.3	39.704	170.03	5436700000	256	EGIDFPOO_01481Thermococcus_sp_09242019Methylthioribose-1-phosphateisomerase
25.0152	23.5156	23.8312	24.2032	24.275	24.2647	25.684	24.8871	25.2794	25.1986	25.0633	23.7237	23.3648	23.8074	23.6871	23.8481	18	28.2	77.415	95.983	371250000	83	EGIDFPOO_01485Thermococcus_sp_09242019hypotheticalprotein
27.5433	27.0926	27.4179	27.4967	27.7601	27.4477	27.7127	27.6521	27.9607	27.5619	27.454	24.7923	26.7571	27.0346	26.4845	27.1384	10	40.9	20.029	48.233	2632800000	76	EGIDFPOO_01491Thermococcus_sp_09242019hypotheticalprotein
26.3373	26.0334	25.8645	25.9679	26.2538	26.2044	25.7311	25.893	25.558	25.7261	25.2794	23.0555	26.0961	25.8908	25.4467	25.0968	7	27.4	31.13	30.415	989720000	46	EGIDFPOO_01492Thermococcus_sp_09242019hypotheticalprotein
26.1328	27.6327	27.1841	27.5694	27.6093	27.7264	26.7278	27.4666	26.2975	26.8259	26.648	25.3159	27.2351	26.9969	27.1899	27.5928	14	43.6	42.428	126.8	2528000000	129	EGIDFPOO_01493Thermococcus_sp_092420192-oxoglutarateoxidoreductasesubunitKorA
25.8477	24.7166	25.1026	24.9404	25.8184	25.8827	25.1098	25.5198	24.6716	23.621	24.5424	23.9568	24.6281	24.7902	24.9084	24.7445	6	32.4	19.865	53.131	549660000	32	EGIDFPOO_01494Thermococcus_sp_09242019hypotheticalprotein
26.0915	26.7121	26.7438	26.9239	26.8297	27.0709	26.5918	27.1583	26.2157	25.7444	25.9096	24.0935	25.1393	25.4111	26.2745	25.6442	7	27.9	31.322	66.314	1481200000	58	EGIDFPOO_01495Thermococcus_sp_09242019hypotheticalprotein
24.8066	26.1976	26.1497	26.2878	26.7693	26.8548	26.7036	26.7054	25.9097	25.8977	25.7112	23.984	25.0364	25.933	26.2166	26.0668	17	47.7	45.129	95.282	1215800000	102	EGIDFPOO_01496Thermococcus_sp_092420192-oxoglutarateoxidoreductasesubunitKorA
NaN	23.7095	23.7537	23.9044	23.6375	23.6766	24.2763	23.6393	NaN	22.6225	23.16	21.7057	22.2002	22.5823	22.7605	22.5449	5	57.6	9.5041	20.224	159840000	29	EGIDFPOO_01497Thermococcus_sp_09242019NAD(P)H-quinoneoxidoreductasesubunitI,chloroplastic
22.9899	22.4403	22.1365	22.1477	22.5437	22.2152	21.9254	22.0713	22.2257	21.8229	22.6012	22.088	23.0773	22.9119	23.1478	23.1647	7	21.4	36.935	22.507	108510000	30	EGIDFPOO_01498Thermococcus_sp_09242019hypotheticalprotein
28.9263	27.8912	28.3925	27.7909	26.2035	25.7229	27.456	26.9203	27.0532	25.9255	26.7873	24.0677	28.1158	28.267	27.3301	28.0893	24	70.8	37.347	212.76	3318000000	193	EGIDFPOO_01503Thermococcus_sp_09242019Inosine-5-monophosphatedehydrogenase
NaN	NaN	NaN	NaN	NaN	NaN	NaN	NaN	NaN	NaN	NaN	NaN	22.1852	21.8012	21.5854	21.767	6	41.8	22.882	12.959	29206000	9	EGIDFPOO_01506Thermococcus_sp_09242019hypotheticalprotein
26.9583	26.9857	26.9677	26.0117	NaN	24.8986	NaN	25.557	NaN	NaN	NaN	24.2998	26.294	25.9214	27.0228	26.6665	8	64.3	14.437	64.138	1245700000	33	EGIDFPOO_01507Thermococcus_sp_09242019hypotheticalprotein
30.4454	30.2966	29.8681	30.2814	30.7173	30.6817	30.7689	30.9168	30.0041	30.601	30.7433	30.792	31.0772	31.7547	30.2879	31.0573	10	73.1	7.3906	194.35	27468000000	583	EGIDFPOO_01508Thermococcus_sp_09242019hypotheticalprotein
24.5879	25.7423	25.5877	24.8996	21.7019	22.6225	22.8863	23.6187	24.3907	23.1569	23.4051	23.3878	26.501	26.1833	27.2514	26.3031	22	46.7	49.126	203.09	930620000	127	EGIDFPOO_01512Thermococcus_sp_09242019HollidayjunctionATP-dependentDNAhelicaseRuvB
24.8842	22.192	23.4367	21.723	NaN	NaN	22.1979	23.1986	22.9284	NaN	NaN	22.307	22.658	23.4601	21.9669	22.6138	8	4.9	162.63	21.415	101760000	15	EGIDFPOO_01515Thermococcus_sp_09242019hypotheticalprotein
25.3299	24.8127	24.4527	24.544	25.1129	24.9019	24.8454	24.7585	25.1906	25.4923	24.7505	25.7549	24.2037	24.4854	24.9003	24.4879	7	41.5	26.074	49.782	540700000	53	EGIDFPOO_01518Thermococcus_sp_09242019Phosphoglycolatephosphatase
27.5223	27.0403	27.464	27.4729	27.7786	27.9058	27.6842	27.6651	26.885	27.3062	27.0997	29.1518	27.4936	27.0675	28.4066	27.105	17	61.9	35.107	247.62	3825300000	132	EGIDFPOO_01519Thermococcus_sp_09242019Ornithinecarbamoyltransferase
NaN	21.5952	NaN	NaN	NaN	20.4661	NaN	NaN	NaN	NaN	NaN	NaN	21.2296	20.927	22.2238	20.7138	4	17.6	28.793	29.847	29444000	10	EGIDFPOO_01520Thermococcus_sp_09242019ThymidylatesynthaseThyX
22.4107	22.4014	22.1848	21.006	20.3883	NaN	NaN	NaN	NaN	NaN	NaN	NaN	22.8165	22.6371	22.9034	23.4836	7	53.3	19.641	27.026	72062000	17	EGIDFPOO_01522Thermococcus_sp_09242019AP-4-Aphosphorylase
22.9994	23.2908	22.5363	22.2449	24.3169	25.0112	22.6455	22.8521	21.9046	24.2143	22.2491	23.5785	25.3694	25.926	24.865	25.2879	12	38	45.144	142.95	354820000	40	EGIDFPOO_01523Thermococcus_sp_09242019hypotheticalprotein
26.3507	26.2541	26.4501	25.2245	24.657	24.3346	25.3221	24.3872	22.3881	21.4326	21.3754	20.7458	26.7229	26.3701	26.8048	26.3326	23	51.7	53.036	91.99	956180000	113	EGIDFPOO_01533Thermococcus_sp_09242019CoenzymePQQsynthesisproteinE
20.2306	21.6339	22.5335	22.9156	21.0377	20.5562	21.2299	21.8927	22.5747	21.4432	21.7691	22.1862	24.4056	22.3939	24.4994	24.1276	11	28.4	54.063	44.129	134550000	23	EGIDFPOO_01536Thermococcus_sp_09242019Cobyricacidsynthase
26.7085	25.1777	24.3601	25.7365	23.8392	23.8665	25.9129	25.3174	26.0158	25.5465	26.1832	26.6854	23.7236	25.0762	24.7094	25.0807	8	28.5	36.75	44.054	811860000	47	EGIDFPOO_01537Thermococcus_sp_09242019VitaminB12-bindingprotein
26.1762	27.0008	26.8129	27.124	27.179	26.8721	26.9259	26.8272	26.5992	27.7473	27.3611	27.0303	27.4982	27.4101	27.4765	26.895	15	57.6	35.998	132.84	2557900000	95	EGIDFPOO_01538Thermococcus_sp_09242019hypotheticalprotein
NaN	23.3761	22.3804	22.95	23.8519	24.7164	22.6072	23.9979	NaN	22.2284	22.5633	25.7652	24.7232	24.1438	24.72	22.5275	6	30	20.77	19.638	300860000	26	EGIDFPOO_01540Thermococcus_sp_09242019hypotheticalprotein
28.0581	28.0701	28.1245	28.4429	29.8049	30.1991	28.6177	28.9801	28.9888	29.77	29.2697	30.5197	29.5124	29.3042	29.4177	29.2217	27	63	42.915	253.68	11377000000	269	EGIDFPOO_01541Thermococcus_sp_09242019Serine-pyruvateaminotransferase
24.6917	25.0067	24.6059	24.3659	24.3382	24.5472	25.1261	25.2406	22.7404	21.342	22.7783	20.2288	24.4271	24.6691	24.2815	24.5613	7	40.1	22.961	34.45	352350000	40	EGIDFPOO_01542Thermococcus_sp_09242019hypotheticalprotein
28.8605	28.969	28.7743	28.7176	28.5943	28.3876	28.4285	28.3045	29.0018	27.4085	28.2985	26.7698	30.0213	29.8626	29.8439	29.5182	33	67.8	47.419	323.31	10171000000	397	EGIDFPOO_01543Thermococcus_sp_09242019ElongationfactorTu-B
27.0086	27.3687	27.6347	27.5057	27.511	27.8229	27.3334	27.1744	27.8837	28.1255	27.7912	28.5246	27.3214	26.4415	26.6444	26.4462	6	52.9	11.668	39.497	3358700000	70	EGIDFPOO_01544Thermococcus_sp_0924201930SribosomalproteinS10
26.435	25.7229	25.9265	25.3235	24.0804	22.5257	23.9799	24.5377	23.3791	NaN	21.464	21.9654	25.6372	25.5054	25.8219	26.0604	24	27.1	108.12	92.927	669190000	83	EGIDFPOO_01553Thermococcus_sp_09242019hypotheticalprotein
25.548	24.7295	24.1697	24.5014	23.7445	23.3585	24.9196	23.85	24.0018	23.1326	22.9269	23.0903	24.4082	24.3002	25.1715	24.5267	8	25.1	34.893	16.292	332830000	34	EGIDFPOO_01556Thermococcus_sp_09242019Daunorubicin/doxorubicinresistanceATP-bindingproteinDrrA
22.7228	23.1858	22.6087	23.903	22.621	25.1837	22.0229	23.7758	NaN	NaN	22.9111	23.2131	23.8221	NaN	25.2846	23.4225	4	53.2	11.687	64.514	272680000	23	EGIDFPOO_01558Thermococcus_sp_09242019hypotheticalprotein
25.0318	24.7984	24.8292	24.3642	24.9682	24.8498	25.6273	25.0925	NaN	NaN	NaN	NaN	22.93	23.4344	23.7598	24.1057	3	20.9	16.936	3.9512	419830000	23	EGIDFPOO_01559Thermococcus_sp_09242019Cyclicpyranopterinmonophosphatesynthase2
27.3295	27.8708	27.5185	27.6205	27.6226	28.928	27.3351	27.7305	28.0283	28.0217	27.727	28.3232	29.3575	29.1282	29.9278	28.6718	31	64.8	59.03	323.31	6636800000	356	EGIDFPOO_01566Thermococcus_sp_0924201960kDachaperonin
25.4546	25.8992	25.7179	26.2744	26.1936	26.5096	26.3405	26.5551	26.7155	27.1574	26.5119	27.6435	25.9175	25.6649	25.7357	25.583	21	52.7	57.084	113.81	1416500000	116	EGIDFPOO_01570Thermococcus_sp_09242019Methylmalonyl-CoAcarboxyltransferase12Ssubunit
26.1747	24.5048	25.0316	23.3803	NaN	NaN	22.4026	21.6114	NaN	NaN	NaN	NaN	24.2346	24.6375	23.5013	24.8574	4	19.3	16.281	4.9028	249300000	23	EGIDFPOO_01571Thermococcus_sp_09242019hypotheticalprotein
NaN	23.1237	22.1509	21.8256	21.4134	20.9747	21.3088	21.9839	NaN	NaN	21.9497	21.4376	22.4072	22.7154	22.174	23.1246	5	37.2	19.426	41.302	76530000	17	EGIDFPOO_01573Thermococcus_sp_09242019hypotheticalprotein
NaN	NaN	NaN	NaN	NaN	20.9118	NaN	NaN	NaN	NaN	NaN	20.9405	22.0108	20.9753	21.0409	20.8503	4	24.1	18.913	17.982	20146000	8	EGIDFPOO_01574Thermococcus_sp_09242019hypotheticalprotein
23.6415	22.8626	23.595	23.0546	23.0825	23.1516	23.6378	23.2044	NaN	NaN	23.3882	23.409	23.1567	22.4829	22.6017	NaN	6	18	38.281	8.8628	154050000	27	EGIDFPOO_01576Thermococcus_sp_09242019RNA3-terminalphosphatecyclase
23.8807	23.7603	23.3713	23.3619	NaN	22.5976	23.6194	22.7477	23.5553	23.5001	22.6065	22.7648	22.7594	23.4247	23.4839	22.6725	9	35.6	31.798	26.127	189290000	14	EGIDFPOO_01577Thermococcus_sp_09242019hypotheticalprotein
NaN	23.6436	22.8323	23.0246	22.5572	22.9921	22.7359	23.3034	22.8134	23.7074	23.8525	22.3916	23.0042	24.5179	23.4076	24.2109	7	31.4	25.194	12.107	172460000	36	EGIDFPOO_01579Thermococcus_sp_09242019hypotheticalprotein
22.0835	21.8622	21.3674	22.2688	21.6536	22.7855	22.1031	22.3011	22.4028	22.5278	22.9416	23.1167	23.3892	22.8889	23.8307	22.6068	7	33.2	25.152	54.365	134900000	32	EGIDFPOO_01580Thermococcus_sp_09242019hypotheticalprotein
NaN	21.6462	22.0298	21.3827	24.3638	24.1774	23.7872	23.9055	NaN	NaN	22.8184	NaN	21.5377	21.668	20.6127	20.82	8	18	46.918	26.516	115870000	25	EGIDFPOO_01581Thermococcus_sp_09242019NAD-reducinghydrogenaseHoxSsubunitbeta
NaN	21.4398	NaN	20.2876	23.9781	24.2114	21.6374	23.3324	NaN	NaN	21.1891	NaN	20.0316	20.1774	20.5319	NaN	5	20.7	27.512	14.383	71197000	12	EGIDFPOO_01582Thermococcus_sp_09242019hypotheticalprotein
NaN	NaN	20.3691	20.559	22.3619	21.9406	20.5972	21.013	NaN	21.5558	21.9427	20.7199	20.1688	20.0398	19.8018	20.4288	3	12.9	31.192	8.2003	35596000	10	EGIDFPOO_01585Thermococcus_sp_09242019DihydroorotatedehydrogenaseB(NAD(+)),electrontransfersubunit
21.7312	20.9345	21.2553	21.6279	23.1765	22.4404	22.4546	22.7637	22.8766	23.05	23.6385	21.772	21.3488	20.7153	20.4254	20.763	7	14.8	51.752	27.348	74060000	34	EGIDFPOO_01586Thermococcus_sp_09242019Glutamatesynthase[NADPH]smallchain
28.2756	28.2706	28.742	28.5242	25.4583	24.84	25.0929	25.1444	25.4593	26.6929	25.9794	25.5277	26.8018	27.3816	27.2114	28.0361	18	63.5	34.606	259.13	2701200000	138	EGIDFPOO_01588Thermococcus_sp_09242019Asparagine--tRNAligase
28.6036	28.5235	28.6784	28.319	28.2183	27.9973	28.421	28.1249	27.966	27.0168	28.1171	28.2316	28.5345	28.172	29.8229	28.3405	45	69.1	82.097	313.76	6999600000	295	EGIDFPOO_01589Thermococcus_sp_09242019ElongationfactorG
25.238	25.4324	25.7575	25.9566	26.6122	26.2911	26.1357	26.4089	26.5813	26.7908	26.5591	28.2714	27.4614	27.3829	26.527	27.271	17	57.4	37.898	159.96	1999800000	133	EGIDFPOO_01594Thermococcus_sp_09242019PutativeaminopeptidaseYsdC
NaN	NaN	NaN	NaN	NaN	NaN	NaN	NaN	NaN	NaN	NaN	NaN	22.8778	21.4462	24.0198	22.1393	6	23	33.07	50.606	69582000	7	EGIDFPOO_01599Thermococcus_sp_09242019Methionineaminopeptidase
27.3356	27.2405	27.0058	26.1429	25.7288	24.9117	26.322	25.8079	26.0675	25.3632	25.6194	25.0947	27.0695	27.5458	27.0396	27.4021	17	52.4	35.843	172.07	1740600000	120	EGIDFPOO_01602Thermococcus_sp_09242019CarbamoyldehydrataseHypE
26.4996	26.696	26.4708	26.0568	25.7482	25.0285	25.5346	25.7884	24.0632	23.9165	23.5658	23.6096	26.1007	26.2791	26.2927	26.5749	23	29.1	92.494	45.031	1074200000	93	EGIDFPOO_01603Thermococcus_sp_09242019CarbamoyltransferaseHypF
31.0587	30.6757	30.4882	30.8068	31.2726	31.1375	30.8826	30.6942	31.9899	31.6231	31.0963	31.6219	30.5224	31.778	30.3654	31.0146	7	52.2	7.2574	7.934	37990000000	66	EGIDFPOO_01608Thermococcus_sp_09242019hypotheticalprotein
NaN	19.0821	NaN	NaN	NaN	NaN	NaN	NaN	19.5	20.2042	20.6184	22.1391	19.6678	19.8035	19.303	19.8668	3	8.5	46.532	66.95	18172000	20	EGIDFPOO_01614Thermococcus_sp_09242019D-serinetransporterDsdX
25.8441	26.255	25.2537	25.7643	26.6362	26.1303	25.0973	26.4622	26.1692	25.6945	25.9768	26.4855	26.1592	26.0823	26.1361	26.3356	6	55.2	8.0112	26.619	1350800000	43	EGIDFPOO_01616Thermococcus_sp_09242019hypotheticalprotein
25.2715	24.86	25.3049	24.1726	20.0961	NaN	21.7304	21.7673	20.7913	20.1803	20.4443	19.7812	22.4745	23.3257	22.4974	24.2578	9	38.5	24.074	24.752	175670000	41	EGIDFPOO_01617Thermococcus_sp_09242019hypotheticalprotein
26.6402	26.2295	26.4538	25.8534	24.5767	23.7377	25.9299	25.0744	25.5418	24.1233	25.075	22.3508	24.8121	25.1373	24.6311	25.5184	25	21.4	150.09	98.929	679600000	103	EGIDFPOO_01619Thermococcus_sp_09242019hypotheticalprotein
24.9636	24.8821	24.2788	24.8737	22.8916	22.3187	23.4604	23.3756	NaN	NaN	NaN	NaN	25.0161	22.9256	23.3952	24.2499	8	49.7	16.929	7.6895	224040000	19	EGIDFPOO_01626Thermococcus_sp_09242019hypotheticalprotein
23.3564	23.6604	23.2624	22.5037	22.4907	21.4389	22.5352	22.0206	NaN	22.7018	NaN	NaN	22.5699	22.6625	23.1033	22.592	10	36.1	49.298	45.947	122820000	19	EGIDFPOO_01627Thermococcus_sp_09242019Tryptophansynthasebetachain
25.9599	25.4125	25.702	25.0579	25.9031	25.2482	25.9256	25.4389	25.2628	25.1534	25.0027	25.5116	25.8093	26.7285	25.6487	26.4842	15	41.3	46.23	38.712	953050000	105	EGIDFPOO_01628Thermococcus_sp_09242019hypotheticalprotein
27.852	27.4279	27.6086	26.8934	25.9833	25.9678	26.8528	26.1087	24.3633	25.0359	24.9163	24.8348	26.7607	26.1926	26.7096	26.0708	16	72.1	21.895	287.66	1725200000	130	EGIDFPOO_01644Thermococcus_sp_09242019hypotheticalprotein
NaN	NaN	NaN	NaN	NaN	NaN	NaN	NaN	NaN	NaN	NaN	NaN	22.3612	22.5105	22.2213	NaN	3	17.6	21.339	22.202	61546000	8	EGIDFPOO_01646Thermococcus_sp_09242019GTPaseEra
24.0943	23.3581	23.571	NaN	NaN	21.8212	23.5765	NaN	22.312	NaN	NaN	NaN	24.6681	24.5563	25.185	24.449	22	40.5	83.154	78.6	221770000	51	EGIDFPOO_01656Thermococcus_sp_09242019hypotheticalprotein
27.2933	26.4787	26.7024	27.04	27.124	26.8653	26.8905	26.7846	27.7316	27.4689	27.2337	27.666	26.2742	26.6847	25.7825	26.2135	6	75	8.6769	14.904	2121600000	40	EGIDFPOO_01657Thermococcus_sp_09242019hypotheticalprotein
NaN	21.6583	21.1546	21.6368	22.8627	23.2616	21.8598	22.9701	NaN	20.7545	22.8484	22.486	21.6648	21.5267	21.3122	21.1521	4	16	36.798	45.497	78819000	38	EGIDFPOO_01658Thermococcus_sp_09242019L-asparaginase1
23.2228	23.3477	22.7013	22.7876	24.6953	23.7545	24.4879	24.3286	22.577	22.8011	23.0819	23.8683	24.4709	24.2891	23.3056	24.1109	4	24.8	15.001	4.3869	265430000	19	EGIDFPOO_01661Thermococcus_sp_09242019TranscriptionfactorFapR
NaN	22.1862	21.9228	22.1545	21.7739	22.0848	22.8109	21.7432	NaN	22.28	22.2817	NaN	22.3155	22.3429	21.835	NaN	4	9.7	54.269	6.0452	65547000	10	EGIDFPOO_01669Thermococcus_sp_09242019hypotheticalprotein
22.6403	23.1515	22.5733	23.7024	23.6703	25.8337	NaN	22.9737	21.8784	23.4282	23.042	27.1832	26.506	26.6869	28.0259	25.4878	9	49.1	23.718	105.53	1146200000	55	EGIDFPOO_01678Thermococcus_sp_09242019hypotheticalprotein
27.8748	26.8141	27.3423	27.6423	27.5528	27.4155	27.0477	27.3111	27.7877	28.2757	27.8667	28.1646	28.1194	28.0681	28.6121	27.719	28	35.3	74.529	185.34	4611900000	224	EGIDFPOO_01679Thermococcus_sp_09242019hypotheticalprotein
27.121	26.7483	26.6525	27.9524	29.5368	29.8793	29.4869	29.9995	29.8736	30.4078	30.4454	29.419	26.4613	26.5214	27.1872	25.9576	32	75.7	41.708	197.03	8636400000	244	EGIDFPOO_01680Thermococcus_sp_09242019Fructose-1,6-bisphosphatealdolase/phosphatase
22.1195	23.4717	23.133	23.4447	23.5388	24.0015	23.6356	24.0398	NaN	NaN	22.3172	21.6922	24.36	23.8436	24.3994	22.6686	6	65.8	8.9923	37.528	264860000	22	EGIDFPOO_01681Thermococcus_sp_09242019hypotheticalprotein
22.6719	23.7166	24.0637	23.4985	NaN	20.6643	21.8731	21.0147	NaN	NaN	NaN	20.2926	23.5761	23.6049	22.9051	23.32	6	22.8	34.021	10.352	115280000	28	EGIDFPOO_01731Thermococcus_sp_09242019Daunorubicin/doxorubicinresistanceATP-bindingproteinDrrA
27.7815	27.6722	27.5158	27.4631	25.8075	25.5324	26.307	26.5611	26.544	25.5345	26.3448	24.1235	26.9407	27.0689	26.9599	27.3503	21	30	86.238	229.41	1776500000	122	EGIDFPOO_01739Thermococcus_sp_09242019hypotheticalprotein
23.6595	23.7569	24.1756	24.3805	24.2264	24.2281	24.2167	24.1022	23.1508	22.9788	23.5223	22.4209	23.1183	23.2409	23.1231	23.0737	10	26.1	59.394	115.45	226840000	46	EGIDFPOO_01747Thermococcus_sp_09242019RibonucleaseJ
26.7187	25.3795	26.0032	24.7882	26.9178	26.3388	26.4839	25.8633	25.3326	27.5108	26.8882	28.4135	24.2968	24.491	24.778	23.6419	8	60.5	14.37	38.773	1312900000	48	EGIDFPOO_01755Thermococcus_sp_09242019hypotheticalprotein
26.0449	26.2012	25.7938	25.9903	26.2275	26.124	26.4106	26.6046	26.3793	26.8477	27.3034	28.7771	25.7269	26.3352	25.5779	25.925	11	71.5	14.837	85.959	1834400000	82	EGIDFPOO_01756Thermococcus_sp_09242019putativeproteinYccU
NaN	24.9561	24.0487	24.4939	22.6305	23.1449	23.1811	23.147	23.3744	25.082	25.3163	26.8502	25.943	25.5285	27.4112	25.0351	16	65.6	21.487	156.73	1075300000	87	EGIDFPOO_01763Thermococcus_sp_09242019AlkylhydroperoxidereductaseC
26.0319	25.1676	25.3133	25.1988	25.3807	24.3146	25.557	25.0948	27.0697	26.628	26.2356	25.9304	26.262	25.9537	23.8544	25.6752	6	17.6	40.54	31.75	846650000	59	EGIDFPOO_01768Thermococcus_sp_09242019hypotheticalprotein
24.3017	24.511	24.0745	23.1458	22.047	21.3607	24.0383	22.2838	21.7873	NaN	21.4429	22.0302	22.9087	23.0974	23.9663	23.9863	9	20.4	53.678	114.05	188360000	33	EGIDFPOO_01769Thermococcus_sp_09242019hypotheticalprotein
24.3845	25.5065	24.777	25.035	24.0964	23.158	24.54	24.5273	25.5759	24.5469	24.976	25.9768	23.9623	23.1146	24.6031	24.0479	9	43.2	26.816	38.31	458780000	33	EGIDFPOO_01770Thermococcus_sp_09242019putativeATP-dependenttransporterSufC
23.7967	23.8078	24.1246	24.9479	24.1546	24.2234	23.794	24.1736	23.8403	23.9408	23.7169	23.4433	23.4368	23.4336	24.0325	24.1897	5	46	21.695	8.461	287550000	26	EGIDFPOO_01773Thermococcus_sp_09242019hypotheticalprotein
26.3219	26.255	26.4731	26.9362	26.5625	27.0906	26.3257	26.5754	26.1407	27.2812	26.5481	26.019	26.3612	25.2023	26.1985	26.0664	18	32.4	74.228	91.869	1468100000	80	EGIDFPOO_01774Thermococcus_sp_09242019hypotheticalprotein
23.7907	24.2269	24.4772	25.2695	25.4756	26.2066	24.735	25.0328	24.5884	26.0683	25.6235	26.6745	24.6176	25.4248	24.6797	24.4989	9	45.7	20.451	35.618	711790000	74	EGIDFPOO_01775Thermococcus_sp_09242019Bacterialnon-hemeferritin
22.9333	23.5869	23.3765	23.5685	22.9642	23.6937	23.3588	23.3911	NaN	NaN	21.3754	21.3325	23.7686	24.3047	23.3462	24.6979	9	35.8	35.642	59.43	178520000	50	EGIDFPOO_01778Thermococcus_sp_09242019hypotheticalprotein
24.3124	23.7158	24.6835	23.1767	23.2452	22.4013	24.0723	23.3905	25.6212	25.9004	24.5135	25.8281	22.4774	NaN	23.9816	22.743	8	32.7	31.18	22.838	345160000	30	EGIDFPOO_01779Thermococcus_sp_092420192-(hydroxymethyl)glutaratedehydrogenase
24.587	23.9921	24.4947	24.7437	24.4505	24.2058	24.8624	24.8363	24.3673	25.1384	25.305	25.1144	23.5354	23.7978	26.0868	23.7737	5	59	13.367	89.048	447480000	40	EGIDFPOO_01792Thermococcus_sp_09242019hypotheticalprotein
25.899	27.0747	27.0779	27.7089	28.1465	28.3874	27.7638	28.1149	26.3161	27.2829	27.0294	26.8287	27.7646	27.801	27.2465	27.5436	10	32.2	28.64	65.207	3297000000	91	EGIDFPOO_01793Thermococcus_sp_09242019hypotheticalprotein
24.2205	25.9255	25.7777	25.143	23.1886	23.4556	23.0546	23.2163	24.8061	22.8186	23.9921	23.1045	23.1732	23.3601	22.8949	22.9203	9	23	40.882	22.032	286520000	19	EGIDFPOO_01794Thermococcus_sp_09242019Methionineaminopeptidase
21.3282	21.4053	22.601	NaN	NaN	NaN	NaN	NaN	NaN	NaN	NaN	NaN	21.4576	21.6035	21.6906	21.3041	7	24.8	51.723	76.838	39919000	15	EGIDFPOO_01796Thermococcus_sp_09242019hypotheticalprotein
21.9287	22.0366	21.7892	NaN	23.5981	24.5919	23.4846	23.6459	23.1286	22.2367	23.3277	26.4202	22.6101	23.1223	22.4447	23.0947	7	18.9	43.857	9.2278	259030000	19	EGIDFPOO_01797Thermococcus_sp_09242019Nitricoxidereductase
24.0645	24.7399	24.7723	23.3253	20.6058	21.1236	21.9805	21.8904	22.5203	20.9652	21.946	20.64	24.8393	24.9536	24.6087	25.1715	10	40.8	28.283	54.129	260490000	46	EGIDFPOO_01803Thermococcus_sp_09242019hypotheticalprotein
25.8831	25.3126	25.6897	24.3476	23.6883	23.1186	24.2842	23.8001	22.2936	21.2564	21.3211	22.0935	25.5323	26.0997	25.79	26.016	13	36	51.085	192.54	634150000	57	EGIDFPOO_01806Thermococcus_sp_09242019Hydroxylaminereductase
NaN	21.6158	21.8413	21.9143	22.0858	23.24	22.2436	23.3675	NaN	22.5224	21.8612	24.221	22.3894	22.818	23.2227	22.2333	4	11	46.543	26.159	117730000	24	EGIDFPOO_01808Thermococcus_sp_09242019Proton/glutamate-aspartatesymporter
NaN	20.8421	21.7206	NaN	NaN	NaN	NaN	NaN	NaN	NaN	NaN	NaN	21.9083	NaN	21.6337	21.7644	3	22.8	14.27	2.9496	28121000	3	EGIDFPOO_01809Thermococcus_sp_09242019hypotheticalprotein
23.893	24.3174	23.2689	23.309	22.3704	22.1601	23.2153	22.8972	NaN	NaN	NaN	NaN	24.3971	24.1341	23.3264	23.9738	4	24.9	22.692	24.656	182930000	11	EGIDFPOO_01810Thermococcus_sp_09242019hypotheticalprotein
32.2342	32.3293	32.3202	32.1945	31.9078	31.7371	31.5085	31.9886	32.3904	32.4337	32.0258	32.6527	32.2299	32.3316	32.5611	32.0786	65	80.7	59.007	323.31	82695000000	1171	EGIDFPOO_01811Thermococcus_sp_0924201960kDachaperonin
24.238	25.6473	25.0409	25.0734	23.5673	24.0392	24.2684	24.6342	23.015	24.0739	24.8741	23.2893	25.818	25.4695	24.6944	25.7472	10	29.5	40.291	47.281	469860000	54	EGIDFPOO_01812Thermococcus_sp_09242019LipopolysaccharideassemblyproteinB
27.7317	27.0183	26.8555	22.6632	20.9612	NaN	22.4021	21.2591	NaN	NaN	NaN	NaN	20.9964	21.9707	20.9303	21.9988	3	22.2	11.697	17.123	513360000	18	EGIDFPOO_01816Thermococcus_sp_09242019hypotheticalprotein
27.8654	27.4297	27.4758	27.9025	28.0746	28.789	29.0959	28.6059	28.7973	29.143	28.5972	29.1009	29.6806	29.2326	29.6235	29.2948	40	48.1	89.905	323.31	8248500000	296	EGIDFPOO_01817Thermococcus_sp_09242019hypotheticalprotein
25.5181	24.2193	24.6971	25.4881	24.9402	24.8933	26.0356	25.9032	27.7368	26.771	26.0658	25.633	25.2369	24.8189	25.1929	25.5463	8	23.5	39.167	18.26	930930000	50	EGIDFPOO_01818Thermococcus_sp_09242019hypotheticalprotein
24.1609	22.7113	22.9252	23.4613	23.1737	23.3313	24.2474	23.9788	25.1588	24.502	23.9336	24.5047	22.6341	23.097	23.2048	23.4042	6	10.1	52.506	11.273	233060000	40	EGIDFPOO_01819Thermococcus_sp_09242019hypotheticalprotein
26.8985	25.7071	25.8953	26.4813	26.2042	26.6157	27.171	26.9434	27.1016	27.5419	26.9717	27.5885	28.2001	28.4329	27.3145	27.6107	20	56.3	35.81	104.82	2498300000	138	EGIDFPOO_01820Thermococcus_sp_09242019OligopeptidetransportATP-bindingproteinOppD
26.6584	26.2176	26.3364	26.6182	25.9948	26.1931	27.0011	26.8975	27.2374	27.0409	26.7189	27.2118	27.4677	27.8325	27.4731	27.246	16	44.8	38.202	68.042	2140300000	150	EGIDFPOO_01821Thermococcus_sp_09242019OligopeptidetransportATP-bindingproteinOppF
NaN	22.7834	22.5306	22.6259	22.914	22.5683	22.6778	22.5822	23.1729	23.5548	23.4022	23.3378	23.5157	NaN	23.1618	22.8183	6	26.8	28.545	7.2138	131250000	26	EGIDFPOO_01823Thermococcus_sp_09242019NH(3)-dependentNAD(+)synthetase
26.6675	26.6858	26.6296	24.5534	20.547	NaN	22.4189	21.0177	NaN	NaN	NaN	NaN	23.7807	25.4219	25.8222	25.9534	18	43.4	50.297	115.88	554590000	63	EGIDFPOO_01825Thermococcus_sp_09242019Glutaminesynthetase
22.764	22.6762	22.7633	22.1874	21.1216	20.4779	22.4934	21.9834	22.1216	20.9461	21.8709	NaN	21.9551	22.1762	21.4384	22.2139	4	11.6	40.237	28.299	66946000	32	EGIDFPOO_01830Thermococcus_sp_09242019hypotheticalprotein
25.6507	25.8957	25.9924	25.3373	23.5685	23.9623	24.2933	24.386	24.8843	23.0074	24.1476	22.0047	25.5451	25.4618	25.6333	25.465	11	58.6	28.223	136.76	641680000	72	EGIDFPOO_01832Thermococcus_sp_09242019CircadianclockproteinkinaseKaiC
24.1632	23.1794	23.4492	22.3706	21.0299	20.3121	22.206	21.656	NaN	21.3315	21.9436	NaN	23.687	24.3275	23.2898	23.6413	11	44.8	29.654	63.373	137870000	45	EGIDFPOO_01833Thermococcus_sp_09242019CircadianclockproteinkinaseKaiC
NaN	23.9618	23.8208	23.7632	24.5055	24.2647	23.8909	24.4305	25.7719	25.0359	25.7682	25.6244	25.1415	24.7342	24.6696	24.1295	7	53.8	12.253	62.014	479950000	41	EGIDFPOO_01836Thermococcus_sp_09242019hypotheticalprotein
24.5417	24.8243	24.2997	24.0248	25.3904	25.0061	25.7902	25.3032	25.0947	25.0194	25.4914	25.4757	26.0954	25.8085	24.9972	25.821	17	42.4	50.609	101.71	696990000	86	EGIDFPOO_01839Thermococcus_sp_09242019Succinyl-diaminopimelatedesuccinylase
26.8829	25.7416	26.2698	26.3226	26.5174	26.2074	26.8545	26.3669	26.8771	26.1603	26.7323	26.5645	26.039	25.8091	25.6758	26.0544	25	61.6	50.926	204.82	1421700000	164	EGIDFPOO_01842Thermococcus_sp_09242019Phosphoglucosaminemutase
NaN	21.8535	21.0536	21.3543	NaN	NaN	NaN	NaN	NaN	NaN	NaN	22.1352	25.2276	23.7117	25.3553	25.0592	4	12.4	41.83	20.892	233830000	12	EGIDFPOO_01844Thermococcus_sp_09242019TrehaloseimportATP-bindingproteinSugC
26.5242	25.0938	25.1844	25.6142	24.5956	23.5571	25.5755	24.8234	25.8765	25.4203	25.2065	24.3363	27.8452	27.6402	27.3577	27.8092	36	33.6	125.24	146.56	1613800000	145	EGIDFPOO_01845Thermococcus_sp_09242019hypotheticalprotein
23.1742	21.0198	21.4112	23.4085	18.126	20.9115	21.5173	20.9453	22.6525	22.5916	22.3516	23.7907	25.4212	25.4469	25.5476	24.6338	10	31.4	47.045	88.086	277250000	72	EGIDFPOO_01848Thermococcus_sp_09242019Maltose-bindingperiplasmicprotein
NaN	19.8006	NaN	NaN	NaN	19.567	NaN	19.6065	NaN	NaN	NaN	19.3316	21.7729	NaN	21.7698	21.801	9	13.7	78.096	11.227	29181000	20	EGIDFPOO_01849Thermococcus_sp_09242019Cyclomaltodextrinase
24.5551	22.7281	23.7632	21.8012	21.2083	20.9891	22.1001	21.7338	NaN	NaN	21.3304	NaN	23.1006	22.7515	23.029	23.5171	10	26.7	39.835	40.459	107970000	21	EGIDFPOO_01850Thermococcus_sp_09242019hypotheticalprotein
28.498	28.2317	28.2561	28.1312	28.096	27.6523	28.5708	28.4112	26.9523	26.4452	26.4962	25.2373	27.2374	27.327	27.3756	27.8103	33	59.5	68.818	279.04	3815800000	244	EGIDFPOO_01856Thermococcus_sp_09242019hypotheticalprotein
26.0602	25.3962	25.8858	26.2187	25.7878	26.5187	26.7129	26.6769	27.4236	26.6535	27.2533	27.8223	25.0273	26.2503	27.2058	25.2028	17	61.1	42.629	247.27	1630300000	121	EGIDFPOO_01863Thermococcus_sp_09242019Inositol-3-phosphatesynthase
25.205	25.0246	24.529	24.8691	24.8531	24.8579	24.8745	24.7231	25.0986	24.3764	25.1534	24.4716	24.3801	24.6714	24.5281	24.4323	10	24	46.929	73.249	484950000	68	EGIDFPOO_01864Thermococcus_sp_09242019Alanine--tRNAligase
22.5103	24.1372	23.6921	24.896	23.9677	24.1521	24.1634	24.6443	22.8344	24.2805	24.9769	25.6218	25.6316	25.3227	24.7634	25.2427	11	41.6	25.119	58.625	454390000	61	EGIDFPOO_01865Thermococcus_sp_09242019V-typesodiumATPasesubunitD
27.9267	27.3298	27.3365	28.0653	27.7238	27.809	28.4942	28.2463	28.2913	27.7691	28.4384	28.5593	27.6843	27.2952	28.1831	26.2981	23	55	51.852	323.31	4409300000	188	EGIDFPOO_01866Thermococcus_sp_09242019V-typesodiumATPasesubunitB
27.8535	27.3203	27.1568	27.9277	27.657	27.673	27.9573	27.7867	28.2277	28.5297	28.6754	28.4027	27.8012	27.6982	27.5416	27.4829	35	61.2	65.486	248.21	4208600000	237	EGIDFPOO_01867Thermococcus_sp_09242019V-typesodiumATPasecatalyticsubunitA
20.6932	22.2744	NaN	23.1213	20.9461	21.6824	22.3593	21.9656	NaN	NaN	23.5478	23.9712	21.9077	22.368	22.8873	22.1611	6	71.6	11.631	51.407	102910000	28	EGIDFPOO_01868Thermococcus_sp_09242019V-typeATPsynthasesubunitF
NaN	20.6481	20.4773	21.2402	20.7081	20.4184	21.105	20.7493	20.7248	21.4185	20.9933	22.4221	21.4095	21.5671	21.0871	21.2374	6	20.4	42.924	27.961	37315000	15	EGIDFPOO_01869Thermococcus_sp_09242019V-typeATPsynthasesubunitC
26.3596	26.1734	26.2028	25.7364	25.1131	24.8158	25.9981	25.3839	26.4551	26.1166	25.5867	25.4634	26.7971	26.241	26.1592	27.1372	11	41.4	23.265	102.35	1154600000	108	EGIDFPOO_01870Thermococcus_sp_09242019V-typeATPsynthasesubunitE
23.6842	22.7666	23.6712	23.8109	22.4494	22.7621	23.8353	23.6501	24.8865	25.1805	24.206	24.9107	24.7743	23.8838	23.8144	24.0123	13	23.8	74.751	84.546	288040000	79	EGIDFPOO_01872Thermococcus_sp_09242019hypotheticalprotein
24.8968	23.7774	23.2314	23.4468	23.7861	23.8833	23.0611	23.5698	24.7811	25.0878	24.8244	25.518	26.0722	25.6272	25.1269	24.9163	9	54.4	11.981	55.151	490850000	43	EGIDFPOO_01873Thermococcus_sp_09242019hypotheticalprotein
28.2483	27.6911	27.7619	27.5985	28.0378	27.8489	28.0441	27.8767	28.5981	28.2917	28.2674	27.213	27.75	27.5131	26.8545	27.216	16	58.4	25.778	103.78	4033700000	153	EGIDFPOO_01874Thermococcus_sp_09242019TrksystempotassiumuptakeproteinTrkA
23.5939	22.5916	23.3209	23.6812	22.8078	22.8342	24.2949	23.7431	24.7514	24.4835	24.4102	24.316	23.4022	23.602	23.4197	23.5104	9	18	55.551	29.896	233250000	42	EGIDFPOO_01875Thermococcus_sp_09242019hypotheticalprotein
25.6165	24.4992	25.0485	25.0744	26.1344	24.998	25.1084	25.4236	NaN	26.0664	24.1768	25.7083	26.0997	26.1293	25.6877	25.7569	6	39.1	15.629	7.9491	895290000	37	EGIDFPOO_01877Thermococcus_sp_09242019S-adenosylmethioninedecarboxylaseproenzyme
25.5238	25.0815	25.0437	24.576	24.3244	24.0544	24.4916	23.8699	25.2561	25.0436	24.4292	23.7572	23.8486	24.2552	22.8396	24.3439	11	29.7	37.399	72.01	409690000	52	EGIDFPOO_01878Thermococcus_sp_09242019ChromosomepartitionproteinSmc
NaN	NaN	NaN	NaN	NaN	NaN	NaN	NaN	NaN	NaN	NaN	NaN	20.675	20.6049	NaN	21.2065	4	17.4	27.421	8.5667	10004000	5	EGIDFPOO_01879Thermococcus_sp_09242019CircadianclockproteinkinaseKaiC
22.4054	22.5398	22.7385	22.1731	NaN	NaN	21.9154	NaN	NaN	NaN	NaN	NaN	21.583	NaN	21.5226	21.7372	7	12.3	69.633	7.5146	47271000	8	EGIDFPOO_01888Thermococcus_sp_09242019hypotheticalprotein
28.7587	28.222	28.3426	28.3559	28.47	28.2702	28.635	28.4254	28.4554	28.4011	28.3926	27.3232	27.4271	27.3169	27.5061	27.6221	41	42.9	103.67	202.49	5135900000	353	EGIDFPOO_01891Thermococcus_sp_09242019Alanine--tRNAligase
24.6826	24.5743	24.5256	25.338	26.658	25.9952	25.9148	25.9341	25.3369	25.3876	25.3978	25.252	23.9274	24.3916	24.8562	24.4057	10	19.3	63.426	55.728	720630000	72	EGIDFPOO_01897Thermococcus_sp_09242019hypotheticalprotein
21.7715	21.0103	20.6268	21.4215	21.217	21.2031	NaN	21.2888	21.7422	NaN	NaN	NaN	22.5826	22.6512	22.8325	22.5603	8	34.3	26.864	10.319	69448000	15	EGIDFPOO_01899Thermococcus_sp_09242019CircadianclockproteinkinaseKaiC
23.9908	24.0535	23.6101	24.139	24.8591	24.4719	24.2802	24.3003	24.3722	24.3514	24.5109	23.9077	24.6593	24.5154	24.7117	25.1912	14	30.6	65.636	95.59	435030000	48	EGIDFPOO_01904Thermococcus_sp_09242019hypotheticalprotein
24.2982	23.7671	24.5724	24.2896	22.7534	22.8641	23.4009	23.7871	NaN	NaN	22.2919	21.4164	23.6862	24.2855	24.0578	24.0144	11	31.9	38.369	134.15	222290000	47	EGIDFPOO_01905Thermococcus_sp_09242019ChromosomepartitionproteinSmc
25.7979	24.8075	25.4827	25.3454	25.0735	24.482	25.4961	24.7859	25.9306	25.9817	24.9302	26.1475	26.0976	25.7812	25.8474	26.3918	14	35.9	34.283	77.462	932090000	83	EGIDFPOO_01907Thermococcus_sp_09242019Carbamatekinase1
NaN	23.6066	23.3725	22.0296	21.6533	21.8946	21.6803	NaN	23.7363	22.2177	23.1473	21.9595	23.1513	22.697	24.0395	23.5634	6	21.2	46.334	39.228	130210000	30	EGIDFPOO_01908Thermococcus_sp_09242019hypotheticalprotein
24.3153	24.4661	24.1626	24.3537	25.2726	25.2957	24.2498	24.9566	23.4709	24.0608	24.6855	24.5284	23.8117	23.9454	24.2294	24.2481	17	37.2	48.367	92.626	429040000	79	EGIDFPOO_01911Thermococcus_sp_09242019ProteinlysineacetyltransferasePat
NaN	NaN	NaN	21.3634	NaN	21.5226	21.5016	21.0789	NaN	21.8954	21.3994	23.303	21.2985	21.5422	22.4867	NaN	5	20.3	32.638	5.5409	62441000	9	EGIDFPOO_01918Thermococcus_sp_09242019hypotheticalprotein
23.4392	22.3911	22.6221	22.9942	21.8772	21.9032	22.8628	22.9915	23.7903	24.1158	23.1565	24.5728	23.6788	23.5005	23.2907	23.6306	8	10.2	100.08	29.952	177850000	42	EGIDFPOO_01919Thermococcus_sp_09242019hypotheticalprotein
21.0376	20.9198	20.9449	20.7213	20.1301	19.9024	21.2783	20.3855	20.6194	NaN	NaN	NaN	20.5096	NaN	20.3256	20.7953	3	17	20.749	1.3709	21980000	10	EGIDFPOO_01923Thermococcus_sp_09242019hypotheticalprotein
NaN	19.9035	19.7665	19.9058	20.9446	22.2609	NaN	20.5018	NaN	20.5779	20.3422	25.7639	20.9492	21.2195	20.707	21.0429	4	27.1	18.055	67.807	89219000	23	EGIDFPOO_01928Thermococcus_sp_09242019hypotheticalprotein
28.2237	27.6664	28.1397	27.7556	27.0831	26.2489	27.3704	27.3339	27.1397	27.7227	27.6462	25.9504	26.2811	26.1422	27.1967	26.8284	7	43.3	16.961	39.173	2692900000	101	EGIDFPOO_01930Thermococcus_sp_09242019Leucine-responsiveregulatoryprotein
NaN	22.7961	NaN	NaN	NaN	NaN	NaN	NaN	NaN	NaN	NaN	NaN	23.5299	23.1835	22.2598	22.4399	3	33.3	16.89	25.992	67187000	11	EGIDFPOO_01932Thermococcus_sp_09242019S-adenosyl-L-methionine-bindingprotein
21.9938	21.4965	21.9497	22.5206	21.8205	21.8164	NaN	22.5148	22.3673	22.5925	22.5241	23.3005	22.3985	22.0207	21.9205	22.1516	2	5	40.321	3.175	82503000	11	EGIDFPOO_01936Thermococcus_sp_09242019hypotheticalprotein
27.1324	26.1396	25.5287	26.3392	26.2068	26.8464	26.599	25.9369	26.3782	26.4445	25.9276	25.7012	NaN	25.0701	24.9436	25.8343	4	48.3	6.5177	27.5	1188300000	29	EGIDFPOO_01937Thermococcus_sp_09242019hypotheticalprotein
23.7254	23.8377	24.0022	24.2152	25.0012	24.9813	25.0215	25.327	26.0384	26.2718	25.8726	29.5668	28.13	27.3724	27.8552	27.9456	39	72.3	56.714	323.31	2686600000	148	EGIDFPOO_01938Thermococcus_sp_09242019NADP-dependentglyceraldehyde-3-phosphatedehydrogenase
26.6897	25.7644	25.8942	26.2065	26.5341	27.6999	26.1986	25.9862	26.799	26.7747	26.0867	26.0574	27.1318	26.6392	26.5571	26.2999	10	58	20.614	61.226	1720700000	99	EGIDFPOO_01939Thermococcus_sp_09242019hypotheticalprotein
NaN	20.4178	NaN	20.3261	20.7425	20.4037	20.594	20.6241	NaN	20.4378	20.101	20.1272	20.6566	NaN	20.3617	20.7919	3	10.2	20.801	2.2079	22532000	15	EGIDFPOO_01942Thermococcus_sp_09242019hypotheticalprotein
26.671	26.833	26.1909	26.4352	26.6029	26.683	26.7027	26.4486	24.8459	24.568	26.2117	27.3167	25.3876	24.9575	25.1217	25.8346	12	68.6	17.83	97.5	1287500000	98	EGIDFPOO_01943Thermococcus_sp_09242019PeroxiredoxinBcp
27.8	27.8998	27.9308	27.6585	28.096	27.9507	28.1876	27.8235	28.3937	28.0778	28.2923	28.2193	27.0177	26.4959	25.7152	26.4027	11	62	18.664	75.618	3708100000	101	EGIDFPOO_01944Thermococcus_sp_09242019hypotheticalprotein
27.0955	27.3866	27.1211	27.8733	28.1929	28.2598	28.5638	28.3035	28.038	27.9864	27.7694	28.2146	26.8213	27.4646	27.8545	27.6913	33	87	38.538	323.31	4011700000	207	EGIDFPOO_01947Thermococcus_sp_09242019hypotheticalprotein
30.1556	28.9406	29.3573	29.2148	28.5136	28.6519	29.4494	28.8531	29.3173	28.0587	28.7267	26.4026	27.2252	27.4718	26.2277	27.3971	15	63.6	19.269	55.792	6950100000	145	EGIDFPOO_01949Thermococcus_sp_09242019hypotheticalprotein
NaN	NaN	21.5056	NaN	21.6325	21.9012	22.0444	21.9446	21.8912	22.0339	21.979	23.4411	22.0322	NaN	22.652	22.5594	4	17	29.201	8.8459	71852000	12	EGIDFPOO_01950Thermococcus_sp_09242019Small-conductancemechanosensitivechannel
24.4626	23.4964	24.0755	23.9741	24.603	23.5444	24.9824	24.4908	24.8074	24.5968	24.8523	24.4458	21.9149	23.22	21.8712	22.6769	7	20.5	29.874	4.5568	274550000	24	EGIDFPOO_01954Thermococcus_sp_09242019CarnitinetransportbindingproteinOpuCC
NaN	NaN	NaN	NaN	NaN	NaN	NaN	NaN	NaN	NaN	NaN	21.9901	19.4793	19.8099	20.4179	20.0868	3	10	33.742	12.586	31710000	16	EGIDFPOO_01958Thermococcus_sp_09242019Choline-bindingprotein
29.0916	29.5197	29.5343	29.725	29.8779	30.1126	29.9943	30.182	30.1251	30.453	30.2359	31.0655	29.4154	29.5985	29.5919	29.6002	31	79.1	49.696	323.31	16852000000	365	EGIDFPOO_01960Thermococcus_sp_09242019Ribulosebisphosphatecarboxylaselargechain
21.0676	23.6253	23.7252	23.1923	24.0793	24.0396	23.6309	23.8829	23.6075	24.8609	23.477	22.7756	23.9198	24.7738	22.5462	23.5724	7	37.2	20.279	18.186	211190000	60	EGIDFPOO_01961Thermococcus_sp_09242019hypotheticalprotein
NaN	24.2722	24.8367	24.8548	25.7897	24.8483	NaN	25.577	NaN	25.4647	25.8412	26.6276	24.4959	23.4462	28.0503	23.7427	4	51.6	14.332	30.33	1001500000	15	EGIDFPOO_01962Thermococcus_sp_09242019Putativesuperoxidereductase
28.8961	28.965	29.0203	29.3659	30.0127	30.523	29.6404	29.8705	29.6482	30.0718	29.7788	29.9359	28.6375	28.912	28.3535	28.187	15	73.7	19.554	62.825	12920000000	186	EGIDFPOO_01964Thermococcus_sp_09242019Rubrerythrin-2
26.7756	27.1625	26.9858	26.9069	27.2051	27.0208	27.2643	27.4421	26.6816	27.2272	27.3689	26.9468	26.0315	26.1095	25.8044	26.5782	16	41.2	40.03	99.585	2100700000	141	EGIDFPOO_01965Thermococcus_sp_09242019Rubredoxin-NAD(+)reductase
25.0261	25.9861	26.1653	25.3837	24.902	24.3275	25.3262	24.9466	24.3069	24.1843	25.0778	22.8487	25.4612	26.303	25.594	25.3053	9	39.1	20.569	116.17	647190000	78	EGIDFPOO_01966Thermococcus_sp_09242019hypotheticalprotein
26.1523	26.0192	26.0703	26.8348	27.216	26.8709	26.6051	26.6396	27.639	27.3696	26.8214	28.3091	27.6695	27.2277	27.6051	28.0787	25	65.2	46.589	170.43	2832100000	160	EGIDFPOO_01968Thermococcus_sp_09242019Nitricoxidereductase
27.3116	26.3433	26.6179	27.0479	26.8428	26.2799	26.4517	26.6051	26.3268	26.3042	25.3482	24.351	25.6762	24.9818	25.123	26.0893	12	70.3	17.102	116.09	1269300000	70	EGIDFPOO_01969Thermococcus_sp_09242019AlkylhydroperoxidereductaseE
27.2187	27.6366	27.2322	27.8967	28.2878	28.2667	27.8506	28.0225	28.0661	28.3984	28.0964	28.3077	27.1999	27.0743	27.3222	27.6067	15	51.4	32.66	104.04	3910900000	183	EGIDFPOO_01970Thermococcus_sp_09242019hypotheticalprotein
28.713	28.3528	28.5929	28.8507	28.7206	28.401	28.7653	28.4847	29.7677	29.8257	28.9743	28.9199	27.2947	26.9426	27.3014	27.8337	25	31.6	65	143.73	6693800000	208	EGIDFPOO_01971Thermococcus_sp_092420192-oxoglutarateoxidoreductasesubunitKorA
29.2435	29.277	29.3985	30.6393	29.1231	29.2798	28.9243	29.2497	30.3823	30.1879	29.938	29.7716	27.9193	27.5107	28.5979	29.027	18	69.4	24.741	142.76	11152000000	205	EGIDFPOO_01972Thermococcus_sp_09242019Selenocysteine-containingperoxiredoxinPrxU
23.5419	22.9187	22.602	23.597	22.6316	23.0966	23.4279	23.6853	24.0561	23.6184	23.625	24.384	23.2605	23.3983	23.9712	23.1879	7	37.1	24.084	21.43	208800000	29	EGIDFPOO_01974Thermococcus_sp_09242019NAD(P)H-quinoneoxidoreductasesubunitI,chloroplastic
26.1736	25.0903	25.0612	26.1142	25.4301	25.8859	26.3818	26.0982	26.4419	26.5342	25.5864	26.4811	26.7299	26.3299	27.2205	25.7456	16	44.2	44.579	83.094	1302300000	80	EGIDFPOO_01975Thermococcus_sp_09242019NADH-quinoneoxidoreductasesubunitD
24.2182	23.2159	23.3003	23.9394	23.1563	24.3633	24.6014	24.5126	23.7098	25.042	23.7965	25.0332	25.1291	25.4817	24.605	24.8032	7	32	21.063	95.359	367920000	55	EGIDFPOO_01976Thermococcus_sp_09242019NAD(P)H-quinoneoxidoreductasesubunitJ,chloroplastic
24.4469	23.4836	23.705	24.0838	23.3977	23.7507	25.1982	24.2139	25.0573	24.6217	24.2284	24.2299	24.7807	24.2318	24.2691	24.6522	11	45.1	22.761	36.474	364380000	58	EGIDFPOO_01977Thermococcus_sp_09242019NAD(P)H-quinoneoxidoreductasesubunitK,chloroplastic
NaN	NaN	NaN	NaN	NaN	NaN	NaN	NaN	NaN	NaN	NaN	23.4422	22.5477	NaN	21.6979	22.7102	2	7.1	33.442	3.8769	56094000	16	EGIDFPOO_01978Thermococcus_sp_09242019Formatehydrogenlyasesubunit4
NaN	NaN	NaN	19.6935	NaN	20.5821	NaN	19.8863	NaN	NaN	NaN	22.8773	21.1352	NaN	21.3139	20.7458	3	18.6	25.942	41.926	47056000	10	EGIDFPOO_01982Thermococcus_sp_09242019hypotheticalprotein
NaN	20.4067	NaN	21.8182	20.4695	22.4981	NaN	22.6298	NaN	NaN	22.3233	24.0144	23.1567	23.7012	22.803	22.9696	3	30.7	14.855	60.059	99076000	27	EGIDFPOO_01984Thermococcus_sp_09242019Na(+)/H(+)antiportersubunitG
25.071	23.6343	23.2716	24.1301	24.2849	25.792	24.7909	24.7566	23.8685	23.9884	24.0212	25.5133	24.8513	24.7692	24.6649	25.4917	5	31	19.153	31.627	570670000	42	EGIDFPOO_01986Thermococcus_sp_09242019Na(+)/H(+)antiportersubunitE1
26.4833	26.4053	26.3053	26.2007	25.7377	25.2124	26.2662	25.8835	25.7878	25.34	26.344	24.9714	25.7096	25.9422	26.278	26.0755	7	36.1	18.898	38.153	1141700000	75	EGIDFPOO_01987Thermococcus_sp_09242019hypotheticalprotein
22.9438	23.5078	23.0407	22.2009	21.5133	20.5322	21.2892	20.7493	21.8952	21.2968	20.3781	NaN	23.894	24.0755	23.2557	23.9247	9	13.4	92.46	42.168	117360000	37	EGIDFPOO_01991Thermococcus_sp_09242019hypotheticalprotein
NaN	NaN	20.3333	NaN	NaN	NaN	NaN	NaN	NaN	NaN	NaN	NaN	20.5442	20.9406	19.2704	20.5752	1	8.8	17.813	33.639	8953400	8	EGIDFPOO_01992Thermococcus_sp_09242019hypotheticalprotein
22.4745	21.8822	NaN	NaN	22.0826	21.7527	NaN	21.8817	NaN	21.8827	21.5451	22.8859	21.422	21.063	21.3764	21.3862	5	11.7	50.912	51.577	63125000	13	EGIDFPOO_01994Thermococcus_sp_09242019IS607familytransposaseISDka1
24.8621	24.784	24.9432	24.8153	24.8827	24.2378	25.3029	24.6903	24.9742	24.5085	24.835	23.6259	23.9457	24.5343	24.3272	24.2867	12	39	42.395	70.399	429700000	63	EGIDFPOO_01996Thermococcus_sp_09242019UDP-2,3-diacetamido-2,3-dideoxy-D-glucuronate2-epimerase
22.8292	23.746	23.4261	23.723	24.2072	24.1753	23.9788	24.095	23.9506	25.074	24.8274	25.144	23.1111	23.417	23.7774	23.6845	14	37.6	47.029	118.35	343000000	97	EGIDFPOO_01997Thermococcus_sp_09242019UDP-N-acetyl-D-mannosaminedehydrogenase
21.8147	21.5404	21.8477	21.8391	22.0151	21.8434	22.6526	22.0232	21.8506	21.9046	22.3636	21.5961	22.0765	22.6504	22.8207	22.1325	5	61.1	11.157	7.3686	72915000	22	EGIDFPOO_02002Thermococcus_sp_09242019hypotheticalprotein
27.2112	26.9958	27.1026	27.0473	26.9966	25.7803	26.8956	26.4911	27.6017	27.1927	27.3573	26.1095	24.964	25.599	25.3105	25.5826	24	28.6	74.062	151.83	1679900000	165	EGIDFPOO_02003Thermococcus_sp_09242019Arginine--tRNAligase
23.0438	22.3908	22.0064	22.3824	23.0465	23.4554	23.0561	23.4433	23.3384	23.3231	23.2438	24.2605	23.2174	23.7862	23.8268	23.4212	6	20.3	32.591	21.335	175170000	27	EGIDFPOO_02004Thermococcus_sp_09242019putative2-dehydro-3-deoxy-D-pentonatealdolaseYjhH
26.9366	25.1177	25.1155	23.4205	NaN	NaN	21.8215	21.3082	22.3147	NaN	21.0505	NaN	24.0367	23.9718	22.7495	24.9991	10	25.8	47.343	21.329	300510000	31	EGIDFPOO_02005Thermococcus_sp_09242019hypotheticalprotein
25.7306	25.5906	25.6143	25.054	23.7427	23.1726	25.3143	24.6087	24.6072	23.2332	23.7817	21.793	25.0083	25.4373	25.2708	25.0004	17	47	45.617	185.56	556980000	83	EGIDFPOO_02019Thermococcus_sp_09242019hypotheticalprotein
NaN	21.9714	21.9576	22.047	22.2052	21.1197	21.6499	21.8269	21.8341	21.9349	23.0816	20.7337	21.356	21.4041	21.1839	21.3571	2	10.2	30.508	2.9553	54844000	17	EGIDFPOO_02021Thermococcus_sp_09242019ATP-dependent6-phosphofructokinase
24.4873	23.9703	24.2073	24.259	23.353	23.2588	24.5599	24.1296	26.3467	24.3707	24.3381	22.7964	24.9816	25.0295	24.3739	24.5656	10	39.7	36.076	84.676	356000000	58	EGIDFPOO_02024Thermococcus_sp_09242019ATPaseRavA
NaN	20.4296	20.6723	20.91	NaN	20.8314	21.3464	22.0456	21.1057	21.4253	21.0598	22.9038	20.0234	20.7056	21.0072	22.1525	4	13.3	40.576	22.915	43979000	19	EGIDFPOO_02030Thermococcus_sp_09242019hypotheticalprotein
NaN	NaN	NaN	NaN	NaN	NaN	NaN	NaN	NaN	NaN	NaN	NaN	22.7063	22.8367	22.1524	22.5972	9	9.6	126.51	28.7	41511000	18	EGIDFPOO_02031Thermococcus_sp_09242019hypotheticalprotein
NaN	NaN	NaN	NaN	NaN	23.6958	NaN	NaN	NaN	NaN	NaN	25.3905	23.9141	NaN	25.1588	23.4973	7	14.3	52.695	11.096	318430000	13	EGIDFPOO_02033Thermococcus_sp_09242019hypotheticalprotein
27.2492	27.2711	27.3443	26.8002	26.0001	25.2442	26.5173	26.4836	27.4032	25.9181	26.459	24.5337	27.2058	27.2205	26.8358	27.2411	17	51.4	44.769	117.57	2094300000	166	EGIDFPOO_02038Thermococcus_sp_09242019hypotheticalprotein
28.6937	28.1689	28.2615	28.5272	29.0705	28.8656	28.7566	28.7527	29.1384	29.3154	28.898	29.2853	27.9025	27.5468	27.9689	28.0059	27	58.1	49.966	238.42	7110400000	283	EGIDFPOO_02039Thermococcus_sp_09242019ProteinlysineacetyltransferasePat
27.0736	27.4162	27.2041	27.5421	27.8622	27.5504	27.6533	27.7664	27.3679	26.252	27.5402	27.6734	26.7713	26.1626	25.8913	27.0316	11	50.8	22.76	90.232	2626900000	129	EGIDFPOO_02040Thermococcus_sp_09242019hypotheticalprotein
25.6312	25.9663	25.538	26.2326	24.7799	25.1868	26.1683	25.1946	26.5069	26.2337	26.4499	25.1149	23.9344	23.6068	23.5157	24.6925	4	24.8	11.242	35.604	780730000	24	EGIDFPOO_02041Thermococcus_sp_09242019hypotheticalprotein
NaN	NaN	NaN	NaN	NaN	NaN	NaN	NaN	NaN	NaN	NaN	22.6091	21.9256	21.8868	22.6639	21.559	3	23.1	21.769	13.54	78168000	14	EGIDFPOO_02042Thermococcus_sp_09242019hypotheticalprotein
26.9675	26.8964	26.7662	26.9346	27.1699	27.1918	27.344	27.1288	27.4139	27.6506	27.4374	27.4028	26.4015	26.3933	25.481	26.404	28	62.5	52.265	191.66	2133400000	159	EGIDFPOO_02043Thermococcus_sp_09242019BifunctionalNAD(P)H-hydraterepairenzymeNnr
24.5141	25.0751	24.4434	24.7201	26.1059	26.4995	24.8476	25.5997	24.4018	25.0393	25.3863	25.6125	25.0512	24.2084	24.8056	25.3447	9	22.4	47.44	33.54	617440000	39	EGIDFPOO_02047Thermococcus_sp_092420195-methylthioadenosine/S-adenosylhomocysteinedeaminase
24.0763	24.9403	24.2608	25.0656	25.0842	25.5363	24.041	24.7828	25.9559	26.3952	26.2474	26.2958	26.8114	26.2206	26.173	26.5073	12	51.4	29.039	84.133	1110300000	79	EGIDFPOO_02048Thermococcus_sp_09242019S-methyl-5-thioadenosinephosphorylase
26.9719	26.303	26.6584	26.1336	24.333	23.8234	26.604	26.0228	24.6266	23.5293	24.1722	23.8439	26.5638	26.2968	25.5731	26.5982	11	30.3	31.966	51.833	1085100000	74	EGIDFPOO_02049Thermococcus_sp_09242019hypotheticalprotein
22.5409	22.2321	22.6852	22.893	NaN	NaN	NaN	21.3628	21.7806	21.0597	NaN	20.7303	22.7431	22.7764	21.7855	22.4338	8	19.1	51.748	6.1184	67411000	22	EGIDFPOO_02060Thermococcus_sp_09242019hypotheticalprotein
24.6032	24.9683	24.9136	24.621	24.0464	22.9617	23.9877	22.7721	NaN	21.8278	21.2855	25.1531	24.0066	23.8131	24.3419	24.307	8	21.5	36.146	76.028	315060000	52	EGIDFPOO_02070Thermococcus_sp_09242019hypotheticalprotein
22.2414	23.0019	24.1348	23.9374	23.9839	25.2751	23.6203	24.4269	22.5163	24.0477	23.7247	26.4794	24.9936	24.9983	24.8053	24.5245	12	56.7	26.863	43.757	459560000	52	EGIDFPOO_02071Thermococcus_sp_09242019hypotheticalprotein
22.1778	23.6395	23.118	NaN	NaN	NaN	20.9611	20.5761	NaN	21.5538	NaN	NaN	25.1802	22.897	25.7158	24.3625	16	29.5	74.743	120.77	236900000	46	EGIDFPOO_02074Thermococcus_sp_09242019hypotheticalprotein
NaN	NaN	NaN	NaN	NaN	NaN	NaN	NaN	NaN	NaN	NaN	NaN	21.7452	22.3219	21.6022	20.7254	5	37.9	19.499	19.675	28809000	12	EGIDFPOO_02086Thermococcus_sp_09242019hypotheticalprotein
NaN	21.481	21.3615	21.7558	21.2163	20.7485	NaN	NaN	NaN	NaN	NaN	NaN	23.1884	22.8314	21.4261	23.3978	4	27.5	16.854	15.197	66037000	19	EGIDFPOO_02088Thermococcus_sp_09242019RegulatoryproteinAsnC
24.2201	24.0912	24.1666	23.8838	22.941	22.8064	24.0692	23.4212	NaN	NaN	22.249	NaN	23.5405	23.18	23.0377	23.7102	8	18.7	49.504	37.236	187330000	43	EGIDFPOO_02089Thermococcus_sp_09242019Isoleucine2-epimerase
21.2779	22.0917	22.3278	NaN	21.2902	22.6565	21.9936	21.7911	NaN	NaN	NaN	22.7983	23.6488	23.2254	22.6911	23.3441	5	25.6	30.52	99.39	96781000	26	EGIDFPOO_02096Thermococcus_sp_09242019Acidsugarphosphatase
NaN	21.824	21.8029	NaN	22.1268	22.311	NaN	22.5045	NaN	22.372	22.3528	22.9745	22.6015	23.2771	23.5572	22.7682	6	25	27.674	24.365	101790000	10	EGIDFPOO_02103Thermococcus_sp_09242019hypotheticalprotein
18.7114	18.2931	18.7386	19.0994	18.0869	18.1744	18.897	18.8669	19.2786	NaN	18.8814	20.5629	19.4194	19.8562	17.9743	19.3096	3	4.4	72.085	5.6616	8476700	19	EGIDFPOO_02104Thermococcus_sp_09242019hypotheticalprotein
24.8934	24.2303	24.3066	24.6832	23.7963	23.32	24.1831	24.6532	24.9422	23.746	24.9006	23.8721	25.2695	25.7359	25.2487	24.7348	14	49.5	34.676	92.236	468300000	44	EGIDFPOO_02106Thermococcus_sp_09242019hypotheticalprotein
25.5956	26.3052	25.9203	26.5898	26.2546	25.8574	25.7371	26.0982	26.5154	26.2405	26.6832	26.1804	24.9307	25.4893	24.8723	25.7477	16	41.7	47.9	60.134	1075200000	86	EGIDFPOO_02117Thermococcus_sp_09242019UDP-glucose6-dehydrogenaseTuaD
21.2488	23.4451	22.4866	22.6237	22.3127	22.7307	22.1386	22.911	21.2168	21.9393	22.6499	22.6305	21.7406	22.6327	21.4165	20.9149	6	19.3	30.915	19.027	85589000	44	EGIDFPOO_02118Thermococcus_sp_09242019UTP--glucose-1-phosphateuridylyltransferase
25.7278	25.6475	25.4622	25.3769	25.4012	23.5304	25.7889	25.2027	23.7713	24.5467	25.3567	24.4679	26.8086	27.4741	24.7565	26.6055	4	11.6	44.577	9.0998	766040000	20	EGIDFPOO_02119Thermococcus_sp_09242019D-inositol-3-phosphateglycosyltransferase
23.275	22.7893	23.158	23.297	21.8743	22.4659	23.0891	23.0986	23.7004	23.3106	22.925	24.0206	23.524	23.7418	23.2747	23.3185	12	34.5	45.153	47.628	179710000	56	EGIDFPOO_02121Thermococcus_sp_09242019D-inositol-3-phosphateglycosyltransferase
23.5979	23.2345	22.9005	23.2535	24.4016	23.4895	23.3419	24.1785	22.3198	23.5691	23.4643	23.8843	23.5195	22.9968	21.9419	22.6324	7	21.4	34.352	37.018	195810000	29	EGIDFPOO_02129Thermococcus_sp_09242019scyllo-inositol2-dehydrogenase(NAD(+))
NaN	21.0523	NaN	21.3075	21.1322	22.324	21.0948	20.9516	21.1289	20.9832	NaN	23.2034	22.6693	23.3152	23.6222	21.7474	8	42.5	22.107	51.964	87899000	31	EGIDFPOO_02134Thermococcus_sp_09242019dTDP-3-amino-3,6-dideoxy-alpha-D-galactopyranose3-N-acetyltransferase
25.9719	25.5604	26.0274	25.9714	25.2091	24.6707	25.6743	25.2049	25.8321	24.1838	25.0359	24.1222	25.3413	24.8412	25.2489	25.8455	14	36.6	37.533	202.12	794130000	96	EGIDFPOO_02141Thermococcus_sp_09242019UTP--glucose-1-phosphateuridylyltransferase
23.1451	23.2267	23.2816	NaN	24.1975	23.416	24.072	23.6368	23.8654	23.5335	24.2926	25.1866	23.0416	23.22	23.0518	23.1829	4	13.6	35.295	14.502	218620000	19	EGIDFPOO_02142Thermococcus_sp_09242019UDP-glucose4-epimerase
26.0924	25.9971	26.0528	26.5171	26.6996	26.5498	26.0914	26.4055	26.3779	27.5759	26.8815	27.4536	27.89	28.2369	27.1426	27.5531	14	65.3	20.771	79.597	2302000000	143	EGIDFPOO_02144Thermococcus_sp_09242019Inorganicpyrophosphatase
23.6802	23.1173	23.1981	23.2484	22.3332	NaN	22.833	22.598	23.4506	22.5295	22.9554	22.5926	22.9411	22.8009	21.9754	22.6558	4	20	20.299	32.183	121720000	18	EGIDFPOO_02147Thermococcus_sp_09242019hypotheticalprotein
24.2066	25.2196	24.9864	25.4933	25.4756	25.8309	25.6045	25.465	26.3553	26.5966	25.8914	27.318	25.2021	24.7017	25.8222	25.2816	6	57.1	11.514	65.496	1012000000	67	EGIDFPOO_02148Thermococcus_sp_09242019hypotheticalprotein
NaN	NaN	NaN	NaN	23.6123	23.6276	21.9643	22.1889	NaN	NaN	NaN	NaN	22.0968	22.0297	21.6313	22.5878	3	42.6	6.4265	1.3438	88651000	8	EGIDFPOO_02149Thermococcus_sp_09242019hypotheticalprotein
25.3155	25.7816	26.0017	24.7253	23.6846	23.1804	24.1787	23.9631	NaN	NaN	NaN	23.5664	25.611	25.0726	25.6559	25.2534	12	41.8	38.101	62.656	515360000	45	EGIDFPOO_02152Thermococcus_sp_09242019hypotheticalprotein
NaN	22.3397	22.3037	22.5084	22.1905	21.6982	23.1525	22.5317	23.089	22.7633	22.6719	NaN	22.1565	NaN	22.8557	22.6792	6	7.8	84	6.3001	95008000	7	EGIDFPOO_02153Thermococcus_sp_09242019hypotheticalprotein
23.7917	23.4269	23.794	23.1455	22.581	22.4335	23.26	21.7615	23.719	21.195	22.3832	20.9211	24.4683	24.9659	24.241	24.8086	10	32.2	40.061	97.114	241740000	53	EGIDFPOO_02154Thermococcus_sp_09242019Tubulin-likeproteinCetZ
21.0517	22.0791	NaN	21.5666	21.5824	21.3957	21.6102	21.3057	NaN	NaN	NaN	21.4726	22.0359	22.4792	23.0035	21.7878	4	22.9	21.445	2.6782	61387000	8	EGIDFPOO_02166Thermococcus_sp_09242019GMPsynthase[glutamine-hydrolyzing]
[truncated: 14 more rows]

## Sheet: Xylan vs. D-Glucose
			Data imputed from the normal distribution
[truncated: 783 more rows]

## Sheet: Xylan vs. Avicell
			Data imputed from the normal distribution
[truncated: 783 more rows]

## Sheet: Xylan vs. D-Xylose
			Data imputed from the normal distribution
[truncated: 783 more rows]
