# Supplementary material for: Activity-Based Protein Profiling for the Identification of Novel Carbohydrate-Active Enzymes Involved in Xylan Degradation in the Hyperthermophilic Euryarchaeon Thermococcus sp. Strain 2319x1E
Source: Front Microbiol. 2022 Jan 12;12:734039. doi: 10.3389/fmicb.2021.734039 (PMC8790579; doi:10.3389/fmicb.2021.734039)
Supplement: Supplementary file 4 [file Table_2.XLSX]

## Sheet: complete data
Xylan_DMSO			Xylan_JJB384			Xylose_DMSO			Xylose_JJB384
1	2	3	4	5	6	7	8	9	10	11	12	N: Unique peptides	N: Unique sequence coverage [%]	N: Mol. weight [kDa]	N: Score	N: Intensity	N: MS/MS count	T: Majority protein IDs
NaN	NaN	NaN	21.4844	21.6571	21.5648	NaN	NaN	NaN	NaN	NaN	NaN	3	7.7	50.761	20.425	11220000	8	EGIDFPOO_00014Thermococcus_sp_09242019hypotheticalprotein
22.3488	22.3735	22.6177	23.6782	24.5409	23.8244	22.9805	22.5059	23.2698	24.6994	25.1963	24.6214	9	25.1	43.972	114.81	217850000	34	EGIDFPOO_00023Thermococcus_sp_09242019Putativepyridoxalphosphate-dependentacyltransferase
NaN	NaN	19.4706	NaN	NaN	NaN	NaN	NaN	NaN	NaN	NaN	NaN	2	7.5	55.385	11.075	638460	1	EGIDFPOO_00025Thermococcus_sp_09242019hypotheticalprotein
NaN	NaN	NaN	20.7946	21.0347	NaN	NaN	NaN	NaN	NaN	NaN	NaN	2	5.1	54.051	11.781	7087000	3	EGIDFPOO_00030Thermococcus_sp_09242019hypotheticalprotein
NaN	NaN	NaN	NaN	NaN	19.8282	NaN	NaN	NaN	NaN	NaN	NaN	2	5.7	40.235	11.193	3063300	3	EGIDFPOO_00049Thermococcus_sp_09242019N(4)-bis(aminopropyl)spermidinesynthase
NaN	NaN	NaN	NaN	NaN	NaN	NaN	NaN	NaN	NaN	23.083	NaN	1	20.3	6.0929	7.2691	29534000	9	EGIDFPOO_00051Thermococcus_sp_09242019Ferredoxin
NaN	NaN	NaN	NaN	NaN	NaN	NaN	NaN	NaN	NaN	NaN	NaN	3	9.5	43.236	17.574	0	5	EGIDFPOO_00052Thermococcus_sp_09242019hypotheticalprotein
NaN	NaN	NaN	NaN	NaN	NaN	NaN	NaN	NaN	NaN	NaN	NaN	1	1.1	84.285	7.0478	0	1	EGIDFPOO_00055Thermococcus_sp_09242019Methionine--tRNAligase
29.2697	NaN	NaN	30.2885	NaN	NaN	NaN	NaN	NaN	NaN	NaN	NaN	2	6.6	43.331	11.329	5478300000	3	EGIDFPOO_00057Thermococcus_sp_09242019hypotheticalprotein
NaN	NaN	NaN	NaN	21.1977	NaN	NaN	NaN	NaN	NaN	NaN	NaN	3	20.2	20.866	17.225	6089500	5	EGIDFPOO_00060Thermococcus_sp_09242019hypotheticalprotein
NaN	NaN	22.01	24.265	24.9733	24.8649	22.0845	NaN	23.0493	23.0997	25.1488	24.2728	13	26.3	71.11	118.88	201490000	40	EGIDFPOO_00063Thermococcus_sp_09242019hypotheticalprotein
NaN	NaN	NaN	NaN	NaN	22.8301	NaN	NaN	NaN	NaN	NaN	NaN	2	3	71.906	11.217	8415700	2	EGIDFPOO_00068Thermococcus_sp_09242019Phosphoenolpyruvatecarboxykinase[GTP]
NaN	NaN	NaN	NaN	NaN	NaN	NaN	NaN	NaN	NaN	21.4297	NaN	2	3.2	70.867	11.348	10592000	2	EGIDFPOO_00085Thermococcus_sp_09242019Prolylendopeptidase
NaN	NaN	NaN	NaN	NaN	NaN	NaN	NaN	NaN	NaN	NaN	20.6581	1	4.1	33.561	6.5266	2124000	1	EGIDFPOO_00089Thermococcus_sp_09242019hypotheticalprotein
NaN	NaN	NaN	NaN	21.8674	NaN	NaN	NaN	NaN	NaN	21.1315	NaN	3	6.8	55.9	18.919	11760000	7	EGIDFPOO_00090Thermococcus_sp_09242019Cysteine--tRNAligase
NaN	NaN	NaN	21.5497	22.594	21.0752	NaN	NaN	NaN	NaN	NaN	NaN	2	13.5	24.828	12.549	19380000	6	EGIDFPOO_00101Thermococcus_sp_09242019Xanthinephosphoribosyltransferase
NaN	NaN	NaN	NaN	NaN	25.2883	NaN	NaN	NaN	NaN	NaN	NaN	2	18.2	15.518	11.438	83547000	1	EGIDFPOO_00126Thermococcus_sp_09242019hypotheticalprotein
NaN	22.9775	23.0382	24.1068	23.979	23.6736	NaN	NaN	NaN	NaN	NaN	NaN	6	26.3	34.104	45.197	79876000	15	EGIDFPOO_00130Thermococcus_sp_09242019VitaminB12importATP-bindingproteinBtuD
NaN	NaN	NaN	23.2013	22.3945	22.8082	NaN	NaN	NaN	NaN	NaN	NaN	2	15.4	16.709	12.179	28763000	4	EGIDFPOO_00133Thermococcus_sp_09242019hypotheticalprotein
21.3435	21.905	21.7034	23.6706	23.0613	24.0384	NaN	NaN	NaN	NaN	NaN	22.434	9	30.9	41.836	204.97	65900000	29	EGIDFPOO_00134Thermococcus_sp_09242019CoenzymePQQsynthesisproteinE
24.2397	23.8281	25.3272	24.7152	24.9371	24.848	23.241	21.8636	23.2905	23.156	23.1863	23.5194	13	37.2	51.732	250.89	243530000	84	EGIDFPOO_00141Thermococcus_sp_09242019ProteinlysineacetyltransferasePat
NaN	NaN	NaN	NaN	19.3991	NaN	NaN	NaN	NaN	NaN	NaN	NaN	1	4.5	40.114	7.2212	1067800	2	EGIDFPOO_00154Thermococcus_sp_09242019Spermidine/putrescineimportATP-bindingproteinPotA
NaN	NaN	NaN	NaN	NaN	NaN	NaN	NaN	NaN	NaN	NaN	22.4737	3	10.1	43.038	19.817	20922000	7	EGIDFPOO_00158Thermococcus_sp_09242019Tyrosine--tRNAligase
25.9326	26.4694	26.7257	25.6508	25.7097	25.5448	25.7204	25.2883	26.1221	25.8875	26.0401	26.6451	14	57.7	28.06	323.31	899000000	131	EGIDFPOO_00163Thermococcus_sp_09242019Bifunctionalligase/repressorBirA
NaN	21.9086	22.0941	23.8051	24.0426	23.434	NaN	NaN	NaN	NaN	22.759	22.372	8	33	31.623	95.793	72827000	22	EGIDFPOO_00164Thermococcus_sp_092420193-hydroxy-5-phosphonooxypentane-2,4-dionethiolase
33.7469	34.0145	34.4831	32.58	33.2887	32.2855	31.8227	31.4638	32.7418	31.9338	32.1181	32.2142	37	57.2	65.754	323.31	111870000000	940	EGIDFPOO_00165Thermococcus_sp_092420192-oxoglutaratecarboxylaselargesubunit
NaN	NaN	NaN	24.1774	23.7212	23.3385	22.2837	21.9839	23.1006	24.3909	NaN	NaN	4	37	15.227	51.494	135070000	20	EGIDFPOO_00177Thermococcus_sp_09242019ElongationfactorP
NaN	NaN	NaN	19.9774	NaN	NaN	NaN	NaN	NaN	NaN	NaN	NaN	4	16.8	31.897	31.466	19799000	6	EGIDFPOO_00178Thermococcus_sp_09242019Agmatinase
NaN	NaN	NaN	22.6023	23.295	23.2447	NaN	NaN	NaN	NaN	NaN	NaN	3	7.1	53.58	20.666	32609000	10	EGIDFPOO_00185Thermococcus_sp_09242019hypotheticalprotein
NaN	NaN	NaN	NaN	21.7278	NaN	NaN	NaN	NaN	NaN	NaN	NaN	3	3.2	111.87	17.242	12365000	2	EGIDFPOO_00188Thermococcus_sp_09242019Valine--tRNAligase
26.6012	25.7761	25.8877	26.631	27.5348	25.969	23.9135	23.6231	24.5124	25.6592	26.8022	25.9702	25	34.6	87.304	323.31	990880000	100	EGIDFPOO_00198Thermococcus_sp_09242019Phosphoenolpyruvatesynthase
NaN	NaN	NaN	23.3439	23.9633	23.8823	NaN	NaN	NaN	NaN	NaN	NaN	8	27	43.228	265.52	62538000	22	EGIDFPOO_00207Thermococcus_sp_09242019hypotheticalprotein
NaN	23.6819	NaN	24.3244	26.0397	25.2378	NaN	23.1978	23.8541	25.146	NaN	23.7335	6	28.7	33.155	55.599	358070000	23	EGIDFPOO_00208Thermococcus_sp_09242019DihydroorotatedehydrogenaseB(NAD(+)),electrontransfersubunit
NaN	NaN	NaN	23.7268	23.8145	NaN	NaN	NaN	NaN	NaN	NaN	NaN	6	26	29.584	46.285	47217000	9	EGIDFPOO_00209Thermococcus_sp_09242019hypotheticalprotein
NaN	NaN	NaN	25.0982	26.7998	23.9937	NaN	NaN	NaN	23.6183	24.3237	23.8359	20	50.7	48.511	279.02	307520000	57	EGIDFPOO_00210Thermococcus_sp_09242019NAD-reducinghydrogenaseHoxSsubunitbeta
NaN	NaN	NaN	21.0587	NaN	NaN	NaN	NaN	NaN	NaN	NaN	NaN	3	11.4	40.735	17.967	6010700	5	EGIDFPOO_00213Thermococcus_sp_09242019hypotheticalprotein
NaN	NaN	NaN	NaN	NaN	19.9503	NaN	NaN	NaN	NaN	NaN	NaN	1	6.3	28.751	6.6496	1744700	1	EGIDFPOO_00214Thermococcus_sp_09242019hypotheticalprotein
NaN	NaN	NaN	NaN	NaN	NaN	NaN	NaN	NaN	22.3884	NaN	NaN	3	13.4	26.023	17.008	47267000	4	EGIDFPOO_00216Thermococcus_sp_09242019hypotheticalprotein
NaN	NaN	NaN	NaN	NaN	NaN	NaN	NaN	NaN	NaN	NaN	19.6319	1	9.1	15.418	6.6319	7908300	5	EGIDFPOO_00217Thermococcus_sp_0924201930SribosomalproteinS19
NaN	NaN	NaN	NaN	NaN	21.8014	NaN	NaN	NaN	NaN	NaN	NaN	2	14	23.27	13.39	4378700	2	EGIDFPOO_00219Thermococcus_sp_0924201930SribosomalproteinS3
NaN	NaN	NaN	NaN	NaN	NaN	NaN	NaN	NaN	NaN	NaN	21.0862	2	20.4	11.265	15.989	9946600	7	EGIDFPOO_00221Thermococcus_sp_09242019hypotheticalprotein
22.0531	NaN	NaN	23.5699	24.8967	24.8628	NaN	NaN	NaN	NaN	23.794	23.0625	3	31.5	12.928	37.729	118410000	29	EGIDFPOO_00223Thermococcus_sp_09242019hypotheticalprotein
NaN	NaN	NaN	NaN	23.7369	NaN	NaN	NaN	NaN	NaN	NaN	NaN	3	13.3	28.285	113.65	42276000	14	EGIDFPOO_00226Thermococcus_sp_09242019hypotheticalprotein
NaN	NaN	NaN	NaN	NaN	NaN	NaN	NaN	NaN	NaN	19.0356	NaN	2	12.6	20.956	11.655	6162900	2	EGIDFPOO_00227Thermococcus_sp_09242019hypotheticalprotein
NaN	NaN	NaN	NaN	NaN	NaN	NaN	NaN	NaN	23.0127	NaN	NaN	1	16.1	6.5539	7.124	91879000	9	EGIDFPOO_00228Thermococcus_sp_09242019hypotheticalprotein
NaN	NaN	NaN	NaN	NaN	NaN	NaN	NaN	NaN	NaN	NaN	NaN	1	7.1	20.588	9.5891	0	3	EGIDFPOO_00230Thermococcus_sp_0924201950SribosomalproteinL6
NaN	NaN	22.9433	22.8498	23.2894	23.0446	NaN	NaN	NaN	NaN	NaN	22.7165	2	20.6	14.887	14.514	68835000	16	EGIDFPOO_00231Thermococcus_sp_09242019hypotheticalprotein
NaN	NaN	NaN	26.4225	27.2112	27.0064	NaN	NaN	NaN	23.778	24.5348	22.6865	13	63	26.331	178.5	543750000	39	EGIDFPOO_00234Thermococcus_sp_09242019hypotheticalprotein
NaN	NaN	NaN	NaN	21.893	NaN	NaN	NaN	NaN	NaN	NaN	NaN	2	4.3	51.035	12.654	13112000	6	EGIDFPOO_00237Thermococcus_sp_09242019ProteintranslocasesubunitSecY
NaN	NaN	NaN	NaN	NaN	NaN	NaN	NaN	NaN	NaN	23.4772	NaN	1	2.8	31.049	6.8994	14022000	3	EGIDFPOO_00244Thermococcus_sp_09242019Mercuricreductase
NaN	NaN	NaN	23.1072	24.145	23.3621	NaN	22.4287	NaN	NaN	24.1025	23.2395	6	41.9	16.777	36.647	105390000	12	EGIDFPOO_00252Thermococcus_sp_0924201930SribosomalproteinS13
NaN	NaN	NaN	21.4678	NaN	NaN	NaN	NaN	NaN	NaN	NaN	NaN	2	20.6	14.534	11.828	21870000	2	EGIDFPOO_00254Thermococcus_sp_0924201930SribosomalproteinS11
NaN	NaN	NaN	NaN	NaN	21.3477	NaN	NaN	NaN	NaN	NaN	NaN	4	15.5	37.811	23.686	6028000	5	EGIDFPOO_00263Thermococcus_sp_09242019Enolase
NaN	NaN	NaN	NaN	NaN	NaN	NaN	NaN	NaN	NaN	22.2025	NaN	2	11.9	22.922	12.295	19994000	5	EGIDFPOO_00264Thermococcus_sp_0924201930SribosomalproteinS2
NaN	NaN	NaN	NaN	NaN	NaN	NaN	26.0371	NaN	NaN	NaN	NaN	2	12.8	43.5	11.181	179760000	3	EGIDFPOO_00266Thermococcus_sp_09242019putativetRNAsulfurtransferase
NaN	NaN	NaN	NaN	NaN	NaN	NaN	NaN	NaN	NaN	NaN	NaN	2	6.2	30.739	10.825	0	2	EGIDFPOO_00288Thermococcus_sp_09242019hypotheticalprotein
24.9197	25.1947	25.3499	24.9646	25.298	24.8934	24.6039	24.077	25.2892	24.9215	25.2409	25.1748	11	38.1	39.662	155.63	430860000	80	EGIDFPOO_00289Thermococcus_sp_09242019CelldivisionproteinFtsZ
NaN	NaN	NaN	NaN	NaN	NaN	NaN	NaN	NaN	NaN	NaN	22.2975	2	6.8	36.873	14.257	12616000	2	EGIDFPOO_00294Thermococcus_sp_09242019hypotheticalprotein
NaN	NaN	NaN	NaN	NaN	NaN	NaN	20.8225	NaN	NaN	NaN	NaN	1	22.1	10.678	6.3999	4110500	2	EGIDFPOO_00295Thermococcus_sp_09242019hypotheticalprotein
NaN	NaN	NaN	23.6406	24.0393	24.7702	NaN	NaN	NaN	NaN	23.3185	23.0609	10	10	126.75	60.6	99545000	18	EGIDFPOO_00304Thermococcus_sp_09242019DNA-directedRNApolymerasesubunitbeta
NaN	NaN	NaN	23.8627	24.9328	23.9113	NaN	NaN	NaN	23.1027	23.6098	22.8835	13	14	102.98	109.11	178270000	31	EGIDFPOO_00305Thermococcus_sp_09242019DNA-directedRNApolymerasesubunitbeta
NaN	NaN	NaN	23.9254	24.6265	22.847	NaN	22.3582	22.8348	NaN	NaN	22.532	5	26.5	24.611	53.693	90901000	11	EGIDFPOO_00310Thermococcus_sp_09242019hypotheticalprotein
NaN	NaN	NaN	NaN	22.8053	22.139	NaN	NaN	NaN	NaN	NaN	NaN	4	8.7	56.759	22.895	30694000	8	EGIDFPOO_00326Thermococcus_sp_09242019N-substitutedformamidedeformylase
NaN	NaN	24.0803	25.1131	25.0138	24.9733	NaN	NaN	NaN	24.0772	25.9012	24.915	6	69.1	13.401	225.61	296340000	29	EGIDFPOO_00337Thermococcus_sp_09242019PutativeribosomalproteinL7Ae-likeprotein
NaN	23.3395	NaN	26.1659	26.6648	25.825	23.0478	NaN	NaN	23.9022	24.219	26.0165	9	36.4	30.675	195.08	446300000	27	EGIDFPOO_00342Thermococcus_sp_09242019hypotheticalprotein
NaN	NaN	NaN	23.581	23.795	23.7367	NaN	NaN	NaN	NaN	NaN	NaN	9	16	78.134	81.335	49629000	17	EGIDFPOO_00354Thermococcus_sp_09242019hypotheticalprotein
NaN	NaN	NaN	NaN	21.3818	NaN	NaN	NaN	NaN	NaN	NaN	NaN	3	8.1	53.825	17.191	5960600	3	EGIDFPOO_00373Thermococcus_sp_09242019Ferredoxin--NADPreductase
20.6073	19.6491	21.4823	32.9607	33.0965	32.4827	NaN	NaN	NaN	NaN	NaN	21.0457	50	63.7	77.709	323.31	30179000000	327	EGIDFPOO_00375Thermococcus_sp_09242019Alpha-amylase1
NaN	NaN	NaN	NaN	20.6549	NaN	NaN	NaN	NaN	NaN	NaN	NaN	2	5.3	52.607	12.68	2550000	3	EGIDFPOO_00392Thermococcus_sp_09242019Pyruvatekinase
NaN	NaN	NaN	25.2178	25.6518	25.2947	24.1612	24.1935	NaN	25.5068	26.1155	25.5169	15	33.5	68.766	264.86	427920000	66	EGIDFPOO_00397Thermococcus_sp_09242019putativeoxidoreductaseYdhV
NaN	NaN	NaN	NaN	NaN	NaN	NaN	NaN	NaN	22.4724	NaN	NaN	1	6	24.467	6.4127	8699800	1	EGIDFPOO_00399Thermococcus_sp_09242019Undecaprenyl-phosphatemannosyltransferase
NaN	NaN	NaN	25.4659	26.3756	25.1589	NaN	NaN	24.2957	26.6592	24.9136	NaN	10	18.6	73.246	75.982	508260000	16	EGIDFPOO_00414Thermococcus_sp_09242019Threonine--tRNAligase
NaN	NaN	NaN	NaN	NaN	NaN	20.3769	NaN	NaN	NaN	NaN	NaN	2	16.2	8.8435	10.793	14427000	0	EGIDFPOO_00424Thermococcus_sp_09242019hypotheticalprotein
NaN	NaN	NaN	NaN	NaN	NaN	NaN	NaN	NaN	24.6445	NaN	NaN	2	3.7	75.13	11.771	122330000	1	EGIDFPOO_00425Thermococcus_sp_09242019Fe(2+)transporterFeoB
NaN	NaN	NaN	NaN	NaN	NaN	NaN	NaN	NaN	NaN	18.9691	NaN	3	9.7	47.153	16.764	461360	4	EGIDFPOO_00427Thermococcus_sp_09242019UTP--glucose-1-phosphateuridylyltransferase
NaN	NaN	NaN	NaN	NaN	NaN	NaN	NaN	NaN	NaN	NaN	21.9505	1	13.2	8.5529	6.8837	43537000	6	EGIDFPOO_00433Thermococcus_sp_09242019hypotheticalprotein
NaN	NaN	NaN	23.4614	23.7529	23.5248	21.334	21.5827	22.9713	23.2347	24.3456	24.0737	9	27.5	49.796	323.31	114150000	32	EGIDFPOO_00463Thermococcus_sp_09242019ProteinlysineacetyltransferasePat
NaN	NaN	NaN	NaN	NaN	21.2696	NaN	NaN	NaN	NaN	NaN	NaN	1	2.1	66.827	8.6667	7764400	2	EGIDFPOO_00469Thermococcus_sp_09242019Glutamine--tRNAligase
NaN	NaN	NaN	22.2635	22.0325	21.8861	NaN	NaN	NaN	NaN	NaN	NaN	3	18.5	19.805	22.458	20017000	8	EGIDFPOO_00470Thermococcus_sp_09242019Nucleosidediphosphatekinase
NaN	NaN	NaN	20.0305	21.4767	NaN	NaN	NaN	NaN	NaN	NaN	NaN	3	9.5	49.617	19.863	10271000	8	EGIDFPOO_00473Thermococcus_sp_09242019MetalloproteasePmbA
NaN	NaN	NaN	24.848	25.0048	24.8243	NaN	NaN	NaN	25.1436	25.5955	24.201	10	27.5	53.435	283.11	244980000	49	EGIDFPOO_00474Thermococcus_sp_09242019MetalloproteaseTldD
NaN	22.5353	NaN	24.6377	25.6837	24.7784	22.8468	23.1898	23.3339	24.991	25.3228	25.5973	13	39.1	47.653	323.31	306610000	73	EGIDFPOO_00498Thermococcus_sp_092420192-aminoadipatetransaminase
NaN	NaN	NaN	22.0736	NaN	NaN	NaN	NaN	NaN	NaN	NaN	NaN	3	11.2	27.887	83.209	16211000	9	EGIDFPOO_00516Thermococcus_sp_09242019hypotheticalprotein
NaN	NaN	NaN	NaN	NaN	NaN	NaN	NaN	NaN	NaN	NaN	20.1302	1	29.2	12.12	7.7418	967270	0	EGIDFPOO_00519Thermococcus_sp_09242019hypotheticalprotein
NaN	NaN	NaN	NaN	NaN	NaN	NaN	NaN	NaN	NaN	NaN	20.5678	1	4.8	21.627	6.286	30439000	15	EGIDFPOO_00524Thermococcus_sp_09242019hypotheticalprotein
NaN	NaN	NaN	NaN	22.6641	NaN	NaN	NaN	NaN	NaN	NaN	NaN	2	11.1	29.419	18.081	24501000	7	EGIDFPOO_00529Thermococcus_sp_09242019hypotheticalprotein
NaN	NaN	NaN	25.0675	25.0651	24.6845	NaN	NaN	NaN	26.3348	27.5225	27.1652	13	29.5	49.322	323.31	596940000	43	EGIDFPOO_00532Thermococcus_sp_09242019Beta-glucosidaseA
NaN	NaN	NaN	NaN	22.4996	21.3725	NaN	NaN	NaN	NaN	21.6672	NaN	3	13.1	39.155	19.916	19167000	8	EGIDFPOO_00535Thermococcus_sp_09242019Galactokinase
NaN	NaN	NaN	NaN	19.9735	NaN	NaN	NaN	NaN	NaN	NaN	NaN	2	3.2	66.086	11.059	1590000	2	EGIDFPOO_00547Thermococcus_sp_09242019hypotheticalprotein
NaN	NaN	NaN	NaN	22.4977	21.8919	NaN	NaN	NaN	NaN	NaN	NaN	7	10.3	96.764	61.348	13910000	9	EGIDFPOO_00563Thermococcus_sp_09242019Glycogenphosphorylase
NaN	NaN	NaN	22.4752	23.8713	23.545	NaN	NaN	NaN	NaN	NaN	NaN	2	15.7	13.123	14.194	44650000	6	EGIDFPOO_00577Thermococcus_sp_09242019Na(+)/H(+)antiportersubunitG
NaN	NaN	NaN	NaN	NaN	19.4764	NaN	NaN	NaN	NaN	NaN	NaN	2	4.7	57.074	12.659	1207000	5	EGIDFPOO_00582Thermococcus_sp_09242019Na(+)/H(+)antiportersubunitD
NaN	NaN	NaN	22.2169	23.0878	22.985	NaN	NaN	NaN	NaN	NaN	NaN	2	17.9	17.103	30.871	31015000	7	EGIDFPOO_00584Thermococcus_sp_09242019Formatehydrogenlyasesubunit7
NaN	NaN	NaN	NaN	NaN	21.767	NaN	NaN	NaN	NaN	NaN	NaN	2	11.6	20.011	41.763	5049100	4	EGIDFPOO_00585Thermococcus_sp_09242019NAD(P)H-quinoneoxidoreductasesubunitJ,chloroplastic
NaN	NaN	NaN	21.621	22.2495	21.3619	NaN	NaN	NaN	NaN	NaN	NaN	6	18.2	48.417	37.398	15127000	10	EGIDFPOO_00586Thermococcus_sp_09242019Hydrogenase-4componentG
22.9071	22.4392	NaN	NaN	NaN	22.6324	NaN	NaN	NaN	NaN	NaN	22.3413	2	17.5	21.132	26.906	51765000	16	EGIDFPOO_00588Thermococcus_sp_09242019NAD(P)H-quinoneoxidoreductasesubunitI,chloroplastic
NaN	NaN	NaN	NaN	NaN	NaN	NaN	NaN	NaN	NaN	21.6848	NaN	2	2.3	48.188	11.15	20934000	0	EGIDFPOO_00637Thermococcus_sp_09242019Cytosinepermease
NaN	NaN	NaN	NaN	NaN	NaN	NaN	NaN	NaN	NaN	NaN	NaN	1	1.9	43.012	63.053	0	1	EGIDFPOO_00641Thermococcus_sp_092420192-oxoglutaratecarboxylaselargesubunit
NaN	NaN	NaN	21.7954	22.2912	21.8615	NaN	NaN	NaN	21.2659	NaN	22.0203	3	21.7	15.798	22.597	22690000	12	EGIDFPOO_00670Thermococcus_sp_09242019hypotheticalprotein
21.0447	19.7566	19.6684	27.7058	27.694	27.7828	NaN	NaN	NaN	NaN	NaN	19.4672	22	40.9	70.594	299.6	800860000	79	EGIDFPOO_00674Thermococcus_sp_09242019hypotheticalprotein
NaN	NaN	NaN	23.0481	23.8609	NaN	NaN	NaN	NaN	NaN	NaN	NaN	4	22.2	17.36	36.564	36633000	5	EGIDFPOO_00677Thermococcus_sp_09242019Xanthinephosphoribosyltransferase
NaN	NaN	NaN	NaN	NaN	NaN	NaN	NaN	NaN	NaN	NaN	19.9894	1	2	66.522	7.3234	2123900	1	EGIDFPOO_00678Thermococcus_sp_09242019VitaminB12importATP-bindingproteinBtuD
NaN	NaN	NaN	NaN	NaN	NaN	NaN	NaN	NaN	NaN	NaN	19.8251	1	5.7	29.817	6.6744	782910	2	EGIDFPOO_00686Thermococcus_sp_09242019Septumsite-determiningproteinMinD
NaN	NaN	NaN	NaN	21.3298	NaN	NaN	NaN	NaN	NaN	NaN	NaN	4	13.3	54.078	26.327	15021000	5	EGIDFPOO_00688Thermococcus_sp_09242019Thymidinephosphorylase
NaN	NaN	NaN	NaN	24.0423	NaN	NaN	NaN	NaN	NaN	NaN	NaN	3	12.1	30.898	38.651	274060000	7	EGIDFPOO_00692Thermococcus_sp_09242019D-aminopeptidase
NaN	NaN	NaN	23.7803	24.0337	23.9362	NaN	NaN	NaN	NaN	NaN	21.8695	5	17.6	40.124	39.737	65873000	14	EGIDFPOO_00711Thermococcus_sp_09242019hypotheticalprotein
NaN	NaN	NaN	NaN	20.1608	NaN	NaN	NaN	NaN	NaN	NaN	NaN	1	5.2	30.795	23.003	3650100	3	EGIDFPOO_00713Thermococcus_sp_09242019hypotheticalprotein
NaN	NaN	NaN	NaN	NaN	NaN	NaN	NaN	NaN	19.6692	NaN	NaN	2	10.6	25.082	10.96	1246400	1	EGIDFPOO_00719Thermococcus_sp_09242019hypotheticalprotein
NaN	NaN	NaN	22.6903	NaN	23.5112	NaN	NaN	NaN	NaN	NaN	NaN	7	5.5	124.68	69.867	288380000	14	EGIDFPOO_00721Thermococcus_sp_09242019Isoleucine--tRNAligase
NaN	NaN	NaN	19.9441	NaN	NaN	NaN	NaN	NaN	NaN	NaN	NaN	2	9.7	25.988	19.26	1280500	2	EGIDFPOO_00736Thermococcus_sp_09242019Proteasomesubunitbeta
NaN	NaN	NaN	NaN	22.597	NaN	NaN	21.1401	NaN	21.8722	NaN	NaN	5	10.9	71.323	35.558	24150000	13	EGIDFPOO_00751Thermococcus_sp_09242019CoenzymePQQsynthesisproteinE
NaN	NaN	NaN	NaN	22.2546	NaN	NaN	NaN	NaN	NaN	NaN	NaN	3	7.7	56.109	25.301	26080000	4	EGIDFPOO_00754Thermococcus_sp_09242019Phosphoenolpyruvatecarboxylase
NaN	NaN	NaN	NaN	NaN	NaN	NaN	23.1374	NaN	NaN	NaN	NaN	1	17.2	18.969	6.3743	214140000	1	EGIDFPOO_00766Thermococcus_sp_09242019hypotheticalprotein
NaN	NaN	NaN	NaN	NaN	NaN	NaN	NaN	22.1459	NaN	NaN	NaN	2	7.7	24.197	11.244	27953000	4	EGIDFPOO_00774Thermococcus_sp_09242019hypotheticalprotein
NaN	NaN	NaN	NaN	22.1655	22.088	NaN	NaN	NaN	NaN	NaN	NaN	4	20.8	39.178	25.425	14701000	7	EGIDFPOO_00779Thermococcus_sp_092420195-methyltetrahydropteroyltriglutamate--homocysteinemethyltransferase
NaN	21.5475	NaN	NaN	NaN	NaN	NaN	NaN	NaN	NaN	NaN	NaN	4	28.2	24.675	24.258	7281100	5	EGIDFPOO_00790Thermococcus_sp_09242019hypotheticalprotein
NaN	NaN	NaN	NaN	21.1487	NaN	NaN	NaN	NaN	NaN	NaN	NaN	4	10.3	48.007	27.417	4873000	5	EGIDFPOO_00794Thermococcus_sp_09242019Deoxyguanosinetriphosphatetriphosphohydrolase-likeprotein
NaN	NaN	NaN	NaN	NaN	NaN	NaN	23.3736	NaN	NaN	NaN	NaN	3	38.5	10.132	19.656	83995000	11	EGIDFPOO_00803Thermococcus_sp_09242019hypotheticalprotein
NaN	NaN	22.4062	28.1242	28.8083	28.019	23.1585	22.4752	23.8331	29.4937	29.1594	28.8723	26	61.3	50.876	323.31	3405700000	232	EGIDFPOO_00808Thermococcus_sp_09242019Cyclic2,3-diphosphoglyceratesynthetase
NaN	NaN	NaN	23.6788	24.0625	NaN	NaN	NaN	NaN	NaN	NaN	NaN	3	13.8	38.474	29.524	57027000	5	EGIDFPOO_00811Thermococcus_sp_09242019PutativeaminopeptidaseYsdC
NaN	NaN	NaN	22.0328	23.8277	22.4371	NaN	NaN	NaN	NaN	NaN	NaN	2	9.3	26.455	24.455	32135000	3	EGIDFPOO_00816Thermococcus_sp_09242019Maleateisomerase
NaN	NaN	NaN	NaN	NaN	NaN	NaN	NaN	NaN	NaN	NaN	20.5373	2	4.9	55.719	11.963	27916000	1	EGIDFPOO_00820Thermococcus_sp_09242019Glycerolkinase
NaN	NaN	NaN	NaN	19.4986	NaN	NaN	NaN	NaN	NaN	NaN	NaN	1	2.4	50.354	6.3155	1144000	1	EGIDFPOO_00832Thermococcus_sp_09242019putativeglycinedehydrogenase(decarboxylating)subunit1
NaN	NaN	NaN	NaN	NaN	NaN	NaN	NaN	NaN	19.7051	NaN	NaN	3	9	55.918	21.129	3996500	3	EGIDFPOO_00833Thermococcus_sp_09242019putativeglycinedehydrogenase(decarboxylating)subunit2
NaN	NaN	NaN	NaN	22.1144	21.6	NaN	21.5233	22.323	23.7835	23.0483	22.8398	6	15.6	52.37	37.539	56987000	13	EGIDFPOO_00836Thermococcus_sp_09242019Glutamatesynthase[NADPH]smallchain
20.9969	NaN	21.2269	22.0331	21.2742	20.8241	21.3264	NaN	NaN	NaN	NaN	NaN	5	19.6	41.203	35.082	28001000	25	EGIDFPOO_00842Thermococcus_sp_09242019Isopentenyl-diphosphatedelta-isomerase
NaN	NaN	NaN	NaN	NaN	19.6677	NaN	NaN	NaN	NaN	NaN	NaN	2	10.3	30.996	11.972	2046900	2	EGIDFPOO_00847Thermococcus_sp_09242019hypotheticalprotein
NaN	NaN	NaN	19.1084	NaN	NaN	NaN	NaN	NaN	NaN	NaN	NaN	2	8.8	27.957	10.782	717470	2	EGIDFPOO_00857Thermococcus_sp_09242019hypotheticalprotein
NaN	NaN	NaN	NaN	NaN	NaN	NaN	NaN	NaN	NaN	21.3521	NaN	1	5.1	35.103	6.4019	2406500	1	EGIDFPOO_00858Thermococcus_sp_09242019Galactokinase
NaN	NaN	NaN	NaN	21.2242	NaN	NaN	NaN	NaN	NaN	NaN	NaN	3	10.1	45.436	19.438	8716500	4	EGIDFPOO_00887Thermococcus_sp_09242019S-adenosylmethioninesynthase
NaN	NaN	NaN	NaN	NaN	20.8266	NaN	NaN	NaN	NaN	NaN	NaN	1	4.8	24.526	6.6452	1511300	2	EGIDFPOO_00888Thermococcus_sp_09242019hypotheticalprotein
NaN	NaN	NaN	NaN	NaN	NaN	NaN	NaN	NaN	25.1737	NaN	NaN	1	1.6	64.322	7.1252	681000000	0	EGIDFPOO_00894Thermococcus_sp_09242019hypotheticalprotein
NaN	NaN	NaN	NaN	23.2952	NaN	NaN	NaN	NaN	NaN	NaN	NaN	3	21.4	25.341	18.593	44687000	4	EGIDFPOO_00901Thermococcus_sp_09242019AlkylhydroperoxidereductasesubunitF
NaN	NaN	NaN	22.5285	23.8437	NaN	NaN	NaN	NaN	NaN	NaN	NaN	4	10	49.994	78.163	38964000	8	EGIDFPOO_00905Thermococcus_sp_09242019Asparagine--tRNAligase
NaN	NaN	NaN	NaN	NaN	NaN	NaN	NaN	NaN	NaN	NaN	22.4582	4	8.1	66.452	24.15	12925000	6	EGIDFPOO_00914Thermococcus_sp_09242019putativeoxidoreductaseYdhV
NaN	NaN	NaN	21.8206	22.1475	NaN	NaN	NaN	NaN	NaN	NaN	NaN	3	8.4	58.703	20.568	18007000	7	EGIDFPOO_00916Thermococcus_sp_09242019Carboxypeptidase1
NaN	NaN	NaN	23.6635	23.0293	23.3649	NaN	NaN	NaN	NaN	24.0343	23.725	5	20.3	33.257	32.402	108490000	11	EGIDFPOO_00922Thermococcus_sp_09242019Hydroxypyruvatereductase
NaN	NaN	NaN	NaN	20.318	NaN	NaN	NaN	NaN	NaN	NaN	NaN	3	14.7	32.82	18.506	4000300	4	EGIDFPOO_00924Thermococcus_sp_092420192-dehydropantoate2-reductase
NaN	NaN	NaN	20.7258	NaN	NaN	NaN	NaN	NaN	NaN	NaN	NaN	1	4.7	40.322	16.075	2201300	1	EGIDFPOO_00928Thermococcus_sp_09242019hypotheticalprotein
NaN	NaN	NaN	22.1543	23.6026	22.6908	NaN	NaN	NaN	NaN	22.6434	NaN	1	10.1	13.199	13.4	36784000	14	EGIDFPOO_00930Thermococcus_sp_09242019hypotheticalprotein
NaN	NaN	NaN	23.1046	24.0559	23.5247	NaN	NaN	NaN	NaN	22.4191	22.0119	5	17.9	39.074	33.167	64162000	16	EGIDFPOO_00933Thermococcus_sp_09242019Xaa-Prodipeptidase
NaN	NaN	NaN	NaN	NaN	NaN	NaN	NaN	NaN	21.2025	NaN	NaN	2	6.4	42.992	16.594	9015900	4	EGIDFPOO_00953Thermococcus_sp_09242019putativehydrolaseYxeP
NaN	NaN	NaN	NaN	NaN	NaN	NaN	NaN	NaN	NaN	21.799	NaN	3	8.3	55.894	16.868	29164000	4	EGIDFPOO_00954Thermococcus_sp_09242019p-aminobenzoyl-glutamatetransportprotein
NaN	NaN	NaN	NaN	NaN	NaN	NaN	NaN	NaN	20.2002	NaN	NaN	4	28.8	18.153	134.62	10136000	8	EGIDFPOO_01012Thermococcus_sp_09242019hypotheticalprotein
NaN	NaN	NaN	NaN	NaN	NaN	NaN	NaN	NaN	21.2392	NaN	21.4347	5	15.1	40.973	32.656	45525000	9	EGIDFPOO_01029Thermococcus_sp_092420193-ketoacyl-CoAthiolase
24.1405	23.7427	24.1096	24.1479	24.9556	24.2645	22.6337	22.4652	NaN	NaN	24.8206	24.36	7	27.4	38.225	139.63	219120000	58	EGIDFPOO_01030Thermococcus_sp_092420193-oxoacyl-[acyl-carrier-protein]synthase3
NaN	NaN	NaN	NaN	NaN	NaN	NaN	NaN	NaN	NaN	NaN	20.5838	3	10	46.683	18.772	3397600	3	EGIDFPOO_01033Thermococcus_sp_09242019Enolase
NaN	NaN	NaN	NaN	NaN	NaN	NaN	NaN	NaN	NaN	NaN	NaN	2	5.2	61.946	12.343	0	2	EGIDFPOO_01045Thermococcus_sp_09242019hypotheticalprotein
NaN	NaN	NaN	23.7822	23.5591	23.2886	NaN	NaN	NaN	NaN	NaN	NaN	6	16.7	44.098	38.484	63319000	12	EGIDFPOO_01053Thermococcus_sp_09242019PutativeN-acetyl-LL-diaminopimelateaminotransferase
22.9246	NaN	NaN	NaN	NaN	NaN	NaN	NaN	NaN	NaN	NaN	NaN	2	10.3	26.964	42.417	37583000	2	EGIDFPOO_01057Thermococcus_sp_09242019hypotheticalprotein
NaN	NaN	NaN	NaN	NaN	NaN	NaN	NaN	NaN	NaN	NaN	21.6318	3	3.3	135.86	18.119	30121000	9	EGIDFPOO_01091Thermococcus_sp_09242019ChromosomepartitionproteinSmc
NaN	NaN	NaN	NaN	NaN	NaN	NaN	NaN	NaN	NaN	NaN	NaN	2	6.6	45.101	11.233	0	2	EGIDFPOO_01093Thermococcus_sp_09242019Selenocysteine-specificelongationfactor
NaN	NaN	NaN	22.8517	24.3372	NaN	NaN	NaN	NaN	NaN	NaN	22.3019	3	10.6	37.977	33.663	55463000	8	EGIDFPOO_01114Thermococcus_sp_09242019(2E,6E)-farnesyldiphosphatesynthase
NaN	NaN	NaN	23.1827	23.5633	22.7319	NaN	NaN	NaN	22.6941	23.4839	23.2633	9	20	64.074	71.464	81194000	22	EGIDFPOO_01136Thermococcus_sp_09242019Methylmalonyl-CoAmutase
NaN	NaN	NaN	NaN	NaN	NaN	NaN	NaN	NaN	NaN	NaN	NaN	2	2.7	77.348	11.15	0	2	EGIDFPOO_01143Thermococcus_sp_09242019Acetophenonecarboxylasegammasubunit
NaN	NaN	NaN	NaN	NaN	NaN	NaN	NaN	NaN	22.0099	22.5425	22.4072	3	7.2	64.198	63.104	19234000	11	EGIDFPOO_01144Thermococcus_sp_09242019Acetophenonecarboxylasedeltasubunit
NaN	NaN	NaN	24.1521	24.1309	24.2377	NaN	NaN	NaN	NaN	NaN	22.886	3	11	37.515	323.31	71648000	13	EGIDFPOO_01154Thermococcus_sp_09242019hypotheticalprotein
NaN	NaN	NaN	NaN	NaN	NaN	NaN	NaN	NaN	NaN	NaN	20.8699	2	5	47.093	11.234	4763700	2	EGIDFPOO_01160Thermococcus_sp_09242019Adenosylhomocysteinase
NaN	NaN	NaN	NaN	20.517	NaN	NaN	NaN	NaN	NaN	NaN	NaN	2	8.6	24.087	11.781	16443000	1	EGIDFPOO_01162Thermococcus_sp_09242019putativeamino-acidimportATP-bindingproteinYxeO
NaN	NaN	NaN	NaN	NaN	NaN	NaN	NaN	NaN	NaN	NaN	21.173	4	15	30.955	22.026	11266000	4	EGIDFPOO_01178Thermococcus_sp_09242019hypotheticalprotein
NaN	NaN	NaN	21.2609	21.8203	22.1655	NaN	NaN	NaN	NaN	23.1319	22.0435	1	10.6	13.818	6.9286	32970000	8	EGIDFPOO_01186Thermococcus_sp_09242019S-adenosylmethioninedecarboxylaseproenzyme
NaN	NaN	NaN	25.0398	24.8441	24.7288	NaN	NaN	NaN	23.6117	NaN	24.8619	6	38.2	24.588	201.16	170760000	35	EGIDFPOO_01210Thermococcus_sp_09242019hypotheticalprotein
23.7464	23.3182	NaN	NaN	22.7941	23.1363	22.6446	22.6249	23.3716	23.0192	23.4077	23.6213	5	22.7	28.012	45.034	110030000	33	EGIDFPOO_01233Thermococcus_sp_09242019Bifunctionalligase/repressorBirA
NaN	NaN	NaN	NaN	NaN	21.1017	NaN	NaN	NaN	NaN	NaN	NaN	3	16.4	25.795	19.405	5548500	6	EGIDFPOO_01239Thermococcus_sp_09242019ProteinlysineacetyltransferasePat
22.2722	22.7945	23.6318	23.3753	23.1567	NaN	NaN	21.0763	NaN	NaN	NaN	NaN	5	16	51.429	123.02	77058000	38	EGIDFPOO_01257Thermococcus_sp_09242019PTSsystemfructose-specificEIIBBCcomponent
NaN	NaN	NaN	NaN	20.4087	NaN	NaN	NaN	NaN	NaN	NaN	NaN	1	4.1	34.155	7.912	3017700	3	EGIDFPOO_01259Thermococcus_sp_09242019Tagatose-6-phosphatekinase
27.3099	27.3773	27.5275	30.1961	30.4904	30.0283	26.9181	27.1093	27.795	28.9242	29.8102	29.6075	20	50.6	46.814	323.31	8549400000	225	EGIDFPOO_01261Thermococcus_sp_09242019Glutamatedehydrogenase
NaN	NaN	NaN	NaN	21.1745	NaN	NaN	NaN	NaN	NaN	NaN	NaN	1	5.6	22.83	7.0402	7236600	3	EGIDFPOO_01267Thermococcus_sp_09242019hypotheticalprotein
NaN	NaN	NaN	NaN	NaN	21.1758	NaN	NaN	NaN	NaN	NaN	NaN	3	11.2	36.026	18.238	6680700	5	EGIDFPOO_01277Thermococcus_sp_09242019Thioredoxinreductase
23.6052	24.4765	24.9371	27.0947	27.4713	26.8449	25.2501	25.5246	26.4681	26.6775	27.997	27.4034	21	57.3	49.73	323.31	1444700000	179	EGIDFPOO_01278Thermococcus_sp_092420195-aminovalerateaminotransferaseDavT
NaN	NaN	NaN	23.3086	24.0374	23.7169	NaN	NaN	NaN	NaN	23.9629	NaN	7	6.1	146.38	48.175	92882000	15	EGIDFPOO_01287Thermococcus_sp_09242019hypotheticalprotein
NaN	NaN	NaN	22.4791	24.0875	23.4315	NaN	NaN	NaN	23.9896	24.6899	23.7902	6	25.1	34.922	82.791	107630000	25	EGIDFPOO_01290Thermococcus_sp_09242019hypotheticalprotein
NaN	NaN	NaN	NaN	NaN	21.7525	NaN	NaN	NaN	NaN	NaN	NaN	3	13.1	30.095	23.266	7748100	4	EGIDFPOO_01298Thermococcus_sp_09242019Dihydropteroatesynthase
NaN	NaN	NaN	NaN	NaN	NaN	NaN	NaN	NaN	NaN	NaN	22.8185	2	16.3	16.667	11.608	60346000	1	EGIDFPOO_01305Thermococcus_sp_09242019Prefoldinsubunitalpha
NaN	NaN	NaN	NaN	NaN	NaN	NaN	NaN	NaN	NaN	NaN	23.7059	2	17.6	6.2335	12.501	56781000	4	EGIDFPOO_01309Thermococcus_sp_09242019hypotheticalprotein
NaN	NaN	NaN	NaN	22.6248	NaN	NaN	NaN	NaN	22.9306	22.8225	22.1936	3	8	43.178	25.817	41074000	12	EGIDFPOO_01314Thermococcus_sp_09242019Sarcosineoxidasesubunitbeta
NaN	NaN	NaN	24.6807	25.7757	25.6937	NaN	22.8189	NaN	23.932	24.9904	24.5968	16	46.3	46.972	323.31	251910000	51	EGIDFPOO_01331Thermococcus_sp_09242019Serinehydroxymethyltransferase
NaN	NaN	NaN	NaN	NaN	NaN	NaN	NaN	NaN	NaN	NaN	22.1311	3	17.3	37.649	17.46	14094000	3	EGIDFPOO_01338Thermococcus_sp_09242019L-threonine3-dehydrogenase
NaN	NaN	NaN	NaN	NaN	NaN	NaN	NaN	NaN	NaN	NaN	25.2285	1	3.6	28.166	6.3311	299750000	6	EGIDFPOO_01340Thermococcus_sp_09242019Septumsite-determiningproteinMinD
NaN	NaN	NaN	24.8974	25.7906	25.4412	NaN	NaN	NaN	23.8584	24.6464	24.3352	10	36.3	44.383	229.27	228420000	51	EGIDFPOO_01348Thermococcus_sp_09242019Aspartateaminotransferase
NaN	NaN	NaN	26.8787	27.1409	27.1016	NaN	NaN	NaN	23.2575	24.3277	24.5662	12	51.2	28.829	173.99	560980000	47	EGIDFPOO_01372Thermococcus_sp_09242019hypotheticalprotein
NaN	NaN	NaN	22.6914	23.4822	23.1095	NaN	NaN	NaN	NaN	NaN	NaN	2	16	13.983	12.049	59660000	4	EGIDFPOO_01375Thermococcus_sp_09242019hypotheticalprotein
NaN	NaN	NaN	NaN	22.3426	NaN	NaN	NaN	NaN	NaN	NaN	NaN	1	8.5	14.635	7.3924	8214400	2	EGIDFPOO_01383Thermococcus_sp_09242019hypotheticalprotein
NaN	NaN	NaN	25.385	26.1554	25.3196	NaN	NaN	NaN	25.2045	25.8807	26.4145	9	31.9	48.137	323.31	407100000	34	EGIDFPOO_01388Thermococcus_sp_09242019hypotheticalprotein
NaN	NaN	NaN	22.9614	24.4122	23.4492	NaN	NaN	NaN	23.7149	24.3614	23.8617	10	21.9	51.285	101.65	111420000	29	EGIDFPOO_01389Thermococcus_sp_09242019hypotheticalprotein
NaN	NaN	NaN	NaN	NaN	NaN	NaN	NaN	NaN	23.91	NaN	NaN	2	3.4	37.057	10.801	95856000	1	EGIDFPOO_01393Thermococcus_sp_09242019VitaminB12importATP-bindingproteinBtuD
NaN	NaN	NaN	23.2697	24.1502	23.3832	23.101	22.8817	NaN	23.4422	24.1874	24.5465	4	21.3	34.799	38.93	144020000	17	EGIDFPOO_01399Thermococcus_sp_09242019PyruvatesynthasesubunitPorB
28.9189	28.7759	29.1144	31.3642	31.5319	30.9972	NaN	28.1933	NaN	29.637	31.407	27.7314	9	30.6	43.606	64.605	13035000000	35	EGIDFPOO_01400Thermococcus_sp_09242019PyruvatesynthasesubunitPorA
22.4651	NaN	22.2456	22.5254	22.7955	22.7983	21.4934	NaN	NaN	22.0513	NaN	NaN	2	27.6	12.054	20.27	65130000	14	EGIDFPOO_01401Thermococcus_sp_09242019ElectrontransportcomplexsubunitRsxB;EGIDFPOO_01404Thermococcus_sp_09242019PyruvatesynthasesubunitPorD
NaN	20.822	NaN	NaN	22.3836	22.2055	NaN	NaN	NaN	21.6095	NaN	NaN	3	14.1	35.65	31.233	33516000	12	EGIDFPOO_01402Thermococcus_sp_09242019PyruvatesynthasesubunitPorB
NaN	NaN	NaN	23.4405	23.3737	23.4447	NaN	NaN	NaN	22.8357	NaN	23.7891	5	16.8	44.219	100.7	64401000	22	EGIDFPOO_01403Thermococcus_sp_09242019PyruvatesynthasesubunitPorA
NaN	NaN	NaN	NaN	NaN	NaN	NaN	NaN	NaN	NaN	NaN	20.9666	2	17.8	19.881	12.846	8553100	7	EGIDFPOO_01405Thermococcus_sp_09242019NADH-dependentphenylglyoxylatedehydrogenasesubunitgamma
NaN	NaN	NaN	24.4516	23.8147	24.0004	22.5974	22.4843	NaN	23.7618	25.4538	25.0793	6	46.6	14.887	250.17	185740000	24	EGIDFPOO_01424Thermococcus_sp_09242019hypotheticalprotein
NaN	NaN	NaN	NaN	NaN	NaN	NaN	NaN	NaN	NaN	NaN	20.479	1	9	15.784	6.2775	2807700	4	EGIDFPOO_01426Thermococcus_sp_09242019Methylmalonyl-CoAmutase
NaN	NaN	NaN	NaN	NaN	27.901	NaN	NaN	NaN	NaN	NaN	NaN	3	2	164.1	17.02	6010300000	3	EGIDFPOO_01432Thermococcus_sp_09242019hypotheticalprotein
NaN	NaN	NaN	NaN	NaN	NaN	NaN	NaN	NaN	23.0318	NaN	NaN	2	12.9	15.739	11.515	39779000	5	EGIDFPOO_01443Thermococcus_sp_09242019hypotheticalprotein
NaN	NaN	NaN	NaN	NaN	NaN	NaN	NaN	NaN	24.6682	NaN	NaN	2	10.1	26.718	11.572	141240000	5	EGIDFPOO_01455Thermococcus_sp_09242019Xanthinephosphoribosyltransferase
NaN	NaN	NaN	NaN	NaN	NaN	NaN	NaN	NaN	NaN	27.1135	NaN	2	5.4	16.84	11.123	1635300000	1	EGIDFPOO_01457Thermococcus_sp_09242019DNA-bindingtranscriptionalactivatorDecR
NaN	NaN	21.1384	22.3422	23.3764	23.1797	21.3222	NaN	22.2649	23.4424	23.4874	23.4675	9	23.4	44.874	68.767	83668000	33	EGIDFPOO_01461Thermococcus_sp_09242019putativeaspartateaminotransferase
NaN	NaN	NaN	21.8858	21.8686	NaN	NaN	NaN	NaN	NaN	NaN	NaN	2	5.3	42.055	13.953	11588000	3	EGIDFPOO_01480Thermococcus_sp_09242019Aldehyde-alcoholdehydrogenase
NaN	NaN	NaN	23.0199	22.6785	NaN	NaN	NaN	NaN	NaN	NaN	NaN	3	13.9	31.13	24.167	29914000	7	EGIDFPOO_01492Thermococcus_sp_09242019hypotheticalprotein
NaN	NaN	NaN	21.9678	22.4194	NaN	NaN	NaN	NaN	NaN	NaN	NaN	3	10.4	42.428	41.748	14669000	8	EGIDFPOO_01493Thermococcus_sp_092420192-oxoglutarateoxidoreductasesubunitKorA
NaN	NaN	NaN	NaN	19.3218	NaN	NaN	NaN	NaN	NaN	NaN	NaN	1	5.9	31.322	6.2886	1012100	1	EGIDFPOO_01495Thermococcus_sp_09242019hypotheticalprotein
NaN	NaN	NaN	NaN	NaN	20.4561	NaN	NaN	NaN	NaN	NaN	NaN	1	4.7	45.129	10.777	3480200	2	EGIDFPOO_01496Thermococcus_sp_092420192-oxoglutarateoxidoreductasesubunitKorA
22.5619	NaN	23.007	24.0191	23.7014	24.339	NaN	21.5077	NaN	23.9837	NaN	NaN	3	38.8	7.3906	24.772	141550000	21	EGIDFPOO_01508Thermococcus_sp_09242019hypotheticalprotein
NaN	NaN	NaN	NaN	NaN	19.9749	NaN	NaN	NaN	NaN	NaN	NaN	1	3.6	49.126	6.8684	837480	3	EGIDFPOO_01512Thermococcus_sp_09242019HollidayjunctionATP-dependentDNAhelicaseRuvB
NaN	NaN	NaN	NaN	23.7923	22.3174	NaN	21.5914	NaN	22.6961	23.5902	22.3349	7	32.7	35.107	45.704	65003000	18	EGIDFPOO_01519Thermococcus_sp_09242019Ornithinecarbamoyltransferase
NaN	NaN	NaN	NaN	NaN	NaN	NaN	NaN	NaN	19.6132	NaN	NaN	1	2	59.646	7.9834	12668000	6	EGIDFPOO_01521Thermococcus_sp_09242019hypotheticalprotein
NaN	NaN	NaN	19.3663	NaN	NaN	NaN	NaN	NaN	NaN	NaN	NaN	3	10	45.144	16.9	26349000	2	EGIDFPOO_01523Thermococcus_sp_09242019hypotheticalprotein
NaN	NaN	NaN	NaN	NaN	NaN	NaN	NaN	NaN	NaN	NaN	20.2882	1	6.7	20.77	10.245	12606000	4	EGIDFPOO_01540Thermococcus_sp_09242019hypotheticalprotein
NaN	NaN	NaN	NaN	24.0058	22.5638	NaN	21.7698	NaN	22.6061	22.8879	23.1343	5	19.4	42.915	39.748	62252000	15	EGIDFPOO_01541Thermococcus_sp_09242019Serine-pyruvateaminotransferase
25.3105	25.4404	25.6989	25.5059	25.794	25.6388	25.4334	25.1868	26.3063	26.6378	27.0597	26.6153	16	47.2	47.419	171.74	936640000	122	EGIDFPOO_01543Thermococcus_sp_09242019ElongationfactorTu-B
NaN	NaN	NaN	NaN	NaN	NaN	NaN	NaN	NaN	NaN	NaN	22.411	2	27.5	11.668	323.31	49534000	11	EGIDFPOO_01544Thermococcus_sp_0924201930SribosomalproteinS10
NaN	NaN	NaN	NaN	NaN	NaN	NaN	NaN	NaN	NaN	NaN	19.9601	1	1.5	108.12	6.525	859780	1	EGIDFPOO_01553Thermococcus_sp_09242019hypotheticalprotein
NaN	NaN	22.1401	23.1043	22.9658	22.592	NaN	NaN	NaN	22.9933	23.2771	23.3065	8	17.1	59.03	72.833	69219000	18	EGIDFPOO_01566Thermococcus_sp_0924201960kDachaperonin
NaN	22.4986	22.632	NaN	NaN	NaN	22.1272	22.1873	22.9885	22.6021	NaN	22.8971	3	9.3	39.552	59.911	57088000	22	EGIDFPOO_01567Thermococcus_sp_09242019Glutaconyl-CoAdecarboxylasesubunitbeta
29.431	30.1519	29.8389	29.5991	28.6442	29.6806	26.5982	25.8361	27.4305	26.567	28.1753	27.2857	8	34.4	16.156	323.31	5725900000	129	EGIDFPOO_01568Thermococcus_sp_092420192-oxoglutaratecarboxylaselargesubunit
25.0271	24.9716	25.5746	23.8219	24.7422	24.4942	24.5145	23.949	25.7524	24.7829	25.0682	24.6888	2	18.4	14.27	22.225	397630000	33	EGIDFPOO_01569Thermococcus_sp_09242019hypotheticalprotein
30.4374	30.3851	31.1004	29.4651	29.3722	29.0978	28.3312	27.7373	29.2081	28.4496	28.9733	28.7648	46	70.9	57.084	323.31	9818500000	620	EGIDFPOO_01570Thermococcus_sp_09242019Methylmalonyl-CoAcarboxyltransferase12Ssubunit
NaN	NaN	NaN	NaN	NaN	NaN	NaN	NaN	NaN	NaN	NaN	NaN	2	7.7	38.281	10.838	0	2	EGIDFPOO_01576Thermococcus_sp_09242019RNA3-terminalphosphatecyclase
NaN	NaN	22.9532	23.2138	23.0701	23.191	22.735	22.1484	23.037	23.3616	23.5676	22.9949	13	19.8	82.097	88.708	100300000	29	EGIDFPOO_01589Thermococcus_sp_09242019ElongationfactorG
NaN	NaN	NaN	NaN	NaN	NaN	NaN	NaN	NaN	NaN	NaN	20.9549	2	7	37.898	11.278	1713300	1	EGIDFPOO_01594Thermococcus_sp_09242019PutativeaminopeptidaseYsdC
21.623	NaN	22.574	22.5526	23.478	24.2887	21.3502	21.301	21.8187	NaN	24.3129	23.9218	2	28.4	7.2574	20.351	121760000	17	EGIDFPOO_01608Thermococcus_sp_09242019hypotheticalprotein
NaN	NaN	NaN	21.4129	NaN	NaN	NaN	NaN	NaN	NaN	NaN	NaN	2	29.6	22.873	10.901	20889000	2	EGIDFPOO_01611Thermococcus_sp_09242019Thymidinekinase
NaN	NaN	NaN	NaN	NaN	NaN	NaN	NaN	NaN	NaN	NaN	21.6417	1	8.4	16.929	6.3881	7415800	2	EGIDFPOO_01626Thermococcus_sp_09242019hypotheticalprotein
NaN	NaN	NaN	NaN	23.9587	22.4654	NaN	NaN	NaN	NaN	NaN	NaN	3	19.2	23.718	43.523	36075000	9	EGIDFPOO_01678Thermococcus_sp_09242019hypotheticalprotein
NaN	NaN	NaN	24.0702	25.5754	24.1445	NaN	NaN	23.1468	NaN	23.2054	NaN	6	10.9	74.529	106.68	142820000	21	EGIDFPOO_01679Thermococcus_sp_09242019hypotheticalprotein
NaN	NaN	NaN	NaN	NaN	NaN	NaN	NaN	NaN	21.2639	21.2826	NaN	2	6.1	41.708	13	7006900	6	EGIDFPOO_01680Thermococcus_sp_09242019Fructose-1,6-bisphosphatealdolase/phosphatase
NaN	NaN	NaN	NaN	21.505	NaN	NaN	NaN	NaN	NaN	NaN	NaN	3	30.2	17.255	48.883	4596700	4	EGIDFPOO_01697Thermococcus_sp_09242019Arsenatereductase
24.0655	23.971	24.632	24.5973	25.0418	24.7013	21.77	NaN	NaN	22.0135	22.5914	22.7646	6	23.8	34.021	52.305	178420000	31	EGIDFPOO_01731Thermococcus_sp_09242019Daunorubicin/doxorubicinresistanceATP-bindingproteinDrrA
NaN	NaN	NaN	NaN	18.416	NaN	NaN	NaN	NaN	NaN	NaN	NaN	2	3.1	86.238	10.759	540200	2	EGIDFPOO_01739Thermococcus_sp_09242019hypotheticalprotein
NaN	NaN	NaN	NaN	21.6445	NaN	NaN	NaN	NaN	NaN	NaN	NaN	2	6	59.394	12.239	9136700	2	EGIDFPOO_01747Thermococcus_sp_09242019RibonucleaseJ
NaN	NaN	NaN	NaN	NaN	21.3624	NaN	NaN	NaN	NaN	NaN	NaN	1	7.3	22.564	27.48	2191000	1	EGIDFPOO_01758Thermococcus_sp_09242019hypotheticalprotein
NaN	NaN	NaN	23.9411	23.8461	24.1945	NaN	NaN	NaN	NaN	NaN	NaN	4	29.6	21.487	67.523	64172000	15	EGIDFPOO_01763Thermococcus_sp_09242019AlkylhydroperoxidereductaseC
NaN	NaN	NaN	NaN	22.5189	NaN	NaN	NaN	NaN	NaN	NaN	NaN	2	31.9	7.9711	11.398	21407000	2	EGIDFPOO_01771Thermococcus_sp_09242019hypotheticalprotein
NaN	NaN	NaN	24.5282	24.92	NaN	NaN	NaN	NaN	NaN	NaN	NaN	4	16.3	28.64	31.77	104720000	7	EGIDFPOO_01793Thermococcus_sp_09242019hypotheticalprotein
NaN	NaN	NaN	NaN	NaN	NaN	NaN	NaN	NaN	NaN	NaN	21.8862	2	10.1	40.882	10.891	7182000	2	EGIDFPOO_01794Thermococcus_sp_09242019Methionineaminopeptidase
22.7752	23.0958	23.2804	25.724	24.6842	24.5104	21.8155	NaN	NaN	NaN	NaN	NaN	4	10.1	46.543	28.946	165670000	14	EGIDFPOO_01808Thermococcus_sp_09242019Proton/glutamate-aspartatesymporter
23.1288	23.9123	23.6341	26.0015	26.4558	26.0732	23.9748	23.4265	24.102	25.7755	26.1031	26.3726	20	43.9	59.007	323.31	613530000	133	EGIDFPOO_01811Thermococcus_sp_0924201960kDachaperonin
23.6618	23.6034	24.2903	24.7107	25.9315	24.9659	22.5507	21.9472	23.655	23.8075	23.5816	24.4476	11	38.7	35.81	118.78	296840000	68	EGIDFPOO_01820Thermococcus_sp_09242019OligopeptidetransportATP-bindingproteinOppD
23.4083	23.6695	24.1377	24.8816	25.161	24.8935	22.4977	23.228	24.1145	23.7076	23.9033	24.0502	8	26.9	38.202	323.31	258480000	45	EGIDFPOO_01821Thermococcus_sp_09242019OligopeptidetransportATP-bindingproteinOppF
23.5939	23.8917	24.3821	24.5257	24.7462	23.8006	NaN	NaN	NaN	23.1767	22.4206	22.963	4	7.8	65.335	323.31	179580000	17	EGIDFPOO_01840Thermococcus_sp_09242019hypotheticalprotein
NaN	NaN	NaN	NaN	NaN	NaN	NaN	NaN	NaN	NaN	18.6804	NaN	2	5.3	50.926	11.567	2648000	2	EGIDFPOO_01842Thermococcus_sp_09242019Phosphoglucosaminemutase
NaN	NaN	NaN	NaN	23.9824	NaN	NaN	NaN	NaN	NaN	NaN	NaN	2	7.3	41.83	12.928	39534000	3	EGIDFPOO_01844Thermococcus_sp_09242019TrehaloseimportATP-bindingproteinSugC
NaN	NaN	NaN	23.0767	23.3403	22.5944	NaN	NaN	NaN	NaN	NaN	NaN	6	6.5	125.24	52.248	34385000	15	EGIDFPOO_01845Thermococcus_sp_09242019hypotheticalprotein
NaN	NaN	NaN	NaN	19.7196	NaN	NaN	NaN	NaN	NaN	NaN	NaN	2	3.2	78.096	10.772	1333400	2	EGIDFPOO_01849Thermococcus_sp_09242019Cyclomaltodextrinase
NaN	NaN	NaN	NaN	22.6331	22.1311	NaN	NaN	NaN	22.3773	23.1997	23.1897	7	14.7	68.818	135.95	47313000	22	EGIDFPOO_01856Thermococcus_sp_09242019hypotheticalprotein
NaN	NaN	NaN	22.7047	23.2996	NaN	NaN	NaN	NaN	NaN	NaN	NaN	8	23.8	65.486	67.758	36716000	16	EGIDFPOO_01867Thermococcus_sp_09242019V-typesodiumATPasecatalyticsubunitA
NaN	NaN	NaN	NaN	NaN	NaN	NaN	NaN	NaN	NaN	18.4764	NaN	2	2.7	74.751	11.191	1284300	1	EGIDFPOO_01872Thermococcus_sp_09242019hypotheticalprotein
NaN	NaN	NaN	18.9277	NaN	NaN	NaN	NaN	NaN	NaN	NaN	NaN	2	10.4	25.778	11.704	633000	2	EGIDFPOO_01874Thermococcus_sp_09242019TrksystempotassiumuptakeproteinTrkA
NaN	NaN	NaN	NaN	NaN	NaN	NaN	NaN	NaN	NaN	NaN	21.1224	2	2.9	69.633	10.977	226990000	1	EGIDFPOO_01888Thermococcus_sp_09242019hypotheticalprotein
NaN	NaN	NaN	NaN	NaN	NaN	NaN	NaN	NaN	NaN	NaN	22.1009	2	7.5	63.426	13.057	137510000	1	EGIDFPOO_01897Thermococcus_sp_09242019hypotheticalprotein
NaN	NaN	NaN	NaN	NaN	NaN	NaN	NaN	NaN	NaN	NaN	19.7564	1	7	34.283	9.6158	2891700	3	EGIDFPOO_01907Thermococcus_sp_09242019Carbamatekinase1
NaN	NaN	NaN	NaN	NaN	NaN	NaN	NaN	NaN	NaN	30.3175	NaN	2	9	18.055	10.908	11145000000	2	EGIDFPOO_01928Thermococcus_sp_09242019hypotheticalprotein
NaN	NaN	NaN	NaN	22.7766	NaN	NaN	NaN	NaN	NaN	NaN	NaN	1	22.4	6.5177	7.8103	20274000	4	EGIDFPOO_01937Thermococcus_sp_09242019hypotheticalprotein
NaN	NaN	NaN	NaN	NaN	NaN	NaN	NaN	NaN	NaN	20.3526	NaN	2	9.2	21.198	12.368	20641000	2	EGIDFPOO_01946Thermococcus_sp_09242019hypotheticalprotein
NaN	NaN	NaN	NaN	NaN	NaN	NaN	NaN	NaN	NaN	NaN	22.1202	2	29	14.332	17.62	28464000	3	EGIDFPOO_01962Thermococcus_sp_09242019Putativesuperoxidereductase
NaN	NaN	NaN	24.9244	25.9238	24.9844	NaN	NaN	NaN	24.7155	24.6409	24.9285	7	44.4	19.554	98.958	272800000	52	EGIDFPOO_01964Thermococcus_sp_09242019Rubrerythrin-2
NaN	NaN	NaN	21.665	21.7621	21.2545	NaN	NaN	NaN	NaN	NaN	NaN	2	6.4	40.03	22.493	13779000	7	EGIDFPOO_01965Thermococcus_sp_09242019Rubredoxin-NAD(+)reductase
NaN	22.0152	23.6005	23.4467	25.2581	25.14	NaN	NaN	NaN	NaN	NaN	22.4299	9	24	46.589	84.477	135440000	32	EGIDFPOO_01968Thermococcus_sp_09242019Nitricoxidereductase
NaN	NaN	NaN	NaN	22.5849	NaN	NaN	NaN	NaN	NaN	NaN	NaN	3	11.4	32.66	19.227	13472000	7	EGIDFPOO_01970Thermococcus_sp_09242019hypotheticalprotein
NaN	NaN	NaN	22.5437	23.8355	22.8041	NaN	NaN	NaN	22.5954	23.0381	23.0618	5	10	65	35.611	66634000	20	EGIDFPOO_01971Thermococcus_sp_092420192-oxoglutarateoxidoreductasesubunitKorA
NaN	NaN	NaN	NaN	22.0813	NaN	NaN	NaN	NaN	NaN	NaN	NaN	2	14.4	24.741	16.517	8056000	5	EGIDFPOO_01972Thermococcus_sp_09242019Selenocysteine-containingperoxiredoxinPrxU
NaN	NaN	NaN	NaN	NaN	22.062	NaN	NaN	NaN	NaN	NaN	NaN	2	11.2	24.084	11.747	5796800	3	EGIDFPOO_01974Thermococcus_sp_09242019NAD(P)H-quinoneoxidoreductasesubunitI,chloroplastic
NaN	NaN	NaN	23.249	NaN	NaN	NaN	NaN	NaN	NaN	22.5907	NaN	4	15.3	44.579	22.842	78983000	10	EGIDFPOO_01975Thermococcus_sp_09242019NADH-quinoneoxidoreductasesubunitD
NaN	NaN	NaN	NaN	NaN	21.4978	NaN	NaN	NaN	NaN	NaN	NaN	3	17.4	22.761	20.576	60843000	5	EGIDFPOO_01977Thermococcus_sp_09242019NAD(P)H-quinoneoxidoreductasesubunitK,chloroplastic
22.536	NaN	NaN	23.0979	24.3692	23.9403	NaN	NaN	NaN	NaN	22.5874	NaN	3	20.8	19.153	17.92	83908000	12	EGIDFPOO_01986Thermococcus_sp_09242019Na(+)/H(+)antiportersubunitE1
NaN	NaN	NaN	24.6379	24.6049	24.2691	NaN	NaN	NaN	NaN	NaN	NaN	4	29.5	18.898	38.772	107110000	17	EGIDFPOO_01987Thermococcus_sp_09242019hypotheticalprotein
NaN	NaN	NaN	23.7788	23.8983	24.3215	NaN	NaN	NaN	NaN	NaN	NaN	4	7	82.656	80.221	60328000	14	EGIDFPOO_01993Thermococcus_sp_092420191,4-alpha-glucanbranchingenzymeGlgB
NaN	NaN	NaN	NaN	NaN	NaN	NaN	NaN	NaN	NaN	21.284	NaN	3	7.2	49.966	22.746	19037000	4	EGIDFPOO_02039Thermococcus_sp_09242019ProteinlysineacetyltransferasePat
NaN	NaN	NaN	NaN	NaN	21.2336	NaN	NaN	NaN	NaN	NaN	NaN	3	9.2	52.265	19.365	6788800	3	EGIDFPOO_02043Thermococcus_sp_09242019BifunctionalNAD(P)H-hydraterepairenzymeNnr
NaN	NaN	NaN	NaN	NaN	21.7525	NaN	NaN	NaN	NaN	NaN	NaN	2	11.1	47.44	11.237	17053000	1	EGIDFPOO_02047Thermococcus_sp_092420195-methylthioadenosine/S-adenosylhomocysteinedeaminase
NaN	NaN	NaN	NaN	NaN	NaN	NaN	NaN	NaN	NaN	NaN	20.7084	1	6.2	29.039	6.6065	1444200	1	EGIDFPOO_02048Thermococcus_sp_09242019S-methyl-5-thioadenosinephosphorylase
21.3973	21.9112	22.3248	NaN	22.8612	22.5251	NaN	NaN	NaN	NaN	NaN	NaN	4	8.5	61.389	23.934	31828000	10	EGIDFPOO_02059Thermococcus_sp_09242019LipidAexportATP-binding/permeaseproteinMsbA
NaN	NaN	NaN	20.371	NaN	NaN	NaN	NaN	NaN	NaN	NaN	NaN	2	5.2	51.748	11.204	7888900	2	EGIDFPOO_02060Thermococcus_sp_09242019hypotheticalprotein
NaN	NaN	NaN	NaN	NaN	NaN	NaN	NaN	NaN	NaN	NaN	20.0806	1	11.2	11.514	6.8505	1681700	2	EGIDFPOO_02148Thermococcus_sp_09242019hypotheticalprotein
25.6906	25.9569	26.1857	25.2019	25.619	25.4245	24.452	22.4333	24.7369	24.12	24.9994	23.251	8	28.1	36.974	323.31	476280000	85	EGIDFPOO_02172Thermococcus_sp_09242019Pyridoxal5-phosphatesynthasesubunitPdxS
NaN	NaN	NaN	NaN	20.0133	NaN	NaN	NaN	NaN	NaN	NaN	NaN	2	9.2	25.536	11.231	3102800	2	EGIDFPOO_02207Thermococcus_sp_09242019hypotheticalprotein
NaN	NaN	19.9641	NaN	NaN	20.8424	NaN	NaN	NaN	NaN	NaN	NaN	3	7	49.09	20.85	7483900	9	EGIDFPOO_02212Thermococcus_sp_09242019hypotheticalprotein
NaN	NaN	NaN	NaN	NaN	22.591	NaN	NaN	NaN	NaN	NaN	NaN	2	11.3	29.535	10.837	81524000	0	EGIDFPOO_02228Thermococcus_sp_09242019hypotheticalprotein
NaN	NaN	NaN	20.7528	NaN	NaN	NaN	NaN	NaN	NaN	NaN	NaN	2	10.8	23.922	10.88	2242900	3	EGIDFPOO_02230Thermococcus_sp_09242019hypotheticalprotein

## Sheet: filtered data_Xylan
Xylan_DMSO			Xylan_JJB384			Xylose_DMSO			Xylose_JJB384
1	2	3	4	5	6	7	8	9	10	11	12	N: Unique peptides	N: Unique sequence coverage [%]	N: Mol. weight [kDa]	N: Score	N: Intensity	N: MS/MS count	T: Majority protein IDs
NaN	NaN	NaN	21.4844	21.6571	21.5648	NaN	NaN	NaN	NaN	NaN	NaN	3	7.7	50.761	20.425	11220000	8	EGIDFPOO_00014Thermococcus_sp_09242019hypotheticalprotein
22.3488	22.3735	22.6177	23.6782	24.5409	23.8244	22.9805	22.5059	23.2698	24.6994	25.1963	24.6214	9	25.1	43.972	114.81	217850000	34	EGIDFPOO_00023Thermococcus_sp_09242019Putativepyridoxalphosphate-dependentacyltransferase
NaN	NaN	NaN	20.7946	21.0347	NaN	NaN	NaN	NaN	NaN	NaN	NaN	2	5.1	54.051	11.781	7087000	3	EGIDFPOO_00030Thermococcus_sp_09242019hypotheticalprotein
NaN	NaN	22.01	24.265	24.9733	24.8649	22.0845	NaN	23.0493	23.0997	25.1488	24.2728	13	26.3	71.11	118.88	201490000	40	EGIDFPOO_00063Thermococcus_sp_09242019hypotheticalprotein
NaN	NaN	NaN	21.5497	22.594	21.0752	NaN	NaN	NaN	NaN	NaN	NaN	2	13.5	24.828	12.549	19380000	6	EGIDFPOO_00101Thermococcus_sp_09242019Xanthinephosphoribosyltransferase
NaN	22.9775	23.0382	24.1068	23.979	23.6736	NaN	NaN	NaN	NaN	NaN	NaN	6	26.3	34.104	45.197	79876000	15	EGIDFPOO_00130Thermococcus_sp_09242019VitaminB12importATP-bindingproteinBtuD
NaN	NaN	NaN	23.2013	22.3945	22.8082	NaN	NaN	NaN	NaN	NaN	NaN	2	15.4	16.709	12.179	28763000	4	EGIDFPOO_00133Thermococcus_sp_09242019hypotheticalprotein
21.3435	21.905	21.7034	23.6706	23.0613	24.0384	NaN	NaN	NaN	NaN	NaN	22.434	9	30.9	41.836	204.97	65900000	29	EGIDFPOO_00134Thermococcus_sp_09242019CoenzymePQQsynthesisproteinE
24.2397	23.8281	25.3272	24.7152	24.9371	24.848	23.241	21.8636	23.2905	23.156	23.1863	23.5194	13	37.2	51.732	250.89	243530000	84	EGIDFPOO_00141Thermococcus_sp_09242019ProteinlysineacetyltransferasePat
25.9326	26.4694	26.7257	25.6508	25.7097	25.5448	25.7204	25.2883	26.1221	25.8875	26.0401	26.6451	14	57.7	28.06	323.31	899000000	131	EGIDFPOO_00163Thermococcus_sp_09242019Bifunctionalligase/repressorBirA
NaN	21.9086	22.0941	23.8051	24.0426	23.434	NaN	NaN	NaN	NaN	22.759	22.372	8	33	31.623	95.793	72827000	22	EGIDFPOO_00164Thermococcus_sp_092420193-hydroxy-5-phosphonooxypentane-2,4-dionethiolase
33.7469	34.0145	34.4831	32.58	33.2887	32.2855	31.8227	31.4638	32.7418	31.9338	32.1181	32.2142	37	57.2	65.754	323.31	111870000000	940	EGIDFPOO_00165Thermococcus_sp_092420192-oxoglutaratecarboxylaselargesubunit
NaN	NaN	NaN	24.1774	23.7212	23.3385	22.2837	21.9839	23.1006	24.3909	NaN	NaN	4	37	15.227	51.494	135070000	20	EGIDFPOO_00177Thermococcus_sp_09242019ElongationfactorP
NaN	NaN	NaN	22.6023	23.295	23.2447	NaN	NaN	NaN	NaN	NaN	NaN	3	7.1	53.58	20.666	32609000	10	EGIDFPOO_00185Thermococcus_sp_09242019hypotheticalprotein
26.6012	25.7761	25.8877	26.631	27.5348	25.969	23.9135	23.6231	24.5124	25.6592	26.8022	25.9702	25	34.6	87.304	323.31	990880000	100	EGIDFPOO_00198Thermococcus_sp_09242019Phosphoenolpyruvatesynthase
NaN	NaN	NaN	23.3439	23.9633	23.8823	NaN	NaN	NaN	NaN	NaN	NaN	8	27	43.228	265.52	62538000	22	EGIDFPOO_00207Thermococcus_sp_09242019hypotheticalprotein
NaN	23.6819	NaN	24.3244	26.0397	25.2378	NaN	23.1978	23.8541	25.146	NaN	23.7335	6	28.7	33.155	55.599	358070000	23	EGIDFPOO_00208Thermococcus_sp_09242019DihydroorotatedehydrogenaseB(NAD(+)),electrontransfersubunit
NaN	NaN	NaN	23.7268	23.8145	NaN	NaN	NaN	NaN	NaN	NaN	NaN	6	26	29.584	46.285	47217000	9	EGIDFPOO_00209Thermococcus_sp_09242019hypotheticalprotein
NaN	NaN	NaN	25.0982	26.7998	23.9937	NaN	NaN	NaN	23.6183	24.3237	23.8359	20	50.7	48.511	279.02	307520000	57	EGIDFPOO_00210Thermococcus_sp_09242019NAD-reducinghydrogenaseHoxSsubunitbeta
22.0531	NaN	NaN	23.5699	24.8967	24.8628	NaN	NaN	NaN	NaN	23.794	23.0625	3	31.5	12.928	37.729	118410000	29	EGIDFPOO_00223Thermococcus_sp_09242019hypotheticalprotein
NaN	NaN	22.9433	22.8498	23.2894	23.0446	NaN	NaN	NaN	NaN	NaN	22.7165	2	20.6	14.887	14.514	68835000	16	EGIDFPOO_00231Thermococcus_sp_09242019hypotheticalprotein
NaN	NaN	NaN	26.4225	27.2112	27.0064	NaN	NaN	NaN	23.778	24.5348	22.6865	13	63	26.331	178.5	543750000	39	EGIDFPOO_00234Thermococcus_sp_09242019hypotheticalprotein
NaN	NaN	NaN	23.1072	24.145	23.3621	NaN	22.4287	NaN	NaN	24.1025	23.2395	6	41.9	16.777	36.647	105390000	12	EGIDFPOO_00252Thermococcus_sp_0924201930SribosomalproteinS13
24.9197	25.1947	25.3499	24.9646	25.298	24.8934	24.6039	24.077	25.2892	24.9215	25.2409	25.1748	11	38.1	39.662	155.63	430860000	80	EGIDFPOO_00289Thermococcus_sp_09242019CelldivisionproteinFtsZ
NaN	NaN	NaN	23.6406	24.0393	24.7702	NaN	NaN	NaN	NaN	23.3185	23.0609	10	10	126.75	60.6	99545000	18	EGIDFPOO_00304Thermococcus_sp_09242019DNA-directedRNApolymerasesubunitbeta
NaN	NaN	NaN	23.8627	24.9328	23.9113	NaN	NaN	NaN	23.1027	23.6098	22.8835	13	14	102.98	109.11	178270000	31	EGIDFPOO_00305Thermococcus_sp_09242019DNA-directedRNApolymerasesubunitbeta
NaN	NaN	NaN	23.9254	24.6265	22.847	NaN	22.3582	22.8348	NaN	NaN	22.532	5	26.5	24.611	53.693	90901000	11	EGIDFPOO_00310Thermococcus_sp_09242019hypotheticalprotein
NaN	NaN	NaN	NaN	22.8053	22.139	NaN	NaN	NaN	NaN	NaN	NaN	4	8.7	56.759	22.895	30694000	8	EGIDFPOO_00326Thermococcus_sp_09242019N-substitutedformamidedeformylase
NaN	NaN	24.0803	25.1131	25.0138	24.9733	NaN	NaN	NaN	24.0772	25.9012	24.915	6	69.1	13.401	225.61	296340000	29	EGIDFPOO_00337Thermococcus_sp_09242019PutativeribosomalproteinL7Ae-likeprotein
NaN	23.3395	NaN	26.1659	26.6648	25.825	23.0478	NaN	NaN	23.9022	24.219	26.0165	9	36.4	30.675	195.08	446300000	27	EGIDFPOO_00342Thermococcus_sp_09242019hypotheticalprotein
NaN	NaN	NaN	23.581	23.795	23.7367	NaN	NaN	NaN	NaN	NaN	NaN	9	16	78.134	81.335	49629000	17	EGIDFPOO_00354Thermococcus_sp_09242019hypotheticalprotein
20.6073	19.6491	21.4823	32.9607	33.0965	32.4827	NaN	NaN	NaN	NaN	NaN	21.0457	50	63.7	77.709	323.31	30179000000	327	EGIDFPOO_00375Thermococcus_sp_09242019Alpha-amylase1
NaN	NaN	NaN	25.2178	25.6518	25.2947	24.1612	24.1935	NaN	25.5068	26.1155	25.5169	15	33.5	68.766	264.86	427920000	66	EGIDFPOO_00397Thermococcus_sp_09242019putativeoxidoreductaseYdhV
NaN	NaN	NaN	25.4659	26.3756	25.1589	NaN	NaN	24.2957	26.6592	24.9136	NaN	10	18.6	73.246	75.982	508260000	16	EGIDFPOO_00414Thermococcus_sp_09242019Threonine--tRNAligase
NaN	NaN	NaN	23.4614	23.7529	23.5248	21.334	21.5827	22.9713	23.2347	24.3456	24.0737	9	27.5	49.796	323.31	114150000	32	EGIDFPOO_00463Thermococcus_sp_09242019ProteinlysineacetyltransferasePat
NaN	NaN	NaN	22.2635	22.0325	21.8861	NaN	NaN	NaN	NaN	NaN	NaN	3	18.5	19.805	22.458	20017000	8	EGIDFPOO_00470Thermococcus_sp_09242019Nucleosidediphosphatekinase
NaN	NaN	NaN	20.0305	21.4767	NaN	NaN	NaN	NaN	NaN	NaN	NaN	3	9.5	49.617	19.863	10271000	8	EGIDFPOO_00473Thermococcus_sp_09242019MetalloproteasePmbA
NaN	NaN	NaN	24.848	25.0048	24.8243	NaN	NaN	NaN	25.1436	25.5955	24.201	10	27.5	53.435	283.11	244980000	49	EGIDFPOO_00474Thermococcus_sp_09242019MetalloproteaseTldD
NaN	22.5353	NaN	24.6377	25.6837	24.7784	22.8468	23.1898	23.3339	24.991	25.3228	25.5973	13	39.1	47.653	323.31	306610000	73	EGIDFPOO_00498Thermococcus_sp_092420192-aminoadipatetransaminase
NaN	NaN	NaN	25.0675	25.0651	24.6845	NaN	NaN	NaN	26.3348	27.5225	27.1652	13	29.5	49.322	323.31	596940000	43	EGIDFPOO_00532Thermococcus_sp_09242019Beta-glucosidaseA
NaN	NaN	NaN	NaN	22.4996	21.3725	NaN	NaN	NaN	NaN	21.6672	NaN	3	13.1	39.155	19.916	19167000	8	EGIDFPOO_00535Thermococcus_sp_09242019Galactokinase
NaN	NaN	NaN	NaN	22.4977	21.8919	NaN	NaN	NaN	NaN	NaN	NaN	7	10.3	96.764	61.348	13910000	9	EGIDFPOO_00563Thermococcus_sp_09242019Glycogenphosphorylase
NaN	NaN	NaN	22.4752	23.8713	23.545	NaN	NaN	NaN	NaN	NaN	NaN	2	15.7	13.123	14.194	44650000	6	EGIDFPOO_00577Thermococcus_sp_09242019Na(+)/H(+)antiportersubunitG
NaN	NaN	NaN	22.2169	23.0878	22.985	NaN	NaN	NaN	NaN	NaN	NaN	2	17.9	17.103	30.871	31015000	7	EGIDFPOO_00584Thermococcus_sp_09242019Formatehydrogenlyasesubunit7
NaN	NaN	NaN	21.621	22.2495	21.3619	NaN	NaN	NaN	NaN	NaN	NaN	6	18.2	48.417	37.398	15127000	10	EGIDFPOO_00586Thermococcus_sp_09242019Hydrogenase-4componentG
NaN	NaN	NaN	21.7954	22.2912	21.8615	NaN	NaN	NaN	21.2659	NaN	22.0203	3	21.7	15.798	22.597	22690000	12	EGIDFPOO_00670Thermococcus_sp_09242019hypotheticalprotein
21.0447	19.7566	19.6684	27.7058	27.694	27.7828	NaN	NaN	NaN	NaN	NaN	19.4672	22	40.9	70.594	299.6	800860000	79	EGIDFPOO_00674Thermococcus_sp_09242019hypotheticalprotein
NaN	NaN	NaN	23.0481	23.8609	NaN	NaN	NaN	NaN	NaN	NaN	NaN	4	22.2	17.36	36.564	36633000	5	EGIDFPOO_00677Thermococcus_sp_09242019Xanthinephosphoribosyltransferase
NaN	NaN	NaN	23.7803	24.0337	23.9362	NaN	NaN	NaN	NaN	NaN	21.8695	5	17.6	40.124	39.737	65873000	14	EGIDFPOO_00711Thermococcus_sp_09242019hypotheticalprotein
NaN	NaN	NaN	22.6903	NaN	23.5112	NaN	NaN	NaN	NaN	NaN	NaN	7	5.5	124.68	69.867	288380000	14	EGIDFPOO_00721Thermococcus_sp_09242019Isoleucine--tRNAligase
NaN	NaN	NaN	NaN	22.1655	22.088	NaN	NaN	NaN	NaN	NaN	NaN	4	20.8	39.178	25.425	14701000	7	EGIDFPOO_00779Thermococcus_sp_092420195-methyltetrahydropteroyltriglutamate--homocysteinemethyltransferase
NaN	NaN	22.4062	28.1242	28.8083	28.019	23.1585	22.4752	23.8331	29.4937	29.1594	28.8723	26	61.3	50.876	323.31	3405700000	232	EGIDFPOO_00808Thermococcus_sp_09242019Cyclic2,3-diphosphoglyceratesynthetase
NaN	NaN	NaN	23.6788	24.0625	NaN	NaN	NaN	NaN	NaN	NaN	NaN	3	13.8	38.474	29.524	57027000	5	EGIDFPOO_00811Thermococcus_sp_09242019PutativeaminopeptidaseYsdC
NaN	NaN	NaN	22.0328	23.8277	22.4371	NaN	NaN	NaN	NaN	NaN	NaN	2	9.3	26.455	24.455	32135000	3	EGIDFPOO_00816Thermococcus_sp_09242019Maleateisomerase
NaN	NaN	NaN	NaN	22.1144	21.6	NaN	21.5233	22.323	23.7835	23.0483	22.8398	6	15.6	52.37	37.539	56987000	13	EGIDFPOO_00836Thermococcus_sp_09242019Glutamatesynthase[NADPH]smallchain
20.9969	NaN	21.2269	22.0331	21.2742	20.8241	21.3264	NaN	NaN	NaN	NaN	NaN	5	19.6	41.203	35.082	28001000	25	EGIDFPOO_00842Thermococcus_sp_09242019Isopentenyl-diphosphatedelta-isomerase
NaN	NaN	NaN	22.5285	23.8437	NaN	NaN	NaN	NaN	NaN	NaN	NaN	4	10	49.994	78.163	38964000	8	EGIDFPOO_00905Thermococcus_sp_09242019Asparagine--tRNAligase
NaN	NaN	NaN	21.8206	22.1475	NaN	NaN	NaN	NaN	NaN	NaN	NaN	3	8.4	58.703	20.568	18007000	7	EGIDFPOO_00916Thermococcus_sp_09242019Carboxypeptidase1
NaN	NaN	NaN	23.6635	23.0293	23.3649	NaN	NaN	NaN	NaN	24.0343	23.725	5	20.3	33.257	32.402	108490000	11	EGIDFPOO_00922Thermococcus_sp_09242019Hydroxypyruvatereductase
NaN	NaN	NaN	22.1543	23.6026	22.6908	NaN	NaN	NaN	NaN	22.6434	NaN	1	10.1	13.199	13.4	36784000	14	EGIDFPOO_00930Thermococcus_sp_09242019hypotheticalprotein
NaN	NaN	NaN	23.1046	24.0559	23.5247	NaN	NaN	NaN	NaN	22.4191	22.0119	5	17.9	39.074	33.167	64162000	16	EGIDFPOO_00933Thermococcus_sp_09242019Xaa-Prodipeptidase
24.1405	23.7427	24.1096	24.1479	24.9556	24.2645	22.6337	22.4652	NaN	NaN	24.8206	24.36	7	27.4	38.225	139.63	219120000	58	EGIDFPOO_01030Thermococcus_sp_092420193-oxoacyl-[acyl-carrier-protein]synthase3
NaN	NaN	NaN	23.7822	23.5591	23.2886	NaN	NaN	NaN	NaN	NaN	NaN	6	16.7	44.098	38.484	63319000	12	EGIDFPOO_01053Thermococcus_sp_09242019PutativeN-acetyl-LL-diaminopimelateaminotransferase
NaN	NaN	NaN	22.8517	24.3372	NaN	NaN	NaN	NaN	NaN	NaN	22.3019	3	10.6	37.977	33.663	55463000	8	EGIDFPOO_01114Thermococcus_sp_09242019(2E,6E)-farnesyldiphosphatesynthase
NaN	NaN	NaN	23.1827	23.5633	22.7319	NaN	NaN	NaN	22.6941	23.4839	23.2633	9	20	64.074	71.464	81194000	22	EGIDFPOO_01136Thermococcus_sp_09242019Methylmalonyl-CoAmutase
NaN	NaN	NaN	24.1521	24.1309	24.2377	NaN	NaN	NaN	NaN	NaN	22.886	3	11	37.515	323.31	71648000	13	EGIDFPOO_01154Thermococcus_sp_09242019hypotheticalprotein
NaN	NaN	NaN	21.2609	21.8203	22.1655	NaN	NaN	NaN	NaN	23.1319	22.0435	1	10.6	13.818	6.9286	32970000	8	EGIDFPOO_01186Thermococcus_sp_09242019S-adenosylmethioninedecarboxylaseproenzyme
NaN	NaN	NaN	25.0398	24.8441	24.7288	NaN	NaN	NaN	23.6117	NaN	24.8619	6	38.2	24.588	201.16	170760000	35	EGIDFPOO_01210Thermococcus_sp_09242019hypotheticalprotein
23.7464	23.3182	NaN	NaN	22.7941	23.1363	22.6446	22.6249	23.3716	23.0192	23.4077	23.6213	5	22.7	28.012	45.034	110030000	33	EGIDFPOO_01233Thermococcus_sp_09242019Bifunctionalligase/repressorBirA
22.2722	22.7945	23.6318	23.3753	23.1567	NaN	NaN	21.0763	NaN	NaN	NaN	NaN	5	16	51.429	123.02	77058000	38	EGIDFPOO_01257Thermococcus_sp_09242019PTSsystemfructose-specificEIIBBCcomponent
27.3099	27.3773	27.5275	30.1961	30.4904	30.0283	26.9181	27.1093	27.795	28.9242	29.8102	29.6075	20	50.6	46.814	323.31	8549400000	225	EGIDFPOO_01261Thermococcus_sp_09242019Glutamatedehydrogenase
23.6052	24.4765	24.9371	27.0947	27.4713	26.8449	25.2501	25.5246	26.4681	26.6775	27.997	27.4034	21	57.3	49.73	323.31	1444700000	179	EGIDFPOO_01278Thermococcus_sp_092420195-aminovalerateaminotransferaseDavT
NaN	NaN	NaN	23.3086	24.0374	23.7169	NaN	NaN	NaN	NaN	23.9629	NaN	7	6.1	146.38	48.175	92882000	15	EGIDFPOO_01287Thermococcus_sp_09242019hypotheticalprotein
NaN	NaN	NaN	22.4791	24.0875	23.4315	NaN	NaN	NaN	23.9896	24.6899	23.7902	6	25.1	34.922	82.791	107630000	25	EGIDFPOO_01290Thermococcus_sp_09242019hypotheticalprotein
NaN	NaN	NaN	24.6807	25.7757	25.6937	NaN	22.8189	NaN	23.932	24.9904	24.5968	16	46.3	46.972	323.31	251910000	51	EGIDFPOO_01331Thermococcus_sp_09242019Serinehydroxymethyltransferase
NaN	NaN	NaN	24.8974	25.7906	25.4412	NaN	NaN	NaN	23.8584	24.6464	24.3352	10	36.3	44.383	229.27	228420000	51	EGIDFPOO_01348Thermococcus_sp_09242019Aspartateaminotransferase
NaN	NaN	NaN	26.8787	27.1409	27.1016	NaN	NaN	NaN	23.2575	24.3277	24.5662	12	51.2	28.829	173.99	560980000	47	EGIDFPOO_01372Thermococcus_sp_09242019hypotheticalprotein
NaN	NaN	NaN	22.6914	23.4822	23.1095	NaN	NaN	NaN	NaN	NaN	NaN	2	16	13.983	12.049	59660000	4	EGIDFPOO_01375Thermococcus_sp_09242019hypotheticalprotein
NaN	NaN	NaN	25.385	26.1554	25.3196	NaN	NaN	NaN	25.2045	25.8807	26.4145	9	31.9	48.137	323.31	407100000	34	EGIDFPOO_01388Thermococcus_sp_09242019hypotheticalprotein
NaN	NaN	NaN	22.9614	24.4122	23.4492	NaN	NaN	NaN	23.7149	24.3614	23.8617	10	21.9	51.285	101.65	111420000	29	EGIDFPOO_01389Thermococcus_sp_09242019hypotheticalprotein
NaN	NaN	NaN	23.2697	24.1502	23.3832	23.101	22.8817	NaN	23.4422	24.1874	24.5465	4	21.3	34.799	38.93	144020000	17	EGIDFPOO_01399Thermococcus_sp_09242019PyruvatesynthasesubunitPorB
28.9189	28.7759	29.1144	31.3642	31.5319	30.9972	NaN	28.1933	NaN	29.637	31.407	27.7314	9	30.6	43.606	64.605	13035000000	35	EGIDFPOO_01400Thermococcus_sp_09242019PyruvatesynthasesubunitPorA
22.4651	NaN	22.2456	22.5254	22.7955	22.7983	21.4934	NaN	NaN	22.0513	NaN	NaN	2	27.6	12.054	20.27	65130000	14	EGIDFPOO_01401Thermococcus_sp_09242019ElectrontransportcomplexsubunitRsxB;EGIDFPOO_01404Thermococcus_sp_09242019PyruvatesynthasesubunitPorD
NaN	20.822	NaN	NaN	22.3836	22.2055	NaN	NaN	NaN	21.6095	NaN	NaN	3	14.1	35.65	31.233	33516000	12	EGIDFPOO_01402Thermococcus_sp_09242019PyruvatesynthasesubunitPorB
NaN	NaN	NaN	23.4405	23.3737	23.4447	NaN	NaN	NaN	22.8357	NaN	23.7891	5	16.8	44.219	100.7	64401000	22	EGIDFPOO_01403Thermococcus_sp_09242019PyruvatesynthasesubunitPorA
NaN	NaN	NaN	24.4516	23.8147	24.0004	22.5974	22.4843	NaN	23.7618	25.4538	25.0793	6	46.6	14.887	250.17	185740000	24	EGIDFPOO_01424Thermococcus_sp_09242019hypotheticalprotein
NaN	NaN	21.1384	22.3422	23.3764	23.1797	21.3222	NaN	22.2649	23.4424	23.4874	23.4675	9	23.4	44.874	68.767	83668000	33	EGIDFPOO_01461Thermococcus_sp_09242019putativeaspartateaminotransferase
NaN	NaN	NaN	21.8858	21.8686	NaN	NaN	NaN	NaN	NaN	NaN	NaN	2	5.3	42.055	13.953	11588000	3	EGIDFPOO_01480Thermococcus_sp_09242019Aldehyde-alcoholdehydrogenase
NaN	NaN	NaN	23.0199	22.6785	NaN	NaN	NaN	NaN	NaN	NaN	NaN	3	13.9	31.13	24.167	29914000	7	EGIDFPOO_01492Thermococcus_sp_09242019hypotheticalprotein
NaN	NaN	NaN	21.9678	22.4194	NaN	NaN	NaN	NaN	NaN	NaN	NaN	3	10.4	42.428	41.748	14669000	8	EGIDFPOO_01493Thermococcus_sp_092420192-oxoglutarateoxidoreductasesubunitKorA
22.5619	NaN	23.007	24.0191	23.7014	24.339	NaN	21.5077	NaN	23.9837	NaN	NaN	3	38.8	7.3906	24.772	141550000	21	EGIDFPOO_01508Thermococcus_sp_09242019hypotheticalprotein
NaN	NaN	NaN	NaN	23.7923	22.3174	NaN	21.5914	NaN	22.6961	23.5902	22.3349	7	32.7	35.107	45.704	65003000	18	EGIDFPOO_01519Thermococcus_sp_09242019Ornithinecarbamoyltransferase
NaN	NaN	NaN	NaN	24.0058	22.5638	NaN	21.7698	NaN	22.6061	22.8879	23.1343	5	19.4	42.915	39.748	62252000	15	EGIDFPOO_01541Thermococcus_sp_09242019Serine-pyruvateaminotransferase
25.3105	25.4404	25.6989	25.5059	25.794	25.6388	25.4334	25.1868	26.3063	26.6378	27.0597	26.6153	16	47.2	47.419	171.74	936640000	122	EGIDFPOO_01543Thermococcus_sp_09242019ElongationfactorTu-B
NaN	NaN	22.1401	23.1043	22.9658	22.592	NaN	NaN	NaN	22.9933	23.2771	23.3065	8	17.1	59.03	72.833	69219000	18	EGIDFPOO_01566Thermococcus_sp_0924201960kDachaperonin
29.431	30.1519	29.8389	29.5991	28.6442	29.6806	26.5982	25.8361	27.4305	26.567	28.1753	27.2857	8	34.4	16.156	323.31	5725900000	129	EGIDFPOO_01568Thermococcus_sp_092420192-oxoglutaratecarboxylaselargesubunit
25.0271	24.9716	25.5746	23.8219	24.7422	24.4942	24.5145	23.949	25.7524	24.7829	25.0682	24.6888	2	18.4	14.27	22.225	397630000	33	EGIDFPOO_01569Thermococcus_sp_09242019hypotheticalprotein
30.4374	30.3851	31.1004	29.4651	29.3722	29.0978	28.3312	27.7373	29.2081	28.4496	28.9733	28.7648	46	70.9	57.084	323.31	9818500000	620	EGIDFPOO_01570Thermococcus_sp_09242019Methylmalonyl-CoAcarboxyltransferase12Ssubunit
NaN	NaN	22.9532	23.2138	23.0701	23.191	22.735	22.1484	23.037	23.3616	23.5676	22.9949	13	19.8	82.097	88.708	100300000	29	EGIDFPOO_01589Thermococcus_sp_09242019ElongationfactorG
21.623	NaN	22.574	22.5526	23.478	24.2887	21.3502	21.301	21.8187	NaN	24.3129	23.9218	2	28.4	7.2574	20.351	121760000	17	EGIDFPOO_01608Thermococcus_sp_09242019hypotheticalprotein
NaN	NaN	NaN	NaN	23.9587	22.4654	NaN	NaN	NaN	NaN	NaN	NaN	3	19.2	23.718	43.523	36075000	9	EGIDFPOO_01678Thermococcus_sp_09242019hypotheticalprotein
NaN	NaN	NaN	24.0702	25.5754	24.1445	NaN	NaN	23.1468	NaN	23.2054	NaN	6	10.9	74.529	106.68	142820000	21	EGIDFPOO_01679Thermococcus_sp_09242019hypotheticalprotein
24.0655	23.971	24.632	24.5973	25.0418	24.7013	21.77	NaN	NaN	22.0135	22.5914	22.7646	6	23.8	34.021	52.305	178420000	31	EGIDFPOO_01731Thermococcus_sp_09242019Daunorubicin/doxorubicinresistanceATP-bindingproteinDrrA
NaN	NaN	NaN	23.9411	23.8461	24.1945	NaN	NaN	NaN	NaN	NaN	NaN	4	29.6	21.487	67.523	64172000	15	EGIDFPOO_01763Thermococcus_sp_09242019AlkylhydroperoxidereductaseC
NaN	NaN	NaN	24.5282	24.92	NaN	NaN	NaN	NaN	NaN	NaN	NaN	4	16.3	28.64	31.77	104720000	7	EGIDFPOO_01793Thermococcus_sp_09242019hypotheticalprotein
22.7752	23.0958	23.2804	25.724	24.6842	24.5104	21.8155	NaN	NaN	NaN	NaN	NaN	4	10.1	46.543	28.946	165670000	14	EGIDFPOO_01808Thermococcus_sp_09242019Proton/glutamate-aspartatesymporter
23.1288	23.9123	23.6341	26.0015	26.4558	26.0732	23.9748	23.4265	24.102	25.7755	26.1031	26.3726	20	43.9	59.007	323.31	613530000	133	EGIDFPOO_01811Thermococcus_sp_0924201960kDachaperonin
23.6618	23.6034	24.2903	24.7107	25.9315	24.9659	22.5507	21.9472	23.655	23.8075	23.5816	24.4476	11	38.7	35.81	118.78	296840000	68	EGIDFPOO_01820Thermococcus_sp_09242019OligopeptidetransportATP-bindingproteinOppD
23.4083	23.6695	24.1377	24.8816	25.161	24.8935	22.4977	23.228	24.1145	23.7076	23.9033	24.0502	8	26.9	38.202	323.31	258480000	45	EGIDFPOO_01821Thermococcus_sp_09242019OligopeptidetransportATP-bindingproteinOppF
23.5939	23.8917	24.3821	24.5257	24.7462	23.8006	NaN	NaN	NaN	23.1767	22.4206	22.963	4	7.8	65.335	323.31	179580000	17	EGIDFPOO_01840Thermococcus_sp_09242019hypotheticalprotein
NaN	NaN	NaN	23.0767	23.3403	22.5944	NaN	NaN	NaN	NaN	NaN	NaN	6	6.5	125.24	52.248	34385000	15	EGIDFPOO_01845Thermococcus_sp_09242019hypotheticalprotein
NaN	NaN	NaN	NaN	22.6331	22.1311	NaN	NaN	NaN	22.3773	23.1997	23.1897	7	14.7	68.818	135.95	47313000	22	EGIDFPOO_01856Thermococcus_sp_09242019hypotheticalprotein
NaN	NaN	NaN	22.7047	23.2996	NaN	NaN	NaN	NaN	NaN	NaN	NaN	8	23.8	65.486	67.758	36716000	16	EGIDFPOO_01867Thermococcus_sp_09242019V-typesodiumATPasecatalyticsubunitA
NaN	NaN	NaN	24.9244	25.9238	24.9844	NaN	NaN	NaN	24.7155	24.6409	24.9285	7	44.4	19.554	98.958	272800000	52	EGIDFPOO_01964Thermococcus_sp_09242019Rubrerythrin-2
NaN	NaN	NaN	21.665	21.7621	21.2545	NaN	NaN	NaN	NaN	NaN	NaN	2	6.4	40.03	22.493	13779000	7	EGIDFPOO_01965Thermococcus_sp_09242019Rubredoxin-NAD(+)reductase
NaN	22.0152	23.6005	23.4467	25.2581	25.14	NaN	NaN	NaN	NaN	NaN	22.4299	9	24	46.589	84.477	135440000	32	EGIDFPOO_01968Thermococcus_sp_09242019Nitricoxidereductase
NaN	NaN	NaN	22.5437	23.8355	22.8041	NaN	NaN	NaN	22.5954	23.0381	23.0618	5	10	65	35.611	66634000	20	EGIDFPOO_01971Thermococcus_sp_092420192-oxoglutarateoxidoreductasesubunitKorA
22.536	NaN	NaN	23.0979	24.3692	23.9403	NaN	NaN	NaN	NaN	22.5874	NaN	3	20.8	19.153	17.92	83908000	12	EGIDFPOO_01986Thermococcus_sp_09242019Na(+)/H(+)antiportersubunitE1
NaN	NaN	NaN	24.6379	24.6049	24.2691	NaN	NaN	NaN	NaN	NaN	NaN	4	29.5	18.898	38.772	107110000	17	EGIDFPOO_01987Thermococcus_sp_09242019hypotheticalprotein
NaN	NaN	NaN	23.7788	23.8983	24.3215	NaN	NaN	NaN	NaN	NaN	NaN	4	7	82.656	80.221	60328000	14	EGIDFPOO_01993Thermococcus_sp_092420191,4-alpha-glucanbranchingenzymeGlgB
21.3973	21.9112	22.3248	NaN	22.8612	22.5251	NaN	NaN	NaN	NaN	NaN	NaN	4	8.5	61.389	23.934	31828000	10	EGIDFPOO_02059Thermococcus_sp_09242019LipidAexportATP-binding/permeaseproteinMsbA
25.6906	25.9569	26.1857	25.2019	25.619	25.4245	24.452	22.4333	24.7369	24.12	24.9994	23.251	8	28.1	36.974	323.31	476280000	85	EGIDFPOO_02172Thermococcus_sp_09242019Pyridoxal5-phosphatesynthasesubunitPdxS

## Sheet: JJB384 vs. DMSO_Xylan
			Data imputed from the normal distribution
			Xylan_DMSO			Xylan_JJB384			Xylose_DMSO			Xylose_JJB384
-Log(P-value)	Difference	Majority protein IDs	1	2	3	4	5	6	7	8	9	10	11	12
4.58657	12.2671	EGIDFPOO_00375Thermococcus_sp_09242019Alpha-amylase1	20.6073	19.6491	21.4823	32.9607	33.0965	32.4827	20.4801	20.8437	20.3982	21.1069	20.7102	21.0457
5.14219	8.82392	EGIDFPOO_00234Thermococcus_sp_09242019hypotheticalprotein	18.3979	17.8422	17.9282	26.4225	27.2112	27.0064	19.0573	20.0027	20.0153	23.778	24.5348	22.6865
3.75461	8.70621	EGIDFPOO_01372Thermococcus_sp_09242019hypotheticalprotein	18.3985	19.4115	17.1926	26.8787	27.1409	27.1016	19.1566	19.9904	21.3007	23.2575	24.3277	24.5662
2.68103	8.15294	EGIDFPOO_00808Thermococcus_sp_09242019Cyclic2,3-diphosphoglyceratesynthetase	19.1336	18.9529	22.4062	28.1242	28.8083	28.019	23.1585	22.4752	23.8331	29.4937	29.1594	28.8723
4.15239	7.57098	EGIDFPOO_00674Thermococcus_sp_09242019hypotheticalprotein	21.0447	19.7566	19.6684	27.7058	27.694	27.7828	19.5977	19.7416	21.621	21.6494	21.1493	19.4672
4.10594	7.04899	EGIDFPOO_00414Thermococcus_sp_09242019Threonine--tRNAligase	18.2447	18.6032	19.0055	25.4659	26.3756	25.1589	19.7191	18.5275	24.2957	26.6592	24.9136	21.717
3.13601	6.83205	EGIDFPOO_01348Thermococcus_sp_09242019Aspartateaminotransferase	17.5328	18.2535	19.8468	24.8974	25.7906	25.4412	20.3029	20.4783	20.8585	23.8584	24.6464	24.3352
5.61976	6.81453	EGIDFPOO_00397Thermococcus_sp_09242019putativeoxidoreductaseYdhV	18.7665	18.5594	18.3949	25.2178	25.6518	25.2947	24.1612	24.1935	20.0985	25.5068	26.1155	25.5169
2.69896	6.38519	EGIDFPOO_00210Thermococcus_sp_09242019NAD-reducinghydrogenaseHoxSsubunitbeta	18.6956	19.6065	18.4341	25.0982	26.7998	23.9937	18.3188	17.8573	20.9104	23.6183	24.3237	23.8359
4.2883	6.25464	EGIDFPOO_01388Thermococcus_sp_09242019hypotheticalprotein	19.7662	19.268	19.0619	25.385	26.1554	25.3196	19.5413	19.153	20.845	25.2045	25.8807	26.4145
3.43121	6.20783	EGIDFPOO_01679Thermococcus_sp_09242019hypotheticalprotein	17.93	18.8532	18.3834	24.0702	25.5754	24.1445	19.517	19.1152	23.1468	21.8262	23.2054	21.7993
2.98849	6.09468	EGIDFPOO_01331Thermococcus_sp_09242019Serinehydroxymethyltransferase	18.0815	20.1354	19.6492	24.6807	25.7757	25.6937	20.0564	22.8189	19.3155	23.932	24.9904	24.5968
3.33419	5.99949	EGIDFPOO_00474Thermococcus_sp_09242019MetalloproteaseTldD	19.5803	19.3323	17.766	24.848	25.0048	24.8243	19.4827	18.9904	21.5326	25.1436	25.5955	24.201
1.75073	5.84961	EGIDFPOO_00342Thermococcus_sp_09242019hypotheticalprotein	18.8387	23.3395	18.9287	26.1659	26.6648	25.825	23.0478	19.5244	19.5118	23.9022	24.219	26.0165
2.80229	5.77964	EGIDFPOO_01964Thermococcus_sp_09242019Rubrerythrin-2	20.3206	20.0326	18.1405	24.9244	25.9238	24.9844	19.3732	20.7758	20.0373	24.7155	24.6409	24.9285
3.81553	5.67562	EGIDFPOO_01987Thermococcus_sp_09242019hypotheticalprotein	18.2083	18.7307	19.5461	24.6379	24.6049	24.2691	18.3156	19.4789	20.7925	20.7517	20.7934	19.9794
5.86873	5.41001	EGIDFPOO_01763Thermococcus_sp_09242019AlkylhydroperoxidereductaseC	18.6209	18.6565	18.4743	23.9411	23.8461	24.1945	19.9149	19.9521	19.44	19.5974	20.7563	21.0135
4.25507	5.39443	EGIDFPOO_00532Thermococcus_sp_09242019Beta-glucosidaseA	19.2194	19.3323	20.082	25.0675	25.0651	24.6845	19.7039	20.1298	20.1478	26.3348	27.5225	27.1652
2.40098	5.19023	EGIDFPOO_01210Thermococcus_sp_09242019hypotheticalprotein	18.7833	18.847	21.4117	25.0398	24.8441	24.7288	20.4497	18.4936	20.2665	23.6117	21.385	24.8619
3.83533	5.15685	EGIDFPOO_00933Thermococcus_sp_09242019Xaa-Prodipeptidase	18.8451	18.3511	18.0185	23.1046	24.0559	23.5247	19.384	19.1561	19.7628	20.6308	22.4191	22.0119
5.15908	5.15578	EGIDFPOO_01993Thermococcus_sp_092420191,4-alpha-glucanbranchingenzymeGlgB	18.885	18.8816	18.7647	23.7788	23.8983	24.3215	20.401	18.8089	20.7996	20.9722	20.9247	20.6576
4.30282	5.14678	EGIDFPOO_01424Thermococcus_sp_09242019hypotheticalprotein	19.3408	18.6745	18.811	24.4516	23.8147	24.0004	22.5974	22.4843	18.9584	23.7618	25.4538	25.0793
2.58401	4.99315	EGIDFPOO_01403Thermococcus_sp_09242019PyruvatesynthasesubunitPorA	17.4453	19.8922	17.942	23.4405	23.3737	23.4447	20.3993	20.0102	19.384	22.8357	20.5177	23.7891
1.43904	4.93932	EGIDFPOO_01793Thermococcus_sp_09242019hypotheticalprotein	18.9374	17.0925	18.9154	24.5282	24.92	20.3151	19.2148	19.1143	19.9919	20.0623	21.0233	21.6621
2.44236	4.92881	EGIDFPOO_00577Thermococcus_sp_09242019Na(+)/H(+)antiportersubunitG	19.0051	19.1029	16.997	22.4752	23.8713	23.545	19.7906	19.7258	21.2148	19.8438	21.0431	21.0586
1.28202	4.89261	EGIDFPOO_00208Thermococcus_sp_09242019DihydroorotatedehydrogenaseB(NAD(+)),electrontransfersubunit	18.0422	23.6819	19.2001	24.3244	26.0397	25.2378	19.6404	23.1978	23.8541	25.146	21.1152	23.7335
2.92347	4.84898	EGIDFPOO_00305Thermococcus_sp_09242019DNA-directedRNApolymerasesubunitbeta	20.3268	18.7927	19.0403	23.8627	24.9328	23.9113	18.911	20.1871	20.7768	23.1027	23.6098	22.8835
1.16707	4.81311	EGIDFPOO_00337Thermococcus_sp_09242019PutativeribosomalproteinL7Ae-likeprotein	18.6091	17.9714	24.0803	25.1131	25.0138	24.9733	19.1955	21.0819	19.9883	24.0772	25.9012	24.915
1.9294	4.80836	EGIDFPOO_00063Thermococcus_sp_09242019hypotheticalprotein	18.5373	19.1307	22.01	24.265	24.9733	24.8649	22.0845	19.6628	23.0493	23.0997	25.1488	24.2728
1.97385	4.73187	EGIDFPOO_00922Thermococcus_sp_09242019Hydroxypyruvatereductase	20.0319	16.6163	19.2139	23.6635	23.0293	23.3649	21.3687	18.53	19.3539	19.8764	24.0343	23.725
2.82378	4.6816	EGIDFPOO_00310Thermococcus_sp_09242019hypotheticalprotein	18.8331	19.7432	18.7778	23.9254	24.6265	22.847	19.321	22.3582	22.8348	20.7503	20.6382	22.532
3.71991	4.67195	EGIDFPOO_01053Thermococcus_sp_09242019PutativeN-acetyl-LL-diaminopimelateaminotransferase	18.4041	19.4939	18.716	23.7822	23.5591	23.2886	19.0483	19.7915	19.4034	21.8663	21.4954	19.9162
3.86948	4.61739	EGIDFPOO_00711Thermococcus_sp_09242019hypotheticalprotein	19.2991	18.7591	19.8398	23.7803	24.0337	23.9362	20.5754	18.7809	20.8847	20.6672	21.7668	21.8695
3.42318	4.5956	EGIDFPOO_01154Thermococcus_sp_09242019hypotheticalprotein	19.7109	18.8046	20.2184	24.1521	24.1309	24.2377	18.8403	19.1515	20.0914	22.0063	20.5781	22.886
2.51813	4.55106	EGIDFPOO_01399Thermococcus_sp_09242019PyruvatesynthasesubunitPorB	17.7489	19.5983	19.8028	23.2697	24.1502	23.3832	23.101	22.8817	20.3673	23.4422	24.1874	24.5465
3.62192	4.546	EGIDFPOO_00207Thermococcus_sp_09242019hypotheticalprotein	18.834	19.7997	18.9178	23.3439	23.9633	23.8823	19.4674	18.9735	20.3074	20.9903	22.1953	21.408
1.7598	4.5431	EGIDFPOO_00223Thermococcus_sp_09242019hypotheticalprotein	22.0531	18.8243	18.8227	23.5699	24.8967	24.8628	18.4518	19.6391	19.545	20.6799	23.794	23.0625
1.82483	4.53717	EGIDFPOO_00498Thermococcus_sp_092420192-aminoadipatetransaminase	18.9767	22.5353	19.9762	24.6377	25.6837	24.7784	22.8468	23.1898	23.3339	24.991	25.3228	25.5973
3.03556	4.48264	EGIDFPOO_00930Thermococcus_sp_09242019hypotheticalprotein	17.9605	18.8922	18.1472	22.1543	23.6026	22.6908	18.5692	19.1708	21.3054	21.2688	22.6434	19.7556
3.36972	4.41011	EGIDFPOO_00304Thermococcus_sp_09242019DNA-directedRNApolymerasesubunitbeta	19.2866	19.8118	20.1215	23.6406	24.0393	24.7702	19.0551	19.6327	20.4234	22.0303	23.3185	23.0609
3.06015	4.36458	EGIDFPOO_01389Thermococcus_sp_09242019hypotheticalprotein	18.9018	19.7049	19.1224	22.9614	24.4122	23.4492	20.3494	19.4858	21.3641	23.7149	24.3614	23.8617
1.25998	4.35678	EGIDFPOO_01986Thermococcus_sp_09242019Na(+)/H(+)antiportersubunitE1	22.536	18.4659	17.3352	23.0979	24.3692	23.9403	18.6296	19.149	19.6759	21.1819	22.5874	20.3608
2.73083	4.3251	EGIDFPOO_01971Thermococcus_sp_092420192-oxoglutarateoxidoreductasesubunitKorA	17.9835	18.7152	19.5092	22.5437	23.8355	22.8041	19.1644	19.0321	19.7052	22.5954	23.0381	23.0618
2.14475	4.32357	EGIDFPOO_01375Thermococcus_sp_09242019hypotheticalprotein	17.9672	17.9289	20.4163	22.6914	23.4822	23.1095	20.0951	19.2094	19.7937	19.8345	20.1145	20.6661
2.51452	4.32301	EGIDFPOO_01290Thermococcus_sp_09242019hypotheticalprotein	19.7984	18.1178	19.1127	22.4791	24.0875	23.4315	19.5289	18.743	21.1043	23.9896	24.6899	23.7902
3.04487	4.29068	EGIDFPOO_00133Thermococcus_sp_09242019hypotheticalprotein	17.9369	19.3418	18.2532	23.2013	22.3945	22.8082	18.3782	19.2359	18.9033	20.7333	21.5738	21.5159
2.44888	4.27439	EGIDFPOO_00177Thermococcus_sp_09242019ElongationfactorP	19.0484	20.751	18.6145	24.1774	23.7212	23.3385	22.2837	21.9839	23.1006	24.3909	21.1533	19.3659
3.01066	4.2275	EGIDFPOO_01287Thermococcus_sp_09242019hypotheticalprotein	18.7411	20.2587	19.3806	23.3086	24.0374	23.7169	19.6636	18.9468	19.2972	21.5169	23.9629	20.1553
4.58791	4.08314	EGIDFPOO_00463Thermococcus_sp_09242019ProteinlysineacetyltransferasePat	19.8046	19.2434	19.4417	23.4614	23.7529	23.5248	21.334	21.5827	22.9713	23.2347	24.3456	24.0737
2.15836	4.06445	EGIDFPOO_00252Thermococcus_sp_0924201930SribosomalproteinS13	19.8637	18.0568	20.5005	23.1072	24.145	23.3621	18.8129	22.4287	19.4289	20.5001	24.1025	23.2395
2.05654	4.00744	EGIDFPOO_01845Thermococcus_sp_09242019hypotheticalprotein	20.4696	17.6782	18.8413	23.0767	23.3403	22.5944	20.8433	19.6017	20.1497	20.1583	20.9101	19.7014
2.2073	3.78552	EGIDFPOO_01492Thermococcus_sp_09242019hypotheticalprotein	17.6215	18.7184	19.3427	23.0199	22.6785	21.3408	20.7465	19.8767	17.6179	20.678	20.6123	21.3197
3.6176	3.73903	EGIDFPOO_00354Thermococcus_sp_09242019hypotheticalprotein	20.5261	19.5317	19.8378	23.581	23.795	23.7367	20.0062	20.7212	19.0745	21.2183	20.8413	20.6249
1.7349	3.73415	EGIDFPOO_01541Thermococcus_sp_09242019Serine-pyruvateaminotransferase	18.6074	18.0943	19.7884	21.1229	24.0058	22.5638	18.6521	21.7698	19.9976	22.6061	22.8879	23.1343
3.46347	3.64422	EGIDFPOO_00584Thermococcus_sp_09242019Formatehydrogenlyasesubunit7	19.3738	19.1766	18.8066	22.2169	23.0878	22.985	21.1471	19.406	20.9147	21.4379	19.4247	20.3306
0.855677	3.63841	EGIDFPOO_01968Thermococcus_sp_09242019Nitricoxidereductase	17.314	22.0152	23.6005	23.4467	25.2581	25.14	18.6957	19.3023	20.219	21.1479	20.9774	22.4299
3.21311	3.57993	EGIDFPOO_01493Thermococcus_sp_092420192-oxoglutarateoxidoreductasesubunitKorA	18.8474	18.4213	17.9271	21.9678	22.4194	21.5485	19.2931	19.5216	19.9684	21.7701	20.692	20.2432
1.32589	3.57468	EGIDFPOO_00811Thermococcus_sp_09242019PutativeaminopeptidaseYsdC	20.0051	19.8398	17.8776	23.6788	24.0625	20.7051	20.1792	19.4838	21.3092	21.4999	20.1942	19.5076
3.44167	3.55195	EGIDFPOO_00185Thermococcus_sp_09242019hypotheticalprotein	19.5722	19.8417	19.0722	22.6023	23.295	23.2447	19.2537	20.6663	19.6857	21.2138	20.3168	20.514
1.41843	3.49881	EGIDFPOO_00209Thermococcus_sp_09242019hypotheticalprotein	18.7884	19.6539	19.0174	23.7268	23.8145	20.4149	18.887	19.4971	20.9259	20.377	20.898	19.6464
2.31732	3.43867	EGIDFPOO_01136Thermococcus_sp_09242019Methylmalonyl-CoAmutase	20.5867	19.8984	18.6767	23.1827	23.5633	22.7319	19.3409	19.4078	20.1218	22.6941	23.4839	23.2633
0.927127	3.40883	EGIDFPOO_01589Thermococcus_sp_09242019ElongationfactorG	19.2214	17.0738	22.9532	23.2138	23.0701	23.191	22.735	22.1484	23.037	23.3616	23.5676	22.9949
4.22375	3.36284	EGIDFPOO_00470Thermococcus_sp_09242019Nucleosidediphosphatekinase	18.6438	18.9891	18.4607	22.2635	22.0325	21.8861	19.5126	19.4827	20.1199	21.3069	20.5909	20.5572
2.37372	3.29671	EGIDFPOO_00101Thermococcus_sp_09242019Xanthinephosphoribosyltransferase	19.0465	17.8727	18.4094	21.5497	22.594	21.0752	20.2216	19.8591	19.5425	20.7572	20.4969	21.7144
3.33737	3.29009	EGIDFPOO_00670Thermococcus_sp_09242019hypotheticalprotein	18.6771	18.2312	19.1696	21.7954	22.2912	21.8615	18.7711	18.788	22.0831	21.2659	21.1078	22.0203
1.45469	3.23551	EGIDFPOO_00721Thermococcus_sp_09242019Isoleucine--tRNAligase	18.6252	20.005	18.3646	22.6903	20.4999	23.5112	19.4942	19.0829	19.0831	20.9196	21.4008	19.9786
1.33116	3.22729	EGIDFPOO_00326Thermococcus_sp_09242019N-substitutedformamidedeformylase	17.7455	18.7469	18.0105	19.2405	22.8053	22.139	18.5939	19.6874	19.6983	20.1946	21.3009	20.8526
1.11636	3.18052	EGIDFPOO_01114Thermococcus_sp_09242019(2E,6E)-farnesyldiphosphatesynthase	19.6538	19.0614	18.7954	22.8517	24.3372	19.8633	19.5035	19.3169	19.3451	19.8827	21.0332	22.3019
2.59646	3.15811	EGIDFPOO_01480Thermococcus_sp_09242019Aldehyde-alcoholdehydrogenase	17.7604	18.5138	18.8907	21.8858	21.8686	20.8847	19.1381	19.5171	20.7862	20.6964	21.1621	19.8758
1.29346	3.1205	EGIDFPOO_00677Thermococcus_sp_09242019Xanthinephosphoribosyltransferase	19.1316	19.088	19.4852	23.0481	23.8609	20.1573	18.6132	20.0717	22.5763	21.2632	20.0382	19.7868
1.67293	3.09122	EGIDFPOO_01867Thermococcus_sp_09242019V-typesodiumATPasecatalyticsubunitA	18.9658	20.0145	18.6265	22.7047	23.2996	20.8761	19.0361	19.6969	19.8835	19.8089	20.1648	19.9894
4.33955	2.83334	EGIDFPOO_01261Thermococcus_sp_09242019Glutamatedehydrogenase	27.3099	27.3773	27.5275	30.1961	30.4904	30.0283	26.9181	27.1093	27.795	28.9242	29.8102	29.6075
1.25804	2.83311	EGIDFPOO_01566Thermococcus_sp_0924201960kDachaperonin	18.8772	19.1454	22.1401	23.1043	22.9658	22.592	19.0261	20.0268	19.0222	22.9933	23.2771	23.3065
1.01387	2.82364	EGIDFPOO_01678Thermococcus_sp_09242019hypotheticalprotein	18.7431	19.419	19.3585	19.5674	23.9587	22.4654	20.4083	19.4189	20.3858	20.1812	20.929	21.7288
1.37722	2.8182	EGIDFPOO_00563Thermococcus_sp_09242019Glycogenphosphorylase	19.35	18.8191	17.6067	19.8408	22.4977	21.8919	20.1334	19.5235	19.5304	21.2957	20.0614	20.6092
2.53727	2.79736	EGIDFPOO_01278Thermococcus_sp_092420195-aminovalerateaminotransferaseDavT	23.6052	24.4765	24.9371	27.0947	27.4713	26.8449	25.2501	25.5246	26.4681	26.6775	27.997	27.4034
1.64889	2.76613	EGIDFPOO_00816Thermococcus_sp_09242019Maleateisomerase	19.2439	19.7137	21.0417	22.0328	23.8277	22.4371	19.4501	18.6382	19.9907	21.9765	21.0648	20.3878
0.992939	2.75867	EGIDFPOO_01519Thermococcus_sp_09242019Ornithinecarbamoyltransferase	19.2892	19.1674	18.7683	19.3912	23.7923	22.3174	20.6838	21.5914	20.4761	22.6961	23.5902	22.3349
1.2856	2.74202	EGIDFPOO_00164Thermococcus_sp_092420193-hydroxy-5-phosphonooxypentane-2,4-dionethiolase	19.0529	21.9086	22.0941	23.8051	24.0426	23.434	19.3913	20.0781	21.4134	21.0081	22.759	22.372
1.62221	2.74082	EGIDFPOO_00916Thermococcus_sp_09242019Carboxypeptidase1	17.8198	18.6974	19.3146	21.8206	22.1475	20.0863	19.2681	19.2725	20.9563	19.2017	19.9008	20.8291
1.18518	2.7325	EGIDFPOO_01856Thermococcus_sp_09242019hypotheticalprotein	20.545	17.4547	19.1613	20.5944	22.6331	22.1311	20.0347	19.6597	19.6483	22.3773	23.1997	23.1897
2.01866	2.69623	EGIDFPOO_01461Thermococcus_sp_09242019putativeaspartateaminotransferase	20.2048	19.4664	21.1384	22.3422	23.3764	23.1797	21.3222	19.4702	22.2649	23.4424	23.4874	23.4675
1.03451	2.67809	EGIDFPOO_00905Thermococcus_sp_09242019Asparagine--tRNAligase	19.421	19.7382	18.9659	22.5285	23.8437	19.7872	17.999	18.8202	20.429	20.875	21.9827	20.748
3.20364	2.61844	EGIDFPOO_01811Thermococcus_sp_0924201960kDachaperonin	23.1288	23.9123	23.6341	26.0015	26.4558	26.0732	23.9748	23.4265	24.102	25.7755	26.1031	26.3726
2.54424	2.54911	EGIDFPOO_00014Thermococcus_sp_09242019hypotheticalprotein	19.7648	18.833	18.4612	21.4844	21.6571	21.5648	19.826	20.0778	20.7331	21.7125	20.8762	20.8852
1.20126	2.48481	EGIDFPOO_00535Thermococcus_sp_09242019Galactokinase	19.6369	18.3216	18.0665	19.6073	22.4996	21.3725	19.6061	20.1362	21.9041	22.0498	21.6672	20.3598
1.40823	2.46729	EGIDFPOO_00586Thermococcus_sp_09242019Hydrogenase-4componentG	20.4227	17.8062	19.6016	21.621	22.2495	21.3619	19.7569	19.855	20.0768	21.3347	22.0862	20.3261
0.96966	2.42813	EGIDFPOO_00231Thermococcus_sp_09242019hypotheticalprotein	19.755	19.201	22.9433	22.8498	23.2894	23.0446	18.7852	19.149	19.9961	21.1633	20.8742	22.7165
1.5749	2.37703	EGIDFPOO_00836Thermococcus_sp_09242019Glutamatesynthase[NADPH]smallchain	18.0896	19.539	19.2834	20.3288	22.1144	21.6	19.6044	21.5233	22.323	23.7835	23.0483	22.8398
3.65522	2.36137	EGIDFPOO_01400Thermococcus_sp_09242019PyruvatesynthasesubunitPorA	28.9189	28.7759	29.1144	31.3642	31.5319	30.9972	20.7811	28.1933	20.221	29.637	31.407	27.7314
0.95832	2.3198	EGIDFPOO_01608Thermococcus_sp_09242019hypotheticalprotein	21.623	19.163	22.574	22.5526	23.478	24.2887	21.3502	21.301	21.8187	21.0934	24.3129	23.9218
1.30245	2.13642	EGIDFPOO_01965Thermococcus_sp_09242019Rubredoxin-NAD(+)reductase	20.0363	17.927	20.3091	21.665	21.7621	21.2545	18.654	20.0135	20.7442	19.3457	20.9108	20.9116
1.0542	2.11774	EGIDFPOO_01402Thermococcus_sp_09242019PyruvatesynthasesubunitPorB	19.2586	20.822	18.5019	20.3466	22.3836	22.2055	19.1774	20.9746	20.7473	21.6095	20.4256	20.1427
1.18801	2.11663	EGIDFPOO_00779Thermococcus_sp_092420195-methyltetrahydropteroyltriglutamate--homocysteinemethyltransferase	19.355	18.4309	20.4074	20.2896	22.1655	22.088	18.7752	19.1628	20.8048	21.8328	21.4301	20.8585
1.12767	2.06824	EGIDFPOO_01508Thermococcus_sp_09242019hypotheticalprotein	22.5619	20.286	23.007	24.0191	23.7014	24.339	18.8046	21.5077	19.2196	23.9837	21.7502	20.2624
2.38351	1.93946	EGIDFPOO_00134Thermococcus_sp_09242019CoenzymePQQsynthesisproteinE	21.3435	21.905	21.7034	23.6706	23.0613	24.0384	19.1647	19.3901	19.3182	20.9917	21.6982	22.434
2.04003	1.92244	EGIDFPOO_01808Thermococcus_sp_09242019Proton/glutamate-aspartatesymporter	22.7752	23.0958	23.2804	25.724	24.6842	24.5104	21.8155	19.0725	19.5633	21.1221	20.603	21.7042
0.950004	1.90607	EGIDFPOO_01186Thermococcus_sp_09242019S-adenosylmethioninedecarboxylaseproenzyme	18.0543	20.9298	20.5443	21.2609	21.8203	22.1655	18.136	19.4472	20.7708	21.7644	23.1319	22.0435
0.912684	1.84859	EGIDFPOO_00130Thermococcus_sp_09242019VitaminB12importATP-bindingproteinBtuD	20.1978	22.9775	23.0382	24.1068	23.979	23.6736	18.936	19.6122	21.8386	19.6484	21.2304	20.1196
2.30138	1.56787	EGIDFPOO_00023Thermococcus_sp_09242019Putativepyridoxalphosphate-dependentacyltransferase	22.3488	22.3735	22.6177	23.6782	24.5409	23.8244	22.9805	22.5059	23.2698	24.6994	25.1963	24.6214
0.585417	1.45326	EGIDFPOO_01401Thermococcus_sp_09242019ElectrontransportcomplexsubunitRsxB;EGIDFPOO_01404Thermococcus_sp_09242019PyruvatesynthasesubunitPorD	22.4651	19.0488	22.2456	22.5254	22.7955	22.7983	21.4934	19.5455	21.1431	22.0513	21.9947	20.1327
1.03125	1.38302	EGIDFPOO_00030Thermococcus_sp_09242019hypotheticalprotein	18.6436	18.6697	19.7681	20.7946	21.0347	19.4012	20.0088	19.1277	20.6194	21.5818	20.1046	20.4783
1.45257	1.35087	EGIDFPOO_01820Thermococcus_sp_09242019OligopeptidetransportATP-bindingproteinOppD	23.6618	23.6034	24.2903	24.7107	25.9315	24.9659	22.5507	21.9472	23.655	23.8075	23.5816	24.4476
2.22874	1.24022	EGIDFPOO_01821Thermococcus_sp_09242019OligopeptidetransportATP-bindingproteinOppF	23.4083	23.6695	24.1377	24.8816	25.161	24.8935	22.4977	23.228	24.1145	23.7076	23.9033	24.0502
0.915761	1.1556	EGIDFPOO_00473Thermococcus_sp_09242019MetalloproteasePmbA	19.1649	18.9594	19.525	20.0305	21.4767	19.6088	18.3133	18.7403	20.6292	20.5264	21.6681	19.5086
0.524922	0.62332	EGIDFPOO_00198Thermococcus_sp_09242019Phosphoenolpyruvatesynthase	26.6012	25.7761	25.8877	26.631	27.5348	25.969	23.9135	23.6231	24.5124	25.6592	26.8022	25.9702
1.0638	0.557309	EGIDFPOO_01731Thermococcus_sp_09242019Daunorubicin/doxorubicinresistanceATP-bindingproteinDrrA	24.0655	23.971	24.632	24.5973	25.0418	24.7013	21.77	20.7959	21.042	22.0135	22.5914	22.7646
0.107346	0.500121	EGIDFPOO_01233Thermococcus_sp_09242019Bifunctionalligase/repressorBirA	23.7464	23.3182	18.7605	21.3951	22.7941	23.1363	22.6446	22.6249	23.3716	23.0192	23.4077	23.6213
0.7446	0.458414	EGIDFPOO_01030Thermococcus_sp_092420193-oxoacyl-[acyl-carrier-protein]synthase3	24.1405	23.7427	24.1096	24.1479	24.9556	24.2645	22.6337	22.4652	20.7461	21.372	24.8206	24.36
0.46406	0.419345	EGIDFPOO_00842Thermococcus_sp_09242019Isopentenyl-diphosphatedelta-isomerase	20.9969	20.6496	21.2269	22.0331	21.2742	20.8241	21.3264	20.3197	20.42	21.5033	21.758	20.947
0.475195	0.401601	EGIDFPOO_01840Thermococcus_sp_09242019hypotheticalprotein	23.5939	23.8917	24.3821	24.5257	24.7462	23.8006	20.5216	19.319	19.5509	23.1767	22.4206	22.963
0.336738	0.36845	EGIDFPOO_00141Thermococcus_sp_09242019ProteinlysineacetyltransferasePat	24.2397	23.8281	25.3272	24.7152	24.9371	24.848	23.241	21.8636	23.2905	23.156	23.1863	23.5194
0.504683	0.162999	EGIDFPOO_01543Thermococcus_sp_09242019ElongationfactorTu-B	25.3105	25.4404	25.6989	25.5059	25.794	25.6388	25.4334	25.1868	26.3063	26.6378	27.0597	26.6153
0.0259827	-0.0722866	EGIDFPOO_02059Thermococcus_sp_09242019LipidAexportATP-binding/permeaseproteinMsbA	21.3973	21.9112	22.3248	20.0301	22.8612	22.5251	20.4767	20.7607	21.3471	20.5544	20.5032	20.4085
0.22695	-0.102744	EGIDFPOO_00289Thermococcus_sp_09242019CelldivisionproteinFtsZ	24.9197	25.1947	25.3499	24.9646	25.298	24.8934	24.6039	24.077	25.2892	24.9215	25.2409	25.1748
0.564555	-0.499294	EGIDFPOO_01568Thermococcus_sp_092420192-oxoglutaratecarboxylaselargesubunit	29.431	30.1519	29.8389	29.5991	28.6442	29.6806	26.5982	25.8361	27.4305	26.567	28.1753	27.2857
1.32444	-0.529232	EGIDFPOO_02172Thermococcus_sp_09242019Pyridoxal5-phosphatesynthasesubunitPdxS	25.6906	25.9569	26.1857	25.2019	25.619	25.4245	24.452	22.4333	24.7369	24.12	24.9994	23.251
0.227682	-0.618701	EGIDFPOO_01257Thermococcus_sp_09242019PTSsystemfructose-specificEIIBBCcomponent	22.2722	22.7945	23.6318	23.3753	23.1567	20.3104	19.7487	21.0763	20.9952	20.1843	21.0875	20.084
1.44308	-0.740781	EGIDFPOO_00163Thermococcus_sp_09242019Bifunctionalligase/repressorBirA	25.9326	26.4694	26.7257	25.6508	25.7097	25.5448	25.7204	25.2883	26.1221	25.8875	26.0401	26.6451
1.17473	-0.838355	EGIDFPOO_01569Thermococcus_sp_09242019hypotheticalprotein	25.0271	24.9716	25.5746	23.8219	24.7422	24.4942	24.5145	23.949	25.7524	24.7829	25.0682	24.6888
2.1883	-1.3293	EGIDFPOO_01570Thermococcus_sp_09242019Methylmalonyl-CoAcarboxyltransferase12Ssubunit	30.4374	30.3851	31.1004	29.4651	29.3722	29.0978	28.3312	27.7373	29.2081	28.4496	28.9733	28.7648
1.68565	-1.36341	EGIDFPOO_00165Thermococcus_sp_092420192-oxoglutaratecarboxylaselargesubunit	33.7469	34.0145	34.4831	32.58	33.2887	32.2855	31.8227	31.4638	32.7418	31.9338	32.1181	32.2142

## Sheet: filtered data_Xylose
Xylan_DMSO			Xylan_JJB384			Xylose_DMSO			Xylose_JJB384
1	2	3	4	5	6	7	8	9	10	11	12	N: Unique peptides	N: Unique sequence coverage [%]	N: Mol. weight [kDa]	N: Score	N: Intensity	N: MS/MS count	T: Majority protein IDs
22.3488	22.3735	22.6177	23.6782	24.5409	23.8244	22.9805	22.5059	23.2698	24.6994	25.1963	24.6214	9	25.1	43.972	114.81	217850000	34	EGIDFPOO_00023Thermococcus_sp_09242019Putativepyridoxalphosphate-dependentacyltransferase
NaN	NaN	22.01	24.265	24.9733	24.8649	22.0845	NaN	23.0493	23.0997	25.1488	24.2728	13	26.3	71.11	118.88	201490000	40	EGIDFPOO_00063Thermococcus_sp_09242019hypotheticalprotein
24.2397	23.8281	25.3272	24.7152	24.9371	24.848	23.241	21.8636	23.2905	23.156	23.1863	23.5194	13	37.2	51.732	250.89	243530000	84	EGIDFPOO_00141Thermococcus_sp_09242019ProteinlysineacetyltransferasePat
25.9326	26.4694	26.7257	25.6508	25.7097	25.5448	25.7204	25.2883	26.1221	25.8875	26.0401	26.6451	14	57.7	28.06	323.31	899000000	131	EGIDFPOO_00163Thermococcus_sp_09242019Bifunctionalligase/repressorBirA
NaN	21.9086	22.0941	23.8051	24.0426	23.434	NaN	NaN	NaN	NaN	22.759	22.372	8	33	31.623	95.793	72827000	22	EGIDFPOO_00164Thermococcus_sp_092420193-hydroxy-5-phosphonooxypentane-2,4-dionethiolase
33.7469	34.0145	34.4831	32.58	33.2887	32.2855	31.8227	31.4638	32.7418	31.9338	32.1181	32.2142	37	57.2	65.754	323.31	111870000000	940	EGIDFPOO_00165Thermococcus_sp_092420192-oxoglutaratecarboxylaselargesubunit
26.6012	25.7761	25.8877	26.631	27.5348	25.969	23.9135	23.6231	24.5124	25.6592	26.8022	25.9702	25	34.6	87.304	323.31	990880000	100	EGIDFPOO_00198Thermococcus_sp_09242019Phosphoenolpyruvatesynthase
NaN	23.6819	NaN	24.3244	26.0397	25.2378	NaN	23.1978	23.8541	25.146	NaN	23.7335	6	28.7	33.155	55.599	358070000	23	EGIDFPOO_00208Thermococcus_sp_09242019DihydroorotatedehydrogenaseB(NAD(+)),electrontransfersubunit
NaN	NaN	NaN	25.0982	26.7998	23.9937	NaN	NaN	NaN	23.6183	24.3237	23.8359	20	50.7	48.511	279.02	307520000	57	EGIDFPOO_00210Thermococcus_sp_09242019NAD-reducinghydrogenaseHoxSsubunitbeta
22.0531	NaN	NaN	23.5699	24.8967	24.8628	NaN	NaN	NaN	NaN	23.794	23.0625	3	31.5	12.928	37.729	118410000	29	EGIDFPOO_00223Thermococcus_sp_09242019hypotheticalprotein
NaN	NaN	NaN	26.4225	27.2112	27.0064	NaN	NaN	NaN	23.778	24.5348	22.6865	13	63	26.331	178.5	543750000	39	EGIDFPOO_00234Thermococcus_sp_09242019hypotheticalprotein
NaN	NaN	NaN	23.1072	24.145	23.3621	NaN	22.4287	NaN	NaN	24.1025	23.2395	6	41.9	16.777	36.647	105390000	12	EGIDFPOO_00252Thermococcus_sp_0924201930SribosomalproteinS13
24.9197	25.1947	25.3499	24.9646	25.298	24.8934	24.6039	24.077	25.2892	24.9215	25.2409	25.1748	11	38.1	39.662	155.63	430860000	80	EGIDFPOO_00289Thermococcus_sp_09242019CelldivisionproteinFtsZ
NaN	NaN	NaN	23.6406	24.0393	24.7702	NaN	NaN	NaN	NaN	23.3185	23.0609	10	10	126.75	60.6	99545000	18	EGIDFPOO_00304Thermococcus_sp_09242019DNA-directedRNApolymerasesubunitbeta
NaN	NaN	NaN	23.8627	24.9328	23.9113	NaN	NaN	NaN	23.1027	23.6098	22.8835	13	14	102.98	109.11	178270000	31	EGIDFPOO_00305Thermococcus_sp_09242019DNA-directedRNApolymerasesubunitbeta
NaN	NaN	24.0803	25.1131	25.0138	24.9733	NaN	NaN	NaN	24.0772	25.9012	24.915	6	69.1	13.401	225.61	296340000	29	EGIDFPOO_00337Thermococcus_sp_09242019PutativeribosomalproteinL7Ae-likeprotein
NaN	23.3395	NaN	26.1659	26.6648	25.825	23.0478	NaN	NaN	23.9022	24.219	26.0165	9	36.4	30.675	195.08	446300000	27	EGIDFPOO_00342Thermococcus_sp_09242019hypotheticalprotein
NaN	NaN	NaN	25.2178	25.6518	25.2947	24.1612	24.1935	NaN	25.5068	26.1155	25.5169	15	33.5	68.766	264.86	427920000	66	EGIDFPOO_00397Thermococcus_sp_09242019putativeoxidoreductaseYdhV
NaN	NaN	NaN	25.4659	26.3756	25.1589	NaN	NaN	24.2957	26.6592	24.9136	NaN	10	18.6	73.246	75.982	508260000	16	EGIDFPOO_00414Thermococcus_sp_09242019Threonine--tRNAligase
NaN	NaN	NaN	23.4614	23.7529	23.5248	21.334	21.5827	22.9713	23.2347	24.3456	24.0737	9	27.5	49.796	323.31	114150000	32	EGIDFPOO_00463Thermococcus_sp_09242019ProteinlysineacetyltransferasePat
NaN	NaN	NaN	24.848	25.0048	24.8243	NaN	NaN	NaN	25.1436	25.5955	24.201	10	27.5	53.435	283.11	244980000	49	EGIDFPOO_00474Thermococcus_sp_09242019MetalloproteaseTldD
NaN	22.5353	NaN	24.6377	25.6837	24.7784	22.8468	23.1898	23.3339	24.991	25.3228	25.5973	13	39.1	47.653	323.31	306610000	73	EGIDFPOO_00498Thermococcus_sp_092420192-aminoadipatetransaminase
NaN	NaN	NaN	25.0675	25.0651	24.6845	NaN	NaN	NaN	26.3348	27.5225	27.1652	13	29.5	49.322	323.31	596940000	43	EGIDFPOO_00532Thermococcus_sp_09242019Beta-glucosidaseA
NaN	NaN	NaN	21.7954	22.2912	21.8615	NaN	NaN	NaN	21.2659	NaN	22.0203	3	21.7	15.798	22.597	22690000	12	EGIDFPOO_00670Thermococcus_sp_09242019hypotheticalprotein
NaN	NaN	22.4062	28.1242	28.8083	28.019	23.1585	22.4752	23.8331	29.4937	29.1594	28.8723	26	61.3	50.876	323.31	3405700000	232	EGIDFPOO_00808Thermococcus_sp_09242019Cyclic2,3-diphosphoglyceratesynthetase
NaN	NaN	NaN	NaN	22.1144	21.6	NaN	21.5233	22.323	23.7835	23.0483	22.8398	6	15.6	52.37	37.539	56987000	13	EGIDFPOO_00836Thermococcus_sp_09242019Glutamatesynthase[NADPH]smallchain
NaN	NaN	NaN	23.6635	23.0293	23.3649	NaN	NaN	NaN	NaN	24.0343	23.725	5	20.3	33.257	32.402	108490000	11	EGIDFPOO_00922Thermococcus_sp_09242019Hydroxypyruvatereductase
NaN	NaN	NaN	23.1046	24.0559	23.5247	NaN	NaN	NaN	NaN	22.4191	22.0119	5	17.9	39.074	33.167	64162000	16	EGIDFPOO_00933Thermococcus_sp_09242019Xaa-Prodipeptidase
NaN	NaN	NaN	NaN	NaN	NaN	NaN	NaN	NaN	21.2392	NaN	21.4347	5	15.1	40.973	32.656	45525000	9	EGIDFPOO_01029Thermococcus_sp_092420193-ketoacyl-CoAthiolase
24.1405	23.7427	24.1096	24.1479	24.9556	24.2645	22.6337	22.4652	NaN	NaN	24.8206	24.36	7	27.4	38.225	139.63	219120000	58	EGIDFPOO_01030Thermococcus_sp_092420193-oxoacyl-[acyl-carrier-protein]synthase3
NaN	NaN	NaN	23.1827	23.5633	22.7319	NaN	NaN	NaN	22.6941	23.4839	23.2633	9	20	64.074	71.464	81194000	22	EGIDFPOO_01136Thermococcus_sp_09242019Methylmalonyl-CoAmutase
NaN	NaN	NaN	NaN	NaN	NaN	NaN	NaN	NaN	22.0099	22.5425	22.4072	3	7.2	64.198	63.104	19234000	11	EGIDFPOO_01144Thermococcus_sp_09242019Acetophenonecarboxylasedeltasubunit
NaN	NaN	NaN	21.2609	21.8203	22.1655	NaN	NaN	NaN	NaN	23.1319	22.0435	1	10.6	13.818	6.9286	32970000	8	EGIDFPOO_01186Thermococcus_sp_09242019S-adenosylmethioninedecarboxylaseproenzyme
NaN	NaN	NaN	25.0398	24.8441	24.7288	NaN	NaN	NaN	23.6117	NaN	24.8619	6	38.2	24.588	201.16	170760000	35	EGIDFPOO_01210Thermococcus_sp_09242019hypotheticalprotein
23.7464	23.3182	NaN	NaN	22.7941	23.1363	22.6446	22.6249	23.3716	23.0192	23.4077	23.6213	5	22.7	28.012	45.034	110030000	33	EGIDFPOO_01233Thermococcus_sp_09242019Bifunctionalligase/repressorBirA
27.3099	27.3773	27.5275	30.1961	30.4904	30.0283	26.9181	27.1093	27.795	28.9242	29.8102	29.6075	20	50.6	46.814	323.31	8549400000	225	EGIDFPOO_01261Thermococcus_sp_09242019Glutamatedehydrogenase
23.6052	24.4765	24.9371	27.0947	27.4713	26.8449	25.2501	25.5246	26.4681	26.6775	27.997	27.4034	21	57.3	49.73	323.31	1444700000	179	EGIDFPOO_01278Thermococcus_sp_092420195-aminovalerateaminotransferaseDavT
NaN	NaN	NaN	22.4791	24.0875	23.4315	NaN	NaN	NaN	23.9896	24.6899	23.7902	6	25.1	34.922	82.791	107630000	25	EGIDFPOO_01290Thermococcus_sp_09242019hypotheticalprotein
NaN	NaN	NaN	NaN	22.6248	NaN	NaN	NaN	NaN	22.9306	22.8225	22.1936	3	8	43.178	25.817	41074000	12	EGIDFPOO_01314Thermococcus_sp_09242019Sarcosineoxidasesubunitbeta
NaN	NaN	NaN	24.6807	25.7757	25.6937	NaN	22.8189	NaN	23.932	24.9904	24.5968	16	46.3	46.972	323.31	251910000	51	EGIDFPOO_01331Thermococcus_sp_09242019Serinehydroxymethyltransferase
NaN	NaN	NaN	24.8974	25.7906	25.4412	NaN	NaN	NaN	23.8584	24.6464	24.3352	10	36.3	44.383	229.27	228420000	51	EGIDFPOO_01348Thermococcus_sp_09242019Aspartateaminotransferase
NaN	NaN	NaN	26.8787	27.1409	27.1016	NaN	NaN	NaN	23.2575	24.3277	24.5662	12	51.2	28.829	173.99	560980000	47	EGIDFPOO_01372Thermococcus_sp_09242019hypotheticalprotein
NaN	NaN	NaN	25.385	26.1554	25.3196	NaN	NaN	NaN	25.2045	25.8807	26.4145	9	31.9	48.137	323.31	407100000	34	EGIDFPOO_01388Thermococcus_sp_09242019hypotheticalprotein
NaN	NaN	NaN	22.9614	24.4122	23.4492	NaN	NaN	NaN	23.7149	24.3614	23.8617	10	21.9	51.285	101.65	111420000	29	EGIDFPOO_01389Thermococcus_sp_09242019hypotheticalprotein
NaN	NaN	NaN	23.2697	24.1502	23.3832	23.101	22.8817	NaN	23.4422	24.1874	24.5465	4	21.3	34.799	38.93	144020000	17	EGIDFPOO_01399Thermococcus_sp_09242019PyruvatesynthasesubunitPorB
28.9189	28.7759	29.1144	31.3642	31.5319	30.9972	NaN	28.1933	NaN	29.637	31.407	27.7314	9	30.6	43.606	64.605	13035000000	35	EGIDFPOO_01400Thermococcus_sp_09242019PyruvatesynthasesubunitPorA
NaN	NaN	NaN	23.4405	23.3737	23.4447	NaN	NaN	NaN	22.8357	NaN	23.7891	5	16.8	44.219	100.7	64401000	22	EGIDFPOO_01403Thermococcus_sp_09242019PyruvatesynthasesubunitPorA
NaN	NaN	NaN	24.4516	23.8147	24.0004	22.5974	22.4843	NaN	23.7618	25.4538	25.0793	6	46.6	14.887	250.17	185740000	24	EGIDFPOO_01424Thermococcus_sp_09242019hypotheticalprotein
NaN	NaN	21.1384	22.3422	23.3764	23.1797	21.3222	NaN	22.2649	23.4424	23.4874	23.4675	9	23.4	44.874	68.767	83668000	33	EGIDFPOO_01461Thermococcus_sp_09242019putativeaspartateaminotransferase
NaN	NaN	NaN	NaN	23.7923	22.3174	NaN	21.5914	NaN	22.6961	23.5902	22.3349	7	32.7	35.107	45.704	65003000	18	EGIDFPOO_01519Thermococcus_sp_09242019Ornithinecarbamoyltransferase
NaN	NaN	NaN	NaN	24.0058	22.5638	NaN	21.7698	NaN	22.6061	22.8879	23.1343	5	19.4	42.915	39.748	62252000	15	EGIDFPOO_01541Thermococcus_sp_09242019Serine-pyruvateaminotransferase
25.3105	25.4404	25.6989	25.5059	25.794	25.6388	25.4334	25.1868	26.3063	26.6378	27.0597	26.6153	16	47.2	47.419	171.74	936640000	122	EGIDFPOO_01543Thermococcus_sp_09242019ElongationfactorTu-B
NaN	NaN	22.1401	23.1043	22.9658	22.592	NaN	NaN	NaN	22.9933	23.2771	23.3065	8	17.1	59.03	72.833	69219000	18	EGIDFPOO_01566Thermococcus_sp_0924201960kDachaperonin
NaN	22.4986	22.632	NaN	NaN	NaN	22.1272	22.1873	22.9885	22.6021	NaN	22.8971	3	9.3	39.552	59.911	57088000	22	EGIDFPOO_01567Thermococcus_sp_09242019Glutaconyl-CoAdecarboxylasesubunitbeta
29.431	30.1519	29.8389	29.5991	28.6442	29.6806	26.5982	25.8361	27.4305	26.567	28.1753	27.2857	8	34.4	16.156	323.31	5725900000	129	EGIDFPOO_01568Thermococcus_sp_092420192-oxoglutaratecarboxylaselargesubunit
25.0271	24.9716	25.5746	23.8219	24.7422	24.4942	24.5145	23.949	25.7524	24.7829	25.0682	24.6888	2	18.4	14.27	22.225	397630000	33	EGIDFPOO_01569Thermococcus_sp_09242019hypotheticalprotein
30.4374	30.3851	31.1004	29.4651	29.3722	29.0978	28.3312	27.7373	29.2081	28.4496	28.9733	28.7648	46	70.9	57.084	323.31	9818500000	620	EGIDFPOO_01570Thermococcus_sp_09242019Methylmalonyl-CoAcarboxyltransferase12Ssubunit
NaN	NaN	22.9532	23.2138	23.0701	23.191	22.735	22.1484	23.037	23.3616	23.5676	22.9949	13	19.8	82.097	88.708	100300000	29	EGIDFPOO_01589Thermococcus_sp_09242019ElongationfactorG
21.623	NaN	22.574	22.5526	23.478	24.2887	21.3502	21.301	21.8187	NaN	24.3129	23.9218	2	28.4	7.2574	20.351	121760000	17	EGIDFPOO_01608Thermococcus_sp_09242019hypotheticalprotein
NaN	NaN	NaN	NaN	NaN	NaN	NaN	NaN	NaN	21.2639	21.2826	NaN	2	6.1	41.708	13	7006900	6	EGIDFPOO_01680Thermococcus_sp_09242019Fructose-1,6-bisphosphatealdolase/phosphatase
24.0655	23.971	24.632	24.5973	25.0418	24.7013	21.77	NaN	NaN	22.0135	22.5914	22.7646	6	23.8	34.021	52.305	178420000	31	EGIDFPOO_01731Thermococcus_sp_09242019Daunorubicin/doxorubicinresistanceATP-bindingproteinDrrA
23.1288	23.9123	23.6341	26.0015	26.4558	26.0732	23.9748	23.4265	24.102	25.7755	26.1031	26.3726	20	43.9	59.007	323.31	613530000	133	EGIDFPOO_01811Thermococcus_sp_0924201960kDachaperonin
23.6618	23.6034	24.2903	24.7107	25.9315	24.9659	22.5507	21.9472	23.655	23.8075	23.5816	24.4476	11	38.7	35.81	118.78	296840000	68	EGIDFPOO_01820Thermococcus_sp_09242019OligopeptidetransportATP-bindingproteinOppD
23.4083	23.6695	24.1377	24.8816	25.161	24.8935	22.4977	23.228	24.1145	23.7076	23.9033	24.0502	8	26.9	38.202	323.31	258480000	45	EGIDFPOO_01821Thermococcus_sp_09242019OligopeptidetransportATP-bindingproteinOppF
23.5939	23.8917	24.3821	24.5257	24.7462	23.8006	NaN	NaN	NaN	23.1767	22.4206	22.963	4	7.8	65.335	323.31	179580000	17	EGIDFPOO_01840Thermococcus_sp_09242019hypotheticalprotein
NaN	NaN	NaN	NaN	22.6331	22.1311	NaN	NaN	NaN	22.3773	23.1997	23.1897	7	14.7	68.818	135.95	47313000	22	EGIDFPOO_01856Thermococcus_sp_09242019hypotheticalprotein
NaN	NaN	NaN	24.9244	25.9238	24.9844	NaN	NaN	NaN	24.7155	24.6409	24.9285	7	44.4	19.554	98.958	272800000	52	EGIDFPOO_01964Thermococcus_sp_09242019Rubrerythrin-2
NaN	NaN	NaN	22.5437	23.8355	22.8041	NaN	NaN	NaN	22.5954	23.0381	23.0618	5	10	65	35.611	66634000	20	EGIDFPOO_01971Thermococcus_sp_092420192-oxoglutarateoxidoreductasesubunitKorA
25.6906	25.9569	26.1857	25.2019	25.619	25.4245	24.452	22.4333	24.7369	24.12	24.9994	23.251	8	28.1	36.974	323.31	476280000	85	EGIDFPOO_02172Thermococcus_sp_09242019Pyridoxal5-phosphatesynthasesubunitPdxS

## Sheet: JJB384 vs. DMSO_Xylose
			Data imputed from the normal distribution
			Xylan_DMSO			Xylan_JJB384			Xylose_DMSO			Xylose_JJB384
-Log(P-value)	Difference	Majority protein IDs	1	2	3	4	5	6	7	8	9	10	11	12
1.09996	6.86361	EGIDFPOO_01400Thermococcus_sp_09242019PyruvatesynthasesubunitPorA	28.9189	28.7759	29.1144	31.3642	31.5319	30.9972	19.78	28.1933	20.2113	29.637	31.407	27.7314
3.55685	6.82365	EGIDFPOO_00532Thermococcus_sp_09242019Beta-glucosidaseA	20.9915	19.2336	18.8171	25.0675	25.0651	24.6845	19.9936	19.5217	21.0361	26.3348	27.5225	27.1652
4.08029	6.10018	EGIDFPOO_01388Thermococcus_sp_09242019hypotheticalprotein	20.7675	20.001	19.8607	25.385	26.1554	25.3196	19.4694	19.8942	19.8357	25.2045	25.8807	26.4145
3.81629	6.01954	EGIDFPOO_00808Thermococcus_sp_09242019Cyclic2,3-diphosphoglyceratesynthetase	21.449	19.5393	22.4062	28.1242	28.8083	28.019	23.1585	22.4752	23.8331	29.4937	29.1594	28.8723
2.91156	5.44707	EGIDFPOO_00337Thermococcus_sp_09242019PutativeribosomalproteinL7Ae-likeprotein	20.7036	20.805	24.0803	25.1131	25.0138	24.9733	19.6581	18.749	20.145	24.0772	25.9012	24.915
2.42089	5.05711	EGIDFPOO_01290Thermococcus_sp_09242019hypotheticalprotein	19.7864	18.924	19.7176	22.4791	24.0875	23.4315	18.7138	17.962	20.6226	23.9896	24.6899	23.7902
5.93301	4.96854	EGIDFPOO_01964Thermococcus_sp_09242019Rubrerythrin-2	19.2389	19.3559	20.5958	24.9244	25.9238	24.9844	19.8857	19.6835	19.8101	24.7155	24.6409	24.9285
2.53735	4.72968	EGIDFPOO_00474Thermococcus_sp_09242019MetalloproteaseTldD	20.8842	20.8894	19.9586	24.848	25.0048	24.8243	20.8295	19.0475	20.8741	25.1436	25.5955	24.201
2.68396	4.26682	EGIDFPOO_01348Thermococcus_sp_09242019Aspartateaminotransferase	20.1153	20.3983	19.0813	24.8974	25.7906	25.4412	19.0667	19.9846	20.9882	23.8584	24.6464	24.3352
2.80055	4.2229	EGIDFPOO_00210Thermococcus_sp_09242019NAD-reducinghydrogenaseHoxSsubunitbeta	20.1843	21.1145	19.4286	25.0982	26.7998	23.9937	20.3156	18.6851	20.1085	23.6183	24.3237	23.8359
2.84543	4.07034	EGIDFPOO_01372Thermococcus_sp_09242019hypotheticalprotein	20.3551	19.7408	19.5776	26.8787	27.1409	27.1016	19.6557	19.6491	20.6356	23.2575	24.3277	24.5662
4.1215	4.06364	EGIDFPOO_01389Thermococcus_sp_09242019hypotheticalprotein	20.4841	20.3329	19.9343	22.9614	24.4122	23.4492	19.6673	20.1696	19.9102	23.7149	24.3614	23.8617
1.1839	3.72233	EGIDFPOO_01210Thermococcus_sp_09242019hypotheticalprotein	20.9331	21.2812	20.0008	25.0398	24.8441	24.7288	18.8808	18.4354	20.2518	23.6117	20.2615	24.8619
2.32843	3.67348	EGIDFPOO_01566Thermococcus_sp_0924201960kDachaperonin	19.768	20.0864	22.1401	23.1043	22.9658	22.592	19.1514	18.6458	20.7592	22.9933	23.2771	23.3065
1.37404	3.65811	EGIDFPOO_00342Thermococcus_sp_09242019hypotheticalprotein	19.9744	23.3395	20.5558	26.1659	26.6648	25.825	23.0478	19.462	20.6537	23.9022	24.219	26.0165
2.9864	3.34477	EGIDFPOO_01971Thermococcus_sp_092420192-oxoglutarateoxidoreductasesubunitKorA	20.5542	20.0085	20.47	22.5437	23.8355	22.8041	19.744	18.8552	20.0618	22.5954	23.0381	23.0618
2.41738	3.33315	EGIDFPOO_00234Thermococcus_sp_09242019hypotheticalprotein	21.3216	19.97	18.6335	26.4225	27.2112	27.0064	20.5352	20.3883	20.0763	23.778	24.5348	22.6865
3.4637	3.30787	EGIDFPOO_01856Thermococcus_sp_09242019hypotheticalprotein	20.3793	19.1392	19.7111	21.6617	22.6331	22.1311	19.6668	19.7617	19.4147	22.3773	23.1997	23.1897
1.70756	3.30293	EGIDFPOO_01331Thermococcus_sp_09242019Serinehydroxymethyltransferase	20.7116	19.9723	20.0896	24.6807	25.7757	25.6937	20.6402	22.8189	20.1514	23.932	24.9904	24.5968
3.4533	3.15803	EGIDFPOO_01136Thermococcus_sp_09242019Methylmalonyl-CoAmutase	21.6459	20.3688	20.2884	23.1827	23.5633	22.7319	19.7589	20.2755	19.9328	22.6941	23.4839	23.2633
1.44911	3.05937	EGIDFPOO_01424Thermococcus_sp_09242019hypotheticalprotein	21.5438	19.7538	19.8458	24.4516	23.8147	24.0004	22.5974	22.4843	20.0351	23.7618	25.4538	25.0793
3.30567	3.0448	EGIDFPOO_01840Thermococcus_sp_09242019hypotheticalprotein	23.5939	23.8917	24.3821	24.5257	24.7462	23.8006	19.7865	19.4909	20.1485	23.1767	22.4206	22.963
1.60845	2.89972	EGIDFPOO_01186Thermococcus_sp_09242019S-adenosylmethioninedecarboxylaseproenzyme	19.3922	20.4481	19.3623	21.2609	21.8203	22.1655	18.4431	18.7925	20.1864	20.9458	23.1319	22.0435
1.3645	2.87442	EGIDFPOO_01403Thermococcus_sp_09242019PyruvatesynthasesubunitPorA	20.5076	19.0875	18.9911	23.4405	23.3737	23.4447	19.3127	19.024	20.4738	22.8357	20.809	23.7891
0.792573	2.83962	EGIDFPOO_00922Thermococcus_sp_09242019Hydroxypyruvatereductase	18.899	20.8583	20.4995	23.6635	23.0293	23.3649	18.4292	19.0986	21.5034	19.7906	24.0343	23.725
2.4316	2.83056	EGIDFPOO_01314Thermococcus_sp_09242019Sarcosineoxidasesubunitbeta	20.3012	18.79	20.0895	19.2509	22.6248	20.5517	20.6266	19.3672	19.4613	22.9306	22.8225	22.1936
1.32819	2.80869	EGIDFPOO_00305Thermococcus_sp_09242019DNA-directedRNApolymerasesubunitbeta	20.1861	21.6496	20.5977	23.8627	24.9328	23.9113	19.5052	19.3448	22.3199	23.1027	23.6098	22.8835
1.03424	2.78353	EGIDFPOO_00397Thermococcus_sp_09242019putativeoxidoreductaseYdhV	19.1921	19.2074	20.4104	25.2178	25.6518	25.2947	24.1612	24.1935	20.434	25.5068	26.1155	25.5169
0.971974	2.76989	EGIDFPOO_00063Thermococcus_sp_09242019hypotheticalprotein	20.8939	18.9813	22.01	24.265	24.9733	24.8649	22.0845	19.0779	23.0493	23.0997	25.1488	24.2728
0.473964	2.65464	EGIDFPOO_00414Thermococcus_sp_09242019Threonine--tRNAligase	19.9293	19.9104	20.3631	25.4659	26.3756	25.1589	19.4361	20.168	24.2957	26.6592	24.9136	20.2909
2.85449	2.50548	EGIDFPOO_01144Thermococcus_sp_09242019Acetophenonecarboxylasedeltasubunit	19.9077	18.6201	19.3185	21.5441	22.8006	21.8741	19.6119	20.3577	19.4736	22.0099	22.5425	22.4072
1.58316	2.3558	EGIDFPOO_01519Thermococcus_sp_09242019Ornithinecarbamoyltransferase	20.2683	21.5366	19.5178	20.9226	23.7923	22.3174	20.3261	21.5914	19.6364	22.6961	23.5902	22.3349
1.53741	2.26648	EGIDFPOO_00164Thermococcus_sp_092420193-hydroxy-5-phosphonooxypentane-2,4-dionethiolase	19.7863	21.9086	22.0941	23.8051	24.0426	23.434	20.0688	19.3797	19.5363	20.6532	22.759	22.372
1.10341	2.26202	EGIDFPOO_00223Thermococcus_sp_09242019hypotheticalprotein	22.0531	19.1169	19.8885	23.5699	24.8967	24.8628	19.905	20.6826	20.1737	20.6908	23.794	23.0625
2.94683	2.2493	EGIDFPOO_01811Thermococcus_sp_0924201960kDachaperonin	23.1288	23.9123	23.6341	26.0015	26.4558	26.0732	23.9748	23.4265	24.102	25.7755	26.1031	26.3726
3.18137	2.1802	EGIDFPOO_00498Thermococcus_sp_092420192-aminoadipatetransaminase	19.5435	22.5353	18.6031	24.6377	25.6837	24.7784	22.8468	23.1898	23.3339	24.991	25.3228	25.5973
2.34413	2.17314	EGIDFPOO_01261Thermococcus_sp_09242019Glutamatedehydrogenase	27.3099	27.3773	27.5275	30.1961	30.4904	30.0283	26.9181	27.1093	27.795	28.9242	29.8102	29.6075
2.10908	2.1275	EGIDFPOO_00198Thermococcus_sp_09242019Phosphoenolpyruvatesynthase	26.6012	25.7761	25.8877	26.631	27.5348	25.969	23.9135	23.6231	24.5124	25.6592	26.8022	25.9702
1.90189	2.06661	EGIDFPOO_01461Thermococcus_sp_09242019putativeaspartateaminotransferase	19.8193	20.0591	21.1384	22.3422	23.3764	23.1797	21.3222	20.6103	22.2649	23.4424	23.4874	23.4675
1.21587	2.05688	EGIDFPOO_01541Thermococcus_sp_09242019Serine-pyruvateaminotransferase	20.4338	21.6093	20.7607	20.5252	24.0058	22.5638	19.2725	21.7698	21.4154	22.6061	22.8879	23.1343
0.957437	1.97374	EGIDFPOO_01399Thermococcus_sp_09242019PyruvatesynthasesubunitPorB	20.1434	19.8717	18.5672	23.2697	24.1502	23.3832	23.101	22.8817	20.2721	23.4422	24.1874	24.5465
1.22809	1.94937	EGIDFPOO_00836Thermococcus_sp_09242019Glutamatesynthase[NADPH]smallchain	19.9735	19.1234	19.5513	21.3978	22.1144	21.6	19.9772	21.5233	22.323	23.7835	23.0483	22.8398
1.46388	1.92203	EGIDFPOO_00463Thermococcus_sp_09242019ProteinlysineacetyltransferasePat	19.8376	19.8697	19.5828	23.4614	23.7529	23.5248	21.334	21.5827	22.9713	23.2347	24.3456	24.0737
2.58938	1.92029	EGIDFPOO_00023Thermococcus_sp_09242019Putativepyridoxalphosphate-dependentacyltransferase	22.3488	22.3735	22.6177	23.6782	24.5409	23.8244	22.9805	22.5059	23.2698	24.6994	25.1963	24.6214
0.860893	1.90436	EGIDFPOO_00304Thermococcus_sp_09242019DNA-directedRNApolymerasesubunitbeta	20.1906	20.7499	21.5048	23.6406	24.0393	24.7702	20.217	19.5487	21.6084	20.7079	23.3185	23.0609
0.813355	1.88721	EGIDFPOO_00252Thermococcus_sp_0924201930SribosomalproteinS13	19.0882	19.5447	20.099	23.1072	24.145	23.3621	19.6253	22.4287	21.341	21.7145	24.1025	23.2395
2.38051	1.85884	EGIDFPOO_00933Thermococcus_sp_09242019Xaa-Prodipeptidase	19.7522	20.0247	19.5056	23.1046	24.0559	23.5247	19.9903	19.9251	20.3923	21.4532	22.4191	22.0119
1.31613	1.80982	EGIDFPOO_00670Thermococcus_sp_09242019hypotheticalprotein	20.4214	18.7045	20.5679	21.7954	22.2912	21.8615	19.1917	19.8604	18.8588	21.2659	20.0542	22.0203
1.26106	1.69086	EGIDFPOO_01731Thermococcus_sp_09242019Daunorubicin/doxorubicinresistanceATP-bindingproteinDrrA	24.0655	23.971	24.632	24.5973	25.0418	24.7013	21.77	19.7375	20.7894	22.0135	22.5914	22.7646
1.41437	1.61168	EGIDFPOO_01278Thermococcus_sp_092420195-aminovalerateaminotransferaseDavT	23.6052	24.4765	24.9371	27.0947	27.4713	26.8449	25.2501	25.5246	26.4681	26.6775	27.997	27.4034
1.193	1.51912	EGIDFPOO_01029Thermococcus_sp_092420193-ketoacyl-CoAthiolase	19.979	18.9129	18.732	22.2135	21.2755	20.4563	20.1816	18.5591	20.4419	21.2392	21.0661	21.4347
0.481647	1.38961	EGIDFPOO_01608Thermococcus_sp_09242019hypotheticalprotein	21.623	21.1188	22.574	22.5526	23.478	24.2887	21.3502	21.301	21.8187	20.404	24.3129	23.9218
1.02347	1.228	EGIDFPOO_01820Thermococcus_sp_09242019OligopeptidetransportATP-bindingproteinOppD	23.6618	23.6034	24.2903	24.7107	25.9315	24.9659	22.5507	21.9472	23.655	23.8075	23.5816	24.4476
0.809076	1.20263	EGIDFPOO_01680Thermococcus_sp_09242019Fructose-1,6-bisphosphatealdolase/phosphatase	21.1312	18.4935	19.1903	21.0469	22.319	20.3235	19.4315	21.1029	18.9757	21.2639	21.2826	20.5716
1.42337	1.12874	EGIDFPOO_01543Thermococcus_sp_09242019ElongationfactorTu-B	25.3105	25.4404	25.6989	25.5059	25.794	25.6388	25.4334	25.1868	26.3063	26.6378	27.0597	26.6153
0.245264	1.01382	EGIDFPOO_01030Thermococcus_sp_092420193-oxoacyl-[acyl-carrier-protein]synthase3	24.1405	23.7427	24.1096	24.1479	24.9556	24.2645	22.6337	22.4652	21	19.9598	24.8206	24.36
0.180244	0.776503	EGIDFPOO_00208Thermococcus_sp_09242019DihydroorotatedehydrogenaseB(NAD(+)),electrontransfersubunit	19.6813	23.6819	19.5915	24.3244	26.0397	25.2378	20.3953	23.1978	23.8541	25.146	20.8972	23.7335
0.478301	0.721032	EGIDFPOO_01568Thermococcus_sp_092420192-oxoglutaratecarboxylaselargesubunit	29.431	30.1519	29.8389	29.5991	28.6442	29.6806	26.5982	25.8361	27.4305	26.567	28.1753	27.2857
1.01111	0.66789	EGIDFPOO_01589Thermococcus_sp_09242019ElongationfactorG	20.2703	21.3929	22.9532	23.2138	23.0701	23.191	22.735	22.1484	23.037	23.3616	23.5676	22.9949
0.564018	0.606981	EGIDFPOO_01821Thermococcus_sp_09242019OligopeptidetransportATP-bindingproteinOppF	23.4083	23.6695	24.1377	24.8816	25.161	24.8935	22.4977	23.228	24.1145	23.7076	23.9033	24.0502
0.434485	0.488857	EGIDFPOO_00141Thermococcus_sp_09242019ProteinlysineacetyltransferasePat	24.2397	23.8281	25.3272	24.7152	24.9371	24.848	23.241	21.8636	23.2905	23.156	23.1863	23.5194
0.650889	0.480643	EGIDFPOO_00163Thermococcus_sp_09242019Bifunctionalligase/repressorBirA	25.9326	26.4694	26.7257	25.6508	25.7097	25.5448	25.7204	25.2883	26.1221	25.8875	26.0401	26.6451
0.708266	0.469046	EGIDFPOO_01233Thermococcus_sp_09242019Bifunctionalligase/repressorBirA	23.7464	23.3182	19.7471	20.7795	22.7941	23.1363	22.6446	22.6249	23.3716	23.0192	23.4077	23.6213
0.55436	0.455688	EGIDFPOO_00289Thermococcus_sp_09242019CelldivisionproteinFtsZ	24.9197	25.1947	25.3499	24.9646	25.298	24.8934	24.6039	24.077	25.2892	24.9215	25.2409	25.1748
0.267846	0.303729	EGIDFPOO_01570Thermococcus_sp_09242019Methylmalonyl-CoAcarboxyltransferase12Ssubunit	30.4374	30.3851	31.1004	29.4651	29.3722	29.0978	28.3312	27.7373	29.2081	28.4496	28.9733	28.7648
0.101444	0.249427	EGIDFPOO_02172Thermococcus_sp_09242019Pyridoxal5-phosphatesynthasesubunitPdxS	25.6906	25.9569	26.1857	25.2019	25.619	25.4245	24.452	22.4333	24.7369	24.12	24.9994	23.251
0.0693236	0.108006	EGIDFPOO_01569Thermococcus_sp_09242019hypotheticalprotein	25.0271	24.9716	25.5746	23.8219	24.7422	24.4942	24.5145	23.949	25.7524	24.7829	25.0682	24.6888
0.071283	0.079258	EGIDFPOO_00165Thermococcus_sp_092420192-oxoglutaratecarboxylaselargesubunit	33.7469	34.0145	34.4831	32.58	33.2887	32.2855	31.8227	31.4638	32.7418	31.9338	32.1181	32.2142
0.097614	-0.149309	EGIDFPOO_01567Thermococcus_sp_09242019Glutaconyl-CoAdecarboxylasesubunitbeta	20.489	22.4986	22.632	21.3646	21.306	21.3654	22.1272	22.1873	22.9885	22.6021	21.3559	22.8971
